# Supplementary material for: QAPA: a new method for the systematic analysis of alternative polyadenylation from RNA-seq data
Source: Genome Biol. 2018 Mar 28;19:45. doi: 10.1186/s13059-018-1414-4 (PMC5874996; doi:10.1186/s13059-018-1414-4)
Supplement: Supplementary file 2 — Neuronal differentiation APA. This tab-delimited file contains the QAPA-estimated PAU and Sailfish TPM values of each 3′ UTR isoform for samples from the Hubbard et al. [29] RNA-seq dataset. (TXT 6281 kb) [file 13059_2018_1414_MOESM2_ESM.txt]

APA_ID	Transcript	Gene	Gene_Name	Chr	LastExon.Start	LastExon.End	Strand	UTR3.Start	UTR3.End	Length	Num_Events	DIV.4.1.PAU	DIV.4.2.PAU	DIV.4.3.PAU	DIV.8.1.PAU	DIV.8.2.PAU	DIV.8.3.PAU	DIV.8.4.PAU	DIV0.1.PAU	DIV0.2.PAU	DIV0.3.PAU	DIV1.1.PAU	DIV1.2.PAU	DIV1.3.PAU	DIV1.4.PAU	DIV16.1.PAU	DIV16.2.PAU	DIV16.3.PAU	DIV16.4.PAU	DIV21.1.PAU	DIV21.2.PAU	DIV21.3.PAU	DIV21.4.PAU	DIV28.1.PAU	DIV28.2.PAU	DIV28.3.PAU	DIV28.4.PAU	DIV7.1.PAU	DIV7.2.PAU	DIV7.3.PAU	DIV7.4.PAU	DIV7.5.PAU	DIV.4.1.TPM	DIV.4.2.TPM	DIV.4.3.TPM	DIV.8.1.TPM	DIV.8.2.TPM	DIV.8.3.TPM	DIV.8.4.TPM
ENSMUSG00000000078_1_P	ENSMUST00000000080	ENSMUSG00000000078	Klf6	chr13	5867231	5868110	+	5867283	5868110	827	3	6.03	16.497	12.512	30.018	34.493	21.785	23.518	16.055	16.612	11.344	12.162	4.25	13.482	0	6.774	0	0	3.899	5.568	4.217	12.634	5.304	0	0	0	12.728	0	6.651	12.775	0	4.561	4.0401	12.2451	9.3861	8.51154	9.90384	5.83793	6.70399
ENSMUSG00000000078_2_D	ENSMUST00000000080	ENSMUSG00000000078	Klf6	chr13	5867231	5869823	+	5867283	5869823	2540	3	0	0.02	0	0	9.565	9.328	15.695	0.03	6.235	0.791	0.334	1.774	0	0	0	12.233	10.261	0.028	1.546	10.239	11.077	18.086	0.24	0	5.794	0.905	9.23	3.567	6.376	2.703	3.327	1.04E-06	0.0150747	3.73E-06	1.94E-05	2.74653	2.4998	4.47407
ENSMUSG00000000078_3_D	ENSMUST00000000080	ENSMUSG00000000078	Klf6	chr13	5867231	5870393	+	5867283	5870393	3110	3	93.97	83.483	87.488	69.982	55.942	68.886	60.787	83.916	77.153	87.865	87.504	93.976	86.518	100	93.226	87.767	89.739	96.073	92.885	85.544	76.289	76.61	99.76	100	94.206	86.367	90.77	89.782	80.849	97.297	92.112	62.955	61.9678	65.6335	19.8431	16.0626	18.4598	17.3282
ENSMUSG00000000127_1_P	ENSMUST00000000129,ENSMUST00000038080	ENSMUSG00000000127	Fer	chr17	64138874	64139194	+	64139017	64139194	177	2	60.909	62.861	64.71	84.234	74.105	84.009	88.458	45.167	53.255	54.752	49.966	67.524	44.407	64.535	34.048	21.479	34.512	28.595	22.883	42.712	46.626	39.854	42.313	56.676	45.267	50.531	57.897	50.056	20.949	30.838	27.534	11.1066	13.3497	13.7291	19.1332	12.2406	14.852	21.9101
ENSMUSG00000000127_2_D	ENSMUST00000000129,ENSMUST00000038080	ENSMUSG00000000127	Fer	chr17	64138874	64139494	+	64139017	64139494	477	2	39.091	37.139	35.29	15.766	25.895	15.991	11.542	54.833	46.745	45.248	50.034	32.476	55.593	35.465	65.952	78.521	65.488	71.405	77.117	57.288	53.374	60.146	57.687	43.324	54.733	49.469	42.103	49.944	79.051	69.162	72.466	7.12804	7.88712	7.48709	3.58123	4.27734	2.82704	2.85879
ENSMUSG00000020152_1_D	ENSMUST00000000137	ENSMUSG00000020152	Actr2	chr11	20062295	20064859	-	20062295	20064688	2393	6	27.73	25.843	32.228	22.64	24.098	27.475	22.033	29.777	25.566	28.004	23.01	24.471	26.939	30.312	17.776	20.342	15.765	15.662	18.863	17.237	15.884	20.386	20.607	22.917	17.835	18.326	26.36	26.229	26.856	27.128	22.159	74.9093	84.436	93.3317	67.4249	65.4537	73.2937	93.6519
ENSMUSG00000020152_2_D	ENSMUST00000000137	ENSMUSG00000020152	Actr2	chr11	20062579	20064859	-	20062579	20064688	2109	6	26.089	19.614	19.539	18.922	17.219	18.677	16.861	21.373	17.291	18.314	30.124	28.741	23.217	32.251	20.141	31.909	28.852	32.571	30.311	29.021	30.415	39.434	35.248	37.292	39.756	32.546	30.851	19.544	24.151	29.136	17.068	70.4761	64.0855	56.583	56.3514	46.7678	49.8242	71.6706
ENSMUSG00000020152_3_D	ENSMUST00000000137	ENSMUSG00000020152	Actr2	chr11	20062791	20064859	-	20062791	20064688	1897	6	23.506	21.657	24.234	22.796	25.612	22.796	24.613	17.886	21.691	20.094	18.841	16.435	22.835	10.567	30.566	34.861	21.169	23.156	29.622	22.408	26.707	19.405	22.816	24.371	20.476	28.946	32.522	29.452	24.357	28.209	30.691	63.4968	70.7589	70.1807	67.889	69.5665	60.8096	104.617
ENSMUSG00000020152_4_D	ENSMUST00000000137	ENSMUSG00000020152	Actr2	chr11	20064026	20064859	-	20064026	20064688	662	6	0	0	0	0	0	0	0	0	0	0	0	0	0	0	0	0	0	0	0	0	0	0	0	0	0	0	0	0	0	0	0	0	0	0	0	0	0	0
ENSMUSG00000020152_5_D	ENSMUST00000000137	ENSMUSG00000020152	Actr2	chr11	20064614	20064859	-	20064614	20064688	74	6	0	0	0	0	0	6.541	0	0	0	0	0	0	0	0	0	0	0	0	0	0	0	0	0	0	0	2.891	2.76	0	0	0.736	0	0	0	0	0	0	17.4493	0
ENSMUSG00000020152_6_P	ENSMUST00000000137	ENSMUSG00000020152	Actr2	chr11	20064671	20064859	-	20064671	20064688	17	6	22.675	32.886	23.999	35.642	33.071	24.51	36.493	30.963	35.452	33.588	28.026	30.353	27.009	26.87	31.516	12.888	34.214	28.61	21.203	31.334	26.993	20.776	21.329	15.42	21.934	17.292	7.507	24.776	24.636	14.791	30.081	61.2528	107.45	69.4984	106.144	89.8254	65.384	155.116
ENSMUSG00000000184_1_D	ENSMUST00000000188	ENSMUSG00000000184	Ccnd2	chr6	127125161	127130487	-	127125161	127130334	5173	4	85.168	90.625	96.502	79.648	90.557	75.834	83.765	92.777	90.109	90.72	100	99.997	100	100	96.361	99.999	99.856	87.192	88.536	92.78	100	100	85.387	100	99.014	99.999	100	100	100	100	100	7.57629	7.19315	7.21058	9.50465	10.1192	9.45682	2.47574
ENSMUSG00000000184_2_D	ENSMUST00000000188	ENSMUSG00000000184	Ccnd2	chr6	127128872	127130487	-	127128872	127130334	1462	4	0	0	0	12.325	0	12.262	0	0	0	0	0	0	0	0	1.506	0	0.144	0	0	3.516	0	0	0	0	0.986	0	0	0	0	0	0	0	0	0	1.47074	3.24E-08	1.52908	0
ENSMUSG00000000184_3_D	ENSMUST00000000188	ENSMUSG00000000184	Ccnd2	chr6	127129022	127130487	-	127129022	127130334	1312	4	0	0	0	0	0	0	0.002	0	0	0	0	0	0	0	0	0	0	0	0	0	0	0	0	0	0	0	0	0	0	0	0	0	0	0	0	0	0	6.02E-05
ENSMUSG00000000184_4_P	ENSMUST00000000188	ENSMUSG00000000184	Ccnd2	chr6	127129395	127130487	-	127129395	127130334	939	4	14.832	9.375	3.498	8.028	9.443	11.905	16.233	7.223	9.891	9.28	0	0.003	0	0	2.133	0.001	0	12.808	11.464	3.704	0	0	14.613	0	0	0.001	0	0	0	0	0	1.31944	0.744124	0.26137	0.957959	1.05521	1.48459	0.479766
ENSMUSG00000000276_1_D	ENSMUST00000000285	ENSMUSG00000000276	Dgke	chr11	89037986	89040911	-	89037986	89040731	2745	4	0.904	0.037	2.478	8.251	16.963	0.009	0.001	0	15.807	17.19	40.181	10.849	7.682	0	39.589	17.757	43.728	30.185	4.639	35.352	10.396	32.707	23.444	28.772	13.046	24.667	27.062	28.557	7.392	17.76	33.033	0.112963	0.00515174	0.362133	1.44426	2.3841	0.00146534	6.75E-05
ENSMUSG00000000282_1_P	ENSMUST00000000291	ENSMUSG00000000282	Mnt	chr11	74842550	74845559	+	74843320	74845559	2239	2	54.251	11.597	48.392	42.199	44.14	58.427	56.071	24.702	42.398	45.087	43.978	33.355	43.292	29.142	22.86	37.852	45.673	23.793	32.054	32.537	20.761	28.257	41.97	16.945	24.832	47.283	32.272	33.371	17.227	21.91	40.25	21.1178	4.36629	19.9297	9.18027	9.90508	11.7217	11.9133
ENSMUSG00000000282_2_D	ENSMUST00000000291	ENSMUSG00000000282	Mnt	chr11	74842550	74845725	+	74843320	74845725	2405	2	45.749	88.403	51.608	57.801	55.86	41.573	43.929	75.298	57.602	54.913	56.022	66.645	56.708	70.858	77.14	62.148	54.327	76.207	67.946	67.463	79.239	71.743	58.03	83.055	75.168	52.717	67.728	66.629	82.773	78.09	59.75	17.8085	33.2853	21.2538	12.5742	12.5352	8.34029	9.33342
ENSMUSG00000000296_1_D	ENSMUST00000000305	ENSMUSG00000000296	Tpd52l1	chr10	31332380	31332969	-	31332380	31332840	460	2	100	82.155	100	100	85.917	93.726	100	99.925	100	95.57	100	85.247	94.379	100	100	87.049	100	99.183	100	100	100	100	86.122	100	100	100	100	100	100	100	80.988	26.134	28.9695	26.0631	35.1247	27.2954	34.5537	28.3463
ENSMUSG00000000296_2_P	ENSMUST00000000305	ENSMUSG00000000296	Tpd52l1	chr10	31332702	31332969	-	31332702	31332840	138	2	0	17.845	0	0	14.083	6.274	0	0.075	0	4.43	0	14.753	5.621	0	0	12.951	0	0.817	0	0	0	0	13.878	0	0	0	0	0	0	0	19.012	0	6.29237	0	0	4.47421	2.31285	4.55E-06
ENSMUSG00000000326_1_D	ENSMUST00000000335	ENSMUSG00000000326	Comt	chr16	18407528	18408040	-	18407528	18407836	308	4	0	0	0	0	0	0	0	0	0	0	0	0	0	2.388	0	0	0	0	0	0	0	0	0	0	0	0	0	0	0	0	0	0	0	0	0	0	0	0
ENSMUSG00000000340_1_P	ENSMUST00000000349	ENSMUSG00000000340	Dbt	chr3	116548032	116548940	+	116548200	116548940	740	2	17.075	36.253	28.404	30.734	29.359	27.859	41.626	28.752	33.973	36.68	24.581	24.172	26.932	28.022	6.503	33.709	24.524	11.688	36.73	35.583	5.564	24.325	15.931	17.754	30.814	32.656	21.787	28.046	31.38	24.323	33.675	4.49807	11.5308	9.75131	7.68199	7.1006	7.15683	9.45301
ENSMUSG00000000340_2_D	ENSMUST00000000349	ENSMUSG00000000340	Dbt	chr3	116548032	116549981	+	116548200	116549981	1781	2	82.925	63.747	71.596	69.266	70.641	72.141	58.374	71.248	66.027	63.32	75.419	75.828	73.068	71.978	93.497	66.291	75.476	88.312	63.27	64.417	94.436	75.675	84.069	82.246	69.186	67.344	78.213	71.954	68.62	75.677	66.325	21.8449	20.2759	24.5799	17.3127	17.0847	18.5324	13.2563
ENSMUSG00000000346_1_P	ENSMUST00000000356	ENSMUSG00000000346	Dazap2	chr15	100619367	100619886	+	100619496	100619886	390	2	3.309	0	3.046	6.448	15.584	11.232	9.028	0	4.731	9.806	6.098	4.685	4.652	0	0	6.606	8.7	0	0	16.404	4.897	9.815	0	0	8.329	0	0	4.732	2.296	0	7.926	4.74019	0	4.19748	9.62754	24.1063	16.4754	6.26863
ENSMUSG00000000346_2_D	ENSMUST00000000356	ENSMUSG00000000346	Dazap2	chr15	100619367	100620775	+	100619496	100620775	1279	2	96.691	100	96.954	93.552	84.416	88.768	90.972	100	95.269	90.194	93.902	95.315	95.348	100	100	93.394	91.3	100	100	83.596	95.103	90.185	100	100	91.671	100	100	95.268	97.704	100	92.074	138.512	133.446	133.615	139.677	130.583	130.205	63.1662
ENSMUSG00000000420_1_P	ENSMUST00000000430,ENSMUST00000178605,ENSMUST00000170243	ENSMUSG00000000420	Galnt1	chr18	24284709	24285654	+	24284856	24285654	798	5	0	0	0	0.302	0	0	0	0	0	0	0	0	0	0	0.038	0	0	1.855	0	0	0	0	0	0	0	0.03	0	0	0	0	0	0	0	0	0.122187	0	0	0
ENSMUSG00000000420_2_D	ENSMUST00000000430,ENSMUST00000178605,ENSMUST00000170243	ENSMUSG00000000420	Galnt1	chr18	24284709	24286051	+	24284856	24286051	1195	5	47.81	55.739	54.013	48.969	53.635	53.356	41.077	58.233	61.29	55.838	61.353	61.026	66.757	59.536	54.629	47.155	45.758	56.632	65.034	62.03	53.978	51.523	57.261	62.3	58.54	60.012	57.957	58.743	44.255	50.021	53.367	36.2538	45.548	44.5703	19.7945	22.5801	22.2839	18.2407
ENSMUSG00000028494_1_D	ENSMUST00000000466	ENSMUSG00000028494	Plin2	chr4	86656564	86657404	-	86656564	86657032	468	2	4.22	0	5.725	0	4.791	2.299	3.5	4.424	1.56	3.198	1.142	5.93	4.955	7.867	11.933	0	0	0	36.822	14.22	0	0	8.168	0	0	0	0	0	0	0	18.687	1.46829	0	1.92121	0	0.983052	0.488661	0.913657
ENSMUSG00000028494_2_P	ENSMUST00000000466	ENSMUSG00000028494	Plin2	chr4	86656706	86657404	-	86656706	86657032	326	2	95.78	100	94.275	100	95.209	97.701	96.5	95.576	98.44	96.802	98.858	94.07	95.045	92.133	88.067	100	100	100	63.178	85.78	100	100	91.832	100	100	100	100	100	100	100	81.313	33.3228	32.9732	31.6366	20.5136	19.5361	20.7701	25.1915
ENSMUSG00000000581_1_P	ENSMUST00000000594	ENSMUSG00000000581	C1d	chr11	17266530	17267070	+	17266695	17267070	375	2	0	11.643	8.909	0	0.001	0	5.477	0.032	10.324	11.873	18.363	24.627	21.681	0	0	0.032	0	0	0	0.445	0	4.102	0	5.84	0.007	2.094	0	0	4.349	0	0	0	6.29616	5.08327	0	0.000529509	7.85E-07	4.23289
ENSMUSG00000000581_2_D	ENSMUST00000000594	ENSMUSG00000000581	C1d	chr11	17266530	17267226	+	17266695	17267226	531	2	100	88.357	91.091	100	99.999	100	94.523	99.968	89.676	88.127	81.637	75.373	78.319	100	100	99.968	100	100	100	99.555	100	95.898	100	94.16	99.993	97.906	100	100	95.651	100	100	51.4029	47.7786	51.9767	62.3547	54.5697	67.2623	73.0486
ENSMUSG00000000594_1_P	ENSMUST00000000608	ENSMUSG00000000594	Gm2a	chr11	55109377	55110898	+	55109533	55110898	1365	2	99.712	99.871	99.667	99.873	99.87	100	99.857	99.551	99.854	99.222	98.934	98.822	99.455	99.389	99.339	98.935	98.678	98.402	98.292	97.232	97.441	97.839	96.102	95.898	97.409	97.02	99.637	99.693	99.582	99.491	99.73	33.6975	37.9369	38.0661	27.5365	25.047	22.1721	42.2583
ENSMUSG00000000594_2_D	ENSMUST00000000608	ENSMUSG00000000594	Gm2a	chr11	55109377	55113029	+	55109533	55113029	3496	2	0.288	0.129	0.333	0.127	0.13	0	0.143	0.449	0.146	0.778	1.066	1.178	0.545	0.611	0.661	1.065	1.322	1.598	1.708	2.768	2.559	2.161	3.898	4.102	2.591	2.98	0.363	0.307	0.418	0.509	0.27	0.0973973	0.0489254	0.127356	0.0349822	0.0325488	0	0.0605876
ENSMUSG00000000751_1_D	ENSMUST00000000767	ENSMUSG00000000751	Rpa1	chr11	75300349	75301403	-	75300349	75301304	955	5	21.861	22.809	18.417	30.686	25.42	35.551	26.687	22.438	28.082	34.357	36.005	19.809	23.691	37.673	11.642	47.841	22.138	64.226	16.301	30.561	38.893	14.562	37.851	9.034	32.722	46.735	18.408	29.658	25.97	33.378	51.93	51.5472	51.9015	41.8865	82.7779	66.1714	89.3279	96.622
ENSMUSG00000000751_2_P	ENSMUST00000000767	ENSMUSG00000000751	Rpa1	chr11	75300399	75301403	-	75300399	75301304	905	5	72.714	73.425	76.134	66.285	70.157	61.43	71.115	74	68.666	61.645	56.912	76.778	74.567	56.12	75.507	45.401	73.992	28.716	78.337	64.839	53.421	75.279	56.809	78.953	50.235	47.312	75.23	68.161	65.416	61.906	43.666	171.459	167.076	173.156	178.807	182.63	154.354	257.475
ENSMUSG00000000759_1_D	ENSMUST00000000776	ENSMUSG00000000759	Tubgcp3	chr8	12614276	12615296	-	12614276	12615137	861	2	81.927	73.5	74.21	64.802	85.37	70.788	85.431	76.24	59.744	76.61	78.066	79.029	57.291	84.811	82.505	71.102	69.661	80.802	83.634	83.648	72.237	93.053	73.338	90.792	74.911	83.785	75.111	83.737	76.934	82.686	82.08	22.1638	23.022	21.1269	10.8628	11.7696	9.29199	14.3819
ENSMUSG00000000759_2_P	ENSMUST00000000776	ENSMUSG00000000759	Tubgcp3	chr8	12614732	12615296	-	12614732	12615137	405	2	18.073	26.5	25.79	35.198	14.63	29.212	14.569	23.76	40.256	23.39	21.934	20.971	42.709	15.189	17.495	28.898	30.339	19.198	16.366	16.352	27.763	6.947	26.662	9.208	25.089	16.215	24.889	16.263	23.066	17.314	17.92	4.88936	8.3006	7.34216	5.90034	2.01699	3.83458	2.45257
ENSMUSG00000000787_1_P	ENSMUST00000000804	ENSMUSG00000000787	Ddx3x	chrX	13291412	13291673	+	13291492	13291673	181	3	31.856	32.782	32.022	38.575	43.643	39.04	35.714	20.098	18.534	22.341	25.514	19.48	18.47	2.808	26.557	22.324	10.583	27.206	23.931	21.591	22.252	13.037	14.911	5.926	17.758	15.87	21.514	6.384	14.263	13.092	12.084	169.955	175.417	175.555	178.064	211.884	183.517	130.082
ENSMUSG00000000787_2_D	ENSMUST00000000804	ENSMUSG00000000787	Ddx3x	chrX	13291412	13293988	+	13291492	13293988	2496	3	48.103	52.458	48.727	48.896	44.114	47.126	49.517	51.853	57.532	58.44	42.332	51.785	52.811	50.419	48.661	51.346	60.393	44.213	45.772	47.704	47.915	55.037	52.358	62.033	50.767	50.85	50.421	60.428	52.974	54.607	55.61	256.64	280.706	267.135	225.707	214.171	221.527	180.358
ENSMUSG00000000787_3_D	ENSMUST00000000804	ENSMUSG00000000787	Ddx3x	chrX	13291412	13294054	+	13291492	13294054	2562	3	20.041	14.761	19.251	12.529	12.243	13.834	14.77	28.049	23.934	19.22	32.154	28.735	28.719	46.773	24.782	26.33	29.024	28.582	30.297	30.705	29.833	31.926	32.731	32.041	31.475	33.28	28.065	33.188	32.762	32.302	32.305	106.922	78.9849	105.542	57.8369	59.439	65.029	53.7968
ENSMUSG00000027490_1_D	ENSMUST00000000894,ENSMUST00000103145	ENSMUSG00000027490	E2f1	chr2	154559632	154560935	-	154559632	154560687	1055	3	41.472	45.937	38.184	50.22	42.99	40.976	46.644	39.231	37.65	42.692	32.607	44.505	47.982	42.578	44.629	16.416	51.142	32.569	61.444	28.829	48.712	31.795	42.524	46.823	48.039	45.85	64.956	26.02	26.437	36.373	37.576	27.5279	27.7042	25.418	32.2078	28.6836	24.493	16.8508
ENSMUSG00000000876_1_D	ENSMUST00000000896	ENSMUSG00000000876	Pxmp4	chr2	154585757	154588092	-	154585757	154587828	2071	6	9.768	8.208	7.521	6.308	5.197	1.157	4.365	22.549	34.248	25.346	32.34	26.751	33.313	34.858	27.71	25.173	24.552	31.537	27.225	22.701	26.366	14.192	18.888	28.402	17.203	25.528	30.121	25.452	34.426	30.176	25.415	2.44181	2.20786	2.7608	1.57864	1.46883	0.325762	0.911327
ENSMUSG00000000876_2_D	ENSMUST00000000896	ENSMUSG00000000876	Pxmp4	chr2	154586182	154588092	-	154586182	154587828	1646	6	9.228	2.874	0.089	5.223	1.701	5.059	0.222	0	0	0	0	0	0	0	0	0	0	0	0	0	0	4.069	1.375	0.01	0	0	0	0	0	0	0	2.3066	0.773108	0.0328086	1.30722	0.480872	1.42402	0.0464472
ENSMUSG00000000876_3_D	ENSMUST00000000896	ENSMUSG00000000876	Pxmp4	chr2	154586665	154588092	-	154586665	154587828	1163	6	39.926	30.288	30.466	16.773	21.772	19.074	29.34	28.937	30.953	26.69	23.377	25.585	37.411	35.64	23.343	29.575	17.382	27.626	21.142	31.81	15.502	22.694	23.763	26.374	28.846	42.686	25.464	30.29	26.514	42.181	23.881	9.98018	8.14673	11.1839	4.19793	6.15362	5.36916	6.12516
ENSMUSG00000000876_4_D	ENSMUST00000000896	ENSMUSG00000000876	Pxmp4	chr2	154587218	154588092	-	154587218	154587828	610	6	0	0	0	0	0	0	0	0	0	0	0	0	0	0	0.098	0	0.001	0	0	0	0	0	0	0	0	0	0	0	0	0	0	0	0	0	0	0	0	0
ENSMUSG00000000876_5_D	ENSMUST00000000896	ENSMUSG00000000876	Pxmp4	chr2	154587588	154588092	-	154587588	154587828	240	6	0	0	0	0	0	0	0	0	0	0	0	0	0	0	0	0	0	0	0	0	0	0	0	0	0	0	0	0	0	0	0	0	0	0	0	0	0	0
ENSMUSG00000000876_6_P	ENSMUST00000000896	ENSMUSG00000000876	Pxmp4	chr2	154587627	154588092	-	154587627	154587828	201	6	41.078	58.629	61.924	71.696	71.33	74.71	66.072	48.514	34.8	47.964	44.283	47.664	29.276	29.502	48.849	45.252	58.065	40.837	51.633	45.489	58.132	59.045	55.974	45.214	53.952	31.787	44.415	44.257	39.059	27.643	50.705	10.2682	15.7697	22.7322	17.9441	20.1609	21.0298	13.7934
ENSMUSG00000000881_1_D	ENSMUST00000000901,ENSMUST00000113736,ENSMUST00000113735	ENSMUSG00000000881	Dlg3	chrX	100816218	100818410	+	100816325	100818410	2085	2	100	100	100	100	100	100	100	100	100	100	100	100	100	100	100	100	100	100	100	100	100	100	100	100	100	100	100	100	100	100	100	19.8065	18.68	18.6826	17.1583	16.6756	15.2362	14.5715
ENSMUSG00000000976_1_P	ENSMUST00000001002	ENSMUSG00000000976	Heatr6	chr11	83781150	83782021	+	83781722	83782021	299	5	50.783	22.423	37.771	48.926	41.039	40.673	61.797	26.337	37.38	28.906	23.798	20.114	20.316	24.173	20.674	21.056	26.179	14.887	24.103	17.625	19.184	0	13.493	35.557	25.246	33.676	12.026	0.01	29.347	30.851	5.687	14.078	5.69045	10.3077	9.8637	8.09639	7.75989	15.1147
ENSMUSG00000000976_2_D	ENSMUST00000001002	ENSMUSG00000000976	Heatr6	chr11	83781150	83782462	+	83781722	83782462	740	5	25.673	51.576	40.581	34.114	26.79	16.64	24.402	45.059	39.303	46.09	43.881	45.877	43.284	29.416	44.268	30.188	32.196	30.027	22.142	35.02	31.023	45.33	42.645	0.005	1.905	27.172	48.863	44.151	24.308	28.997	50.18	7.11698	13.0891	11.0746	6.87755	5.28519	3.17464	5.96843
ENSMUSG00000000976_3_D	ENSMUST00000001002	ENSMUSG00000000976	Heatr6	chr11	83781150	83782615	+	83781722	83782615	893	5	0	0	1.195	0.371	16.428	28.033	5.459	0	0	0	0	0	5.063	15.784	0	4.602	0	0	4.318	0	4.546	0	0	15.207	19.83	0	1.673	0	0.006	0	0	0	3.88E-05	0.326082	0.0746944	3.24106	5.34833	1.33508
ENSMUSG00000000976_4_D	ENSMUST00000001002	ENSMUSG00000000976	Heatr6	chr11	83781150	83782699	+	83781722	83782699	977	5	0	0.933	0.041	0	0	0	0	0	0	0	0	0	0	0.001	0	0.038	0	0	2.328	0	0	0	0	0.09	0	0	0	13.109	5.572	0	0	0	0.236809	0.0111138	0	0	0	0
ENSMUSG00000000976_5_D	ENSMUST00000001002	ENSMUSG00000000976	Heatr6	chr11	83781150	83783754	+	83781722	83783754	2032	5	23.544	25.068	20.413	16.589	15.742	14.654	8.342	28.605	23.317	25.004	32.321	34.009	31.337	30.627	35.058	44.116	41.625	55.085	47.11	47.355	45.246	54.67	43.862	49.14	53.02	39.152	37.438	42.73	40.767	40.152	44.133	6.52698	6.36168	5.57072	3.34435	3.10573	2.79572	2.0404
ENSMUSG00000020715_1_D	ENSMUST00000001059	ENSMUSG00000020715	Ern1	chr11	106394648	106398754	-	106394648	106398541	3893	3	39.952	38.37	50.689	69.259	97.848	62.918	66.745	83.082	79.088	30.141	51.965	48.577	60.479	99.999	66.646	66.479	24.858	85.2	40.351	90.249	11.006	42.352	71.574	64.872	71.723	62.402	60.626	55.611	57.561	67.573	32.821	2.73097	2.74369	3.56305	3.88242	3.11334	2.97992	3.82198
ENSMUSG00000020715_2_D	ENSMUST00000001059	ENSMUSG00000020715	Ern1	chr11	106394800	106398754	-	106394800	106398541	3741	3	31.034	32.004	4.64	0	2.152	0.163	13.756	12.988	0.566	47.599	24.376	31.579	22.022	0.001	9.349	33.521	73.45	14.8	35.969	0.003	62.813	15.421	0.086	31.056	4.585	12.211	39.374	25.268	41.823	32.427	41.188	2.12134	2.28848	0.326171	4.79E-08	0.0684611	0.00771931	0.787724
ENSMUSG00000020715_3_P	ENSMUST00000001059	ENSMUSG00000020715	Ern1	chr11	106397452	106398754	-	106397452	106398541	1089	3	29.014	29.625	44.67	30.741	0	36.919	19.499	3.929	20.346	22.26	23.659	19.844	17.499	0	24.004	0	1.692	0	23.681	9.748	26.181	42.227	28.341	4.072	23.692	25.387	0	19.12	0.616	0	25.991	1.98328	2.11837	3.13996	1.72323	0	1.74852	1.11655
ENSMUSG00000001052_1_D	ENSMUST00000001079	ENSMUSG00000001052	Sec24b	chr3	129982756	129984006	-	129982756	129983891	1135	2	13.911	24.704	21.914	16.366	12.368	14.832	22.833	22.745	21.255	20.941	18.041	20.38	22.77	19.841	39.55	37.34	33.809	32.651	28.703	35.766	30.418	20.983	20.593	27.999	29.787	26.476	30.84	27.777	36.038	33.577	34.825	5.55804	10.207	7.79672	5.0429	4.0374	4.51435	4.06074
ENSMUSG00000001052_2_P	ENSMUST00000001079	ENSMUSG00000001052	Sec24b	chr3	129983186	129984006	-	129983186	129983891	705	2	86.089	75.296	78.086	83.634	87.632	85.168	77.167	77.255	78.745	79.059	81.959	79.62	77.23	80.159	60.45	62.66	66.191	67.349	71.297	64.234	69.582	79.017	79.407	72.001	70.213	73.524	69.16	72.223	63.962	66.423	65.175	34.3963	31.111	27.7816	25.7697	28.6066	25.9223	13.7234
ENSMUSG00000001065_1_P	ENSMUST00000001092	ENSMUSG00000001065	Zfp276	chr8	123267769	123268326	+	123268040	123268326	286	3	0	0	0	0	0	0	0	10.913	5.318	0	14.17	2.092	27.709	11.562	0	0	6.119	22.72	39.963	24.347	43.679	16.678	22.756	20.97	23.288	17.669	14.575	43.504	15.556	16.553	8.601	0	0	0	0	0	0	0
ENSMUSG00000001065_2_D	ENSMUST00000001092	ENSMUSG00000001065	Zfp276	chr8	123267769	123268413	+	123268040	123268413	373	3	0	0	0	0	0	0	0	0	0	0	0	0	0	0	0	4.835	7.542	0	1.744	2.717	0	0.002	0	0	4.504	0	0	0	0	0	0	0	0	0	0	0	0	0
ENSMUSG00000001065_3_D	ENSMUST00000001092	ENSMUSG00000001065	Zfp276	chr8	123267769	123269749	+	123268040	123269749	1709	3	100	100	100	100	100	100	100	89.087	94.682	100	85.83	97.908	72.291	88.438	100	95.165	86.34	77.279	58.293	72.935	56.321	83.321	77.244	79.03	72.208	82.331	85.425	56.496	84.444	83.447	91.399	20.3458	21.3477	23.0621	14.1523	13.0369	11.3311	16.6228
ENSMUSG00000074886_1_P	ENSMUST00000001115	ENSMUSG00000074886	Grk6	chr13	55459781	55460107	+	55459874	55460107	233	2	0	0.218	0	0	0	0	0	0	0	0	0	0	6.059	0	0	2.826	1.531	0	0	0	6.181	0	0	0.007	7.002	0	0	0	0	0	0	0	0.203395	0	0	0	0	0
ENSMUSG00000074886_2_D	ENSMUST00000001115	ENSMUSG00000074886	Grk6	chr13	55459781	55460922	+	55459874	55460922	1048	2	100	99.782	100	100	100	100	100	100	100	100	100	100	93.941	100	100	97.174	98.469	100	100	100	93.819	100	100	99.993	92.998	100	100	100	100	100	100	93.1527	93.2152	98.8248	100.524	100.995	103.505	58.7202
ENSMUSG00000001127_1_P	ENSMUST00000001155	ENSMUSG00000001127	Araf	chrX	20859978	20860386	+	20860113	20860386	273	2	47.914	59.462	52.632	34.737	8.936	33.047	29.002	42.154	38.885	45.04	42.074	40.416	47.849	33.547	28.542	0	58.177	0	12.694	60.322	0	0	34.649	0	31.234	33.209	20.358	0	57.675	34.101	44.191	22.0924	37.8394	27.2525	11.2859	2.19517	8.89929	7.47414
ENSMUSG00000001127_2_D	ENSMUST00000001155	ENSMUSG00000001127	Araf	chrX	20859978	20860522	+	20860113	20860522	409	2	52.086	40.538	47.368	65.263	91.064	66.953	70.998	57.846	61.115	54.96	57.926	59.584	52.151	66.453	71.458	100	41.823	100	87.306	39.678	100	100	65.351	100	68.766	66.791	79.642	100	42.325	65.899	55.809	24.016	25.7973	24.5266	21.2038	22.3715	18.0298	18.2966
ENSMUSG00000001138_1_P	ENSMUST00000001166	ENSMUSG00000001138	Cnnm3	chr1	36525165	36527213	+	36525230	36527213	1983	3	85.475	86.943	90.408	88.594	91.641	90.256	89.485	78.872	84.699	85.97	85.755	86.993	87.136	82.284	87.81	83.91	88.345	86.027	90.717	84.63	85.582	85.725	89.778	91.174	84.213	88.902	89.37	86.832	83.005	87.865	87.459	30.2366	27.7281	30.9533	20.0484	18.6369	17.9772	10.2529
ENSMUSG00000001138_2_D	ENSMUST00000001166	ENSMUSG00000001138	Cnnm3	chr1	36525165	36528058	+	36525230	36528058	2828	3	0	0	0	0	0	0	0	0	0	0	0	0.809	2.562	0	0	7.089	0	0	0.149	1.128	0.174	0	0	0	0	0	0	0	1.514	0	0	0	1.67E-08	0	0	0	0	0
ENSMUSG00000001138_3_D	ENSMUST00000001166	ENSMUSG00000001138	Cnnm3	chr1	36525165	36528237	+	36525230	36528237	3007	3	14.525	13.057	9.592	11.406	8.359	9.744	10.515	21.128	15.301	14.03	14.245	12.198	10.303	17.716	12.19	9.001	11.655	13.973	9.134	14.242	14.244	14.275	10.222	8.826	15.787	11.098	10.63	13.168	15.481	12.135	12.541	5.13836	4.16402	3.28398	2.58122	1.69994	1.94073	1.20474
ENSMUSG00000079610_1_D	ENSMUST00000001172	ENSMUSG00000079610	Ankrd39	chr1	36538093	36539534	-	36538093	36539390	1297	4	13.5	5.993	10.281	4.363	0	0	0	0	7.857	22.636	19.596	13.244	22.033	16.477	0	14.446	17.027	8.281	0	8.072	5.141	3.715	0	13.797	5.849	4.137	23.066	4.085	8.405	8.031	23.112	2.59442	1.30325	2.26162	0.931839	0	0	0
ENSMUSG00000079610_2_D	ENSMUST00000001172	ENSMUSG00000079610	Ankrd39	chr1	36538173	36539534	-	36538173	36539390	1217	4	11.788	14.962	7.695	5.527	13.288	11.709	6.349	36.28	30.056	17.452	14.516	39.628	25.575	26.498	42.62	33.775	35.113	32.814	45.359	34.199	43.455	36.61	50.976	42.275	37.926	47.364	33.562	31.056	36.595	26.142	29.061	2.26544	3.25352	1.69266	1.18044	2.9237	2.80194	1.66296
ENSMUSG00000079610_3_D	ENSMUST00000001172	ENSMUSG00000079610	Ankrd39	chr1	36539030	36539534	-	36539030	36539390	360	4	9.936	0	0	25.824	18.982	0	9.622	23.12	0	0	18.694	6.697	0	0	12.228	37.405	7.347	1.888	25.596	0	20.453	15.133	21.165	15.798	3.763	13.123	11.442	10.071	0	16.225	0	1.90958	0	0	5.51498	4.17661	0	2.52012
ENSMUSG00000079610_4_P	ENSMUST00000001172	ENSMUSG00000079610	Ankrd39	chr1	36539140	36539534	-	36539140	36539390	250	4	64.776	79.045	82.024	64.285	67.731	88.291	84.028	40.6	62.087	59.912	47.194	40.431	52.392	57.024	45.152	14.374	40.512	57.017	29.046	57.729	30.951	44.542	27.858	28.13	52.461	35.376	31.93	54.788	55.001	49.601	47.827	12.4486	17.1889	18.043	13.7286	14.903	21.1271	22.0074
ENSMUSG00000001157_1_D	ENSMUST00000001185	ENSMUSG00000001157	Gmcl1	chr6	86691767	86693051	-	86691767	86692922	1155	3	86.134	61.117	65.931	84.43	75.041	63.958	58.302	70.183	75.054	85.344	90.336	82.158	75.506	75.808	100	63.968	74.477	75.599	80.002	83.589	70.612	70.443	86.446	83.685	84.307	82.714	74.521	83.28	71.942	75.158	68.703	29.3219	23.3052	23.9466	20.0889	18.8026	15.4737	18.6074
ENSMUSG00000001157_2_D	ENSMUST00000001185	ENSMUSG00000001157	Gmcl1	chr6	86691937	86693051	-	86691937	86692922	985	3	0	7.694	10.246	0.001	0	10.844	18.354	0	12.672	0	0	0.445	0	8.129	0	4.956	0	0	0.186	0	0	0	0	0	0	0	0	0	1.82	15.097	0.303	8.15E-06	2.93377	3.72153	0.000125957	0	2.62356	5.8579
ENSMUSG00000001157_3_P	ENSMUST00000001185	ENSMUSG00000001157	Gmcl1	chr6	86692236	86693051	-	86692236	86692922	686	3	13.866	31.19	23.823	15.569	24.959	25.198	23.344	29.817	12.274	14.656	9.664	17.397	24.494	16.063	0	31.076	25.523	24.401	19.813	16.411	29.388	29.557	13.554	16.315	15.693	17.286	25.479	16.72	26.237	9.745	30.994	4.7201	11.8933	8.65263	3.70448	6.25393	6.09641	7.45037
ENSMUSG00000001158_1_D	ENSMUST00000001186	ENSMUSG00000001158	Snrnp27	chr6	86675150	86675580	-	86675150	86675525	375	4	6.712	6.737	8.515	2.446	10.88	6.64	6.249	5.743	9.842	5.369	6.769	19.449	5.078	7.103	11.721	6.167	6.542	8.751	4.499	9.913	3.928	15.503	14.914	14.303	18.215	7.864	5.421	7.563	12.463	5.792	5.058	4.96073	6.6318	7.19571	2.34949	8.76093	6.48191	7.08071
ENSMUSG00000001158_2_D	ENSMUST00000001186	ENSMUSG00000001158	Snrnp27	chr6	86675216	86675580	-	86675216	86675525	309	4	93.288	93.263	91.485	95.033	89.12	76.464	93.751	94.257	90.158	94.631	93.231	80.551	92.86	92.897	88.279	93.833	67.145	91.249	95.501	90.087	96.072	84.497	85.086	85.697	81.785	92.136	94.579	92.437	87.471	94.208	94.942	68.9482	91.8067	77.3125	91.2774	71.761	74.6448	106.225
ENSMUSG00000001158_3_D	ENSMUST00000001186	ENSMUSG00000001158	Snrnp27	chr6	86675387	86675580	-	86675387	86675525	138	4	0	0	0	0	0	0	0	0	0	0	0	0	2.062	0	0	0	0	0	0	0	0	0	0	0	0	0	0	0	0	0	0	0	0	0	0	0	0	0
ENSMUSG00000001158_4_P	ENSMUST00000001186	ENSMUSG00000001158	Snrnp27	chr6	86675437	86675580	-	86675437	86675525	88	4	0	0	0	2.521	0	16.896	0	0	0	0	0	0	0	0	0	0	26.313	0	0	0	0	0	0	0	0	0	0	0	0.065	0	0	0	0	0	2.4215	0	16.4939	0
ENSMUSG00000001175_1_P	ENSMUST00000001204,ENSMUST00000110082	ENSMUSG00000001175	Calm1	chr12	100206399	100206536	+	100206428	100206536	108	6	0	0	0	0	0	0	0	0	0	0	0	0	0	0	0	0	0	0	0	0	0	0	0	0	0	0	0	0	0	0	0	0	0	0	0	0	0	0
ENSMUSG00000001175_2_D	ENSMUST00000001204,ENSMUST00000110082	ENSMUSG00000001175	Calm1	chr12	100206399	100206669	+	100206428	100206669	241	6	14.248	14.119	17.93	12.142	13.522	18.491	14.17	17.781	20.935	18.02	14.311	13.417	14.055	0	21.878	27.121	25.503	18.279	17.946	21.879	18.21	16.91	19.392	18.524	22.108	19.174	23.643	24.756	23.354	19.964	23.37	48.7748	55.5549	72.0033	43.4203	47.9815	69.7818	49.6323
ENSMUSG00000001175_3_D	ENSMUST00000001204,ENSMUST00000110082	ENSMUSG00000001175	Calm1	chr12	100206399	100206825	+	100206428	100206825	397	6	0	1.753	0	0	0	0	0	0	0	0	0	0	0	0	0	0	0	0	0	0	0	0	0	0	0	0	0	0	0	0	0	0	6.8987	0	0	0	0	0
ENSMUSG00000001175_4_D	ENSMUST00000001204,ENSMUST00000110082	ENSMUSG00000001175	Calm1	chr12	100206399	100207310	+	100206428	100207310	882	6	79.816	71.774	77.011	84.611	83.277	78.397	83.579	74.036	71.18	73.528	72.543	71.98	70.986	84.122	36.583	34.192	34.852	37.267	39.288	37.272	39.434	40.415	40.454	44.103	41.157	41.229	47.766	47.158	47.81	50.463	47.615	273.231	282.42	309.263	302.577	295.49	295.855	292.739
ENSMUSG00000001175_5_D	ENSMUST00000001204,ENSMUST00000110082	ENSMUSG00000001175	Calm1	chr12	100206399	100209808	+	100206428	100209808	3380	6	5.936	5.23	5.06	3.247	3.201	3.112	2.25	8.182	7.885	8.452	13.146	13.78	13.466	15.878	41.539	38.686	39.645	44.454	42.766	40.85	42.355	42.675	40.154	37.373	36.736	39.597	28.591	28.086	28.836	29.573	29.015	20.3221	20.5803	20.3185	11.6131	11.3573	11.7453	7.8824
ENSMUSG00000001211_1_D	ENSMUST00000001240	ENSMUSG00000001211	Agpat3	chr10	78269166	78273775	-	78269166	78273686	4520	7	1.008	3.975	6.844	0	0	0	0	9.536	10.876	11.204	17.405	20.947	18.896	14.915	31.84	43.87	37.145	33.937	31.123	40.512	42.477	40.214	58.104	56.16	56.858	53.769	38.792	37.456	41.812	57.678	41.898	0.167652	0.336866	0.730734	0	0	0	0
ENSMUSG00000001211_2_D	ENSMUST00000001240	ENSMUSG00000001211	Agpat3	chr10	78269785	78273775	-	78269785	78273686	3901	7	17.762	27.834	13.724	8.238	12.093	5.439	3.398	28.84	31.015	14.845	37.684	25.779	31.675	21.749	25.275	26.121	27.715	29.911	17.912	35.066	27.895	28.299	29.76	21.863	24.663	32.408	26.64	25.322	25.235	27.664	35.375	2.95387	2.35904	1.46525	0.339236	0.355092	0.51142	1.17508
ENSMUSG00000053329_1_D	ENSMUST00000001242	ENSMUSG00000053329	D10Jhu81e	chr10	78162067	78162718	-	78162067	78162589	522	4	97.474	65.682	83.801	64.211	45.516	66.403	66.147	77.097	74.86	98.285	45.041	79.168	72.704	100	84.464	76.566	89.035	82.086	89.432	70.36	81.481	72.938	87.863	71.824	92.042	51.435	93.009	64.771	75.144	81.741	90.436	35.4012	28.165	36.6117	30.8862	19.9429	32.2704	25.605
ENSMUSG00000053329_2_D	ENSMUST00000001242	ENSMUSG00000053329	D10Jhu81e	chr10	78162123	78162718	-	78162123	78162589	466	4	2.526	14.048	16.176	14.76	52.383	33.597	33.853	0.001	0	1.709	43.051	0	0.002	0	15.536	23.434	10.965	11.287	10.568	29.64	18.519	15.114	12.137	28.176	7.958	48.565	6.991	35.229	24.856	18.259	2.27	0.917418	6.02398	7.06736	7.09989	22.9519	16.3272	13.1043
ENSMUSG00000053329_3_D	ENSMUST00000001242	ENSMUSG00000053329	D10Jhu81e	chr10	78162148	78162718	-	78162148	78162589	441	4	0	0	0	0	0	0	0	0	0	0	0	0	0	0	0	0	0	0	0	0	0	0	0	0	0	0	0	0	0	0	0	0	0	0	0	0	0	0
ENSMUSG00000053329_4_P	ENSMUST00000001242	ENSMUSG00000053329	D10Jhu81e	chr10	78162216	78162718	-	78162216	78162589	373	4	0	20.27	0.023	21.028	2.101	0	0	22.903	25.14	0.006	11.908	20.832	27.294	0	0	0	0	6.627	0	0	0	11.948	0	0	0	0	0	0	0	0	7.294	0	8.69201	0.0100378	10.1148	0.920575	3.31E-05	0
ENSMUSG00000001300_1_D	ENSMUST00000001319	ENSMUSG00000001300	Efnb2	chr8	8617433	8620976	-	8617433	8620587	3154	3	75.962	80.865	70.924	82.97	63.848	72.037	37.177	78.779	80.866	78.956	70.548	82.129	71.132	96.347	65.493	52.528	62.51	69.022	49.717	62.208	54.897	54.663	54.86	73.016	62.413	61.311	68.84	69.973	68.263	79.965	58.634	17.4067	15.7804	15.5616	10.2585	8.27246	9.68506	1.62871
ENSMUSG00000001300_2_D	ENSMUST00000001319	ENSMUSG00000001300	Efnb2	chr8	8617869	8620976	-	8617869	8620587	2718	3	0.047	4.596	19.084	6.985	26.095	11.472	62.823	19.582	9.787	19.814	23.204	12.786	23.014	3.653	30.864	41.999	27.385	27.877	37.561	20.958	33.06	34.42	37.614	26.984	32.019	27.266	22.989	30.026	31.737	20.035	37.988	0.0107449	0.896909	4.18723	0.863623	3.381	1.54231	2.75227
ENSMUSG00000001300_3_P	ENSMUST00000001319	ENSMUSG00000001300	Efnb2	chr8	8618613	8620976	-	8618613	8620587	1974	3	23.991	14.538	9.993	10.045	10.058	16.491	0	1.64	9.348	1.231	6.248	5.085	5.854	0	3.644	5.473	10.105	3.102	12.721	16.834	12.043	10.917	7.525	0	5.568	11.423	8.171	0.001	0	0	3.377	5.49765	2.8371	2.19249	1.24195	1.30311	2.21712	0
ENSMUSG00000001280_2_D	ENSMUST00000001326	ENSMUSG00000001280	Sp1	chr15	102430724	102432840	+	102431032	102432840	1808	4	0	0	0	0.508	0.227	0.005	0	0	0	0	0	0	0	0	0.386	0	0	3.942	0	0	0	0	0.921	0	19.616	15.008	0	0	0	0	0	0	0	0	0.392492	0.182195	0.00385091	3.63E-07
ENSMUSG00000001280_3_D	ENSMUST00000001326	ENSMUSG00000001280	Sp1	chr15	102430724	102432946	+	102431032	102432946	1914	4	0	0	0	8.391	12.555	9.09	8.111	0	0	0	0	0	0	0	12.361	8.924	11.923	0.001	10.704	13.544	0	11.642	0.876	0	0.003	0.065	0	0	0	0	0.003	0	0	0	6.48038	10.0805	6.59467	4.13403
ENSMUSG00000001280_4_D	ENSMUST00000001326	ENSMUSG00000001280	Sp1	chr15	102430724	102436403	+	102431032	102436403	5371	4	100	100	100	91.101	87.218	90.905	91.889	100	100	100	100	100	100	100	87.252	91.076	88.077	96.057	89.296	86.456	100	88.358	98.204	100	80.382	84.927	100	100	100	100	99.997	90.261	93.1189	97.9723	70.3608	70.0289	65.9512	46.8356
ENSMUSG00000001280_1_P	ENSMUST00000001326,ENSMUST00000165924,ENSMUST00000163709	ENSMUSG00000001280	Sp1	chr15	102430724	102432680	+	102431032	102432680	1648	4	0	0	0	0	0	0	0	0	0	0	0	0	0	0	0	0	0	0	0	0	0	0	0	0	0	0	0	0	0	0	0	0	0	0	0	0	0	0
ENSMUSG00000001305_1_D	ENSMUST00000001339	ENSMUSG00000001305	Rrp15	chr1	186720970	186721546	-	186720970	186721402	432	4	6.208	3.603	4.538	5.364	3.345	2.296	3.142	6.978	4.199	5.325	4.523	1.637	6.689	6.603	4.725	4.956	0	14.381	27.59	0	0	5.601	20.079	14.704	5.186	11.807	2.721	8.373	8.887	0	0	5.27768	3.54146	3.86006	5.07133	3.54244	2.34646	3.28009
ENSMUSG00000001305_2_D	ENSMUST00000001339	ENSMUSG00000001305	Rrp15	chr1	186721089	186721546	-	186721089	186721402	313	4	93.792	94.364	95.462	88.704	61.204	89.321	82.936	93.022	86.397	94.675	87.856	83.013	84.952	83.542	38.174	65.879	53.881	54.907	72.41	32.963	80.122	43.888	46.478	56.352	57.181	83.59	97.279	91.627	91.113	74.409	42.811	79.7357	92.7644	81.1944	83.8639	64.8126	91.2732	86.571
ENSMUSG00000001305_3_D	ENSMUST00000001339	ENSMUSG00000001305	Rrp15	chr1	186721172	186721546	-	186721172	186721402	230	4	0	0.09	0	0	1.3	0	0	0	0	0	0	15.35	8.359	0	0	0	11.244	0	0	38.303	0	50.511	0	0	0	4.603	0	0	0	0	34.039	0	0.0880188	0	7.80E-08	1.37618	0	0
ENSMUSG00000001305_4_P	ENSMUST00000001339	ENSMUSG00000001305	Rrp15	chr1	186721253	186721546	-	186721253	186721402	149	4	0	1.944	0	5.932	34.151	8.383	13.922	0	9.404	0	7.62	0	0	9.855	57.101	29.165	34.875	30.712	0	28.734	19.878	0	33.443	28.944	37.633	0	0	0	0	25.591	23.15	0	1.91088	0	5.60796	36.1646	8.56629	14.5321
ENSMUSG00000001376_1_S	ENSMUST00000001412	ENSMUSG00000001376	Ccdc132	chr6	3602659	3603531	+	3602779	3603531	752	3	100	100	100	100	100	100	100	100	100	100	100	100	100	100	100	100	100	100	100	100	100	100	100	100	100	100	100	100	100	100	100	2.90963	1.94889	2.11367	1.04505	2.59295	1.29391	1.20666
ENSMUSG00000001383_1_P	ENSMUST00000001419	ENSMUSG00000001383	Zmat2	chr18	36797878	36798281	+	36798022	36798281	259	6	0	0	0	32.602	11.034	25.921	26.821	0	0	3.788	2.648	14.692	1.759	3.839	0	0	13.203	0	1.539	0.589	9.784	9.783	0	1.252	0	0	1.401	0	2.288	1.538	0	0	0	7.32E-09	64.3274	17.8777	47.6107	37.6533
ENSMUSG00000001383_2_D	ENSMUST00000001419	ENSMUSG00000001383	Zmat2	chr18	36797878	36798342	+	36798022	36798342	320	6	0	0	0	1.767	8.501	6.143	4.479	0	0	0	0	0	0	0.011	0	2.582	0	0	0.04	0.002	0	0	1.374	4.729	4.739	0	5.289	0.487	10.293	0.724	6.406	0	0	0	3.4861	13.774	11.2841	6.28745
ENSMUSG00000001383_3_D	ENSMUST00000001419	ENSMUSG00000001383	Zmat2	chr18	36797878	36798666	+	36798022	36798666	644	6	83.403	85.977	82.801	57.98	70.769	58.11	59.4	81.953	83.436	81.721	81.161	69.183	81.665	81.585	86.945	86.381	75.914	89.756	89.525	90.566	80.218	78.72	84.808	82.524	81.866	85.386	75.698	81.724	66.612	81.912	78.503	123.15	126.064	119.991	114.402	114.662	106.734	83.389
ENSMUSG00000001383_4_D	ENSMUST00000001419	ENSMUSG00000001383	Zmat2	chr18	36797878	36798870	+	36798022	36798870	848	6	5.215	2.141	3.715	0.941	1.608	3.043	2.915	1.983	1.037	0.262	1.265	1.386	1.089	0	0	3.869	0.702	0.049	0	0.032	1.907	4.191	3.286	0.001	3.794	2.147	1.179	4.346	6.749	0	0.007	7.7	3.13961	5.38428	1.85689	2.60557	5.59008	4.09279
ENSMUSG00000001383_5_D	ENSMUST00000001419	ENSMUSG00000001383	Zmat2	chr18	36797878	36799259	+	36798022	36799259	1237	6	1.101	3.392	3.531	1.47	2.304	1.941	0.187	5.702	3.862	3.823	5.145	4.705	5.204	5.746	6.957	0	3.049	3.918	3.747	1.863	2.216	1.514	0.869	2.76	0.698	3.228	6.232	0.852	3.461	6.173	7.497	1.62637	4.97391	5.11677	2.90092	3.73344	3.56504	0.262056
ENSMUSG00000001383_6_D	ENSMUST00000001419	ENSMUSG00000001383	Zmat2	chr18	36797878	36799656	+	36798022	36799656	1634	6	10.281	8.489	9.952	5.24	5.783	4.841	6.197	10.362	11.665	10.406	9.781	10.033	10.283	8.82	6.098	7.168	7.132	6.276	5.149	6.948	5.876	5.791	9.663	8.734	8.903	9.238	10.2	12.592	10.597	9.653	7.587	15.1807	12.4474	14.4221	10.3401	9.36947	8.89179	8.70025
ENSMUSG00000001419_1_S	ENSMUST00000001455	ENSMUSG00000001419	Mef2d	chr3	88168631	88172090	+	88168643	88172090	3447	3	100	100	100	100	100	100	100	100	100	100	100	100	100	100	100	100	100	100	100	100	100	100	100	100	100	100	100	100	100	100	100	14.2693	15.0115	14.7446	8.17947	8.06005	8.43297	16.7069
ENSMUSG00000001440_1_D	ENSMUST00000001479	ENSMUSG00000001440	Kpnb1	chr11	97159713	97162681	-	97159713	97162680	2967	6	24.105	21.8	21.368	14.35	13.425	14.303	14.735	22.786	24.01	21.918	30.192	28.539	32.085	36.773	37.909	39.606	39.121	43.504	55.159	42.387	46.85	47.785	58.155	66.233	50.703	54.305	30.385	30.048	31.593	28.117	31.855	162.904	153.178	158.761	108.518	95.1373	108.332	145.665
ENSMUSG00000001440_2_D	ENSMUST00000001479	ENSMUSG00000001440	Kpnb1	chr11	97159796	97162681	-	97159796	97162680	2884	6	0.045	0.036	0.374	0.001	2.351	0.628	1.687	0	0.029	0.224	0.138	0.571	0.007	0	4.287	5.495	3.523	3.586	0.043	6.372	0.091	0.758	0.164	0.88	2.836	0.105	0.053	1.89	0.025	2.298	0.282	0.301385	0.254643	2.77825	0.00912833	16.6585	4.7581	16.6804
ENSMUSG00000001440_3_D	ENSMUST00000001479	ENSMUSG00000001440	Kpnb1	chr11	97161532	97162681	-	97161532	97162680	1148	6	28.997	36.801	34.918	42.423	35.57	34.041	35.017	31.575	32.739	37.382	23.964	30.838	22.893	37.562	2.628	20.744	12.97	8.066	14.054	0.767	15.11	12.529	1.287	2.399	0.149	0.416	37.816	36.723	33.63	33.432	25.908	195.966	258.587	259.437	320.813	252.061	257.826	346.157
ENSMUSG00000001440_4_D	ENSMUST00000001479	ENSMUSG00000001440	Kpnb1	chr11	97161599	97162681	-	97161599	97162680	1081	6	28.45	20.651	16.556	16.289	21.572	22.218	25.156	20.677	18.33	10.426	18.689	14.064	34.577	12.725	25.371	12.958	20.547	30.928	14.022	26.74	11.663	24.726	20.078	16.597	24.869	21.706	9.365	7.111	12.362	11.233	19.669	192.268	145.109	123.013	123.177	152.867	168.275	248.678
ENSMUSG00000001440_5_D	ENSMUST00000001479	ENSMUSG00000001440	Kpnb1	chr11	97162043	97162681	-	97162043	97162680	637	6	10.985	11.328	14.827	11.215	11.777	9.797	10.16	6.449	13.479	7.678	18.097	13.203	10.437	11.56	12.358	8.079	0.31	8.648	10.12	11.836	8.364	0.035	6.481	8.271	3.063	5.345	9.8	16.737	0.731	5.73	12.396	74.2385	79.5992	110.162	84.8072	83.458	74.204	100.437
ENSMUSG00000001440_6_P	ENSMUST00000001479	ENSMUSG00000001440	Kpnb1	chr11	97162392	97162681	-	97162392	97162680	288	6	7.418	9.383	11.957	15.722	15.305	19.012	13.245	18.514	11.412	22.372	8.92	12.785	0	1.379	17.446	13.118	23.529	5.267	6.601	11.898	17.923	14.168	13.834	5.621	18.379	18.123	12.581	7.49	21.659	19.19	9.89	50.13	65.9284	88.8415	118.896	108.46	143.995	130.933
ENSMUSG00000001445_3_D	ENSMUST00000001485	ENSMUSG00000001445	Mrpl10	chr11	97048078	97048986	+	97048335	97048986	651	4	44.518	50.761	55.084	46.047	32.034	41.217	53.627	39.241	40.012	41.487	39.679	47.156	31.202	46.222	37.003	40.639	40.671	38.448	41.18	42.014	46.9	42.939	43.804	35.006	38.015	41.159	46.07	30.549	37.116	32.715	43.669	56.3627	65.1177	66.8927	69.4467	54.3002	67.9454	132.179
ENSMUSG00000001445_4_D	ENSMUST00000001485	ENSMUSG00000001445	Mrpl10	chr11	97048078	97049213	+	97048335	97049213	878	4	48.223	38.245	38.627	38.495	41.181	33.255	27.819	37.521	43.234	44.59	47.933	43.256	44.724	53.778	46.969	33.681	45.058	42.307	39.833	37.949	33.28	35.124	45.739	47.328	44.038	45.246	41.364	51.26	54.25	51.067	41.659	61.0537	49.0613	46.9079	58.0566	69.8062	54.8198	68.5682
ENSMUSG00000001445_1_P	ENSMUST00000001485,ENSMUST00000054252	ENSMUSG00000001445	Mrpl10	chr11	97048078	97048382	+	97048335	97048382	47	4	0	0	0	0	0	0	0	5.151	0	0	0	0	0	0	5.609	0	0	0	0	0	0	0	0	0	0	0	0	0	0	0	0	0.00013451	0	0	0	0	0	0
ENSMUSG00000001445_2_D	ENSMUST00000001485,ENSMUST00000054252	ENSMUSG00000001445	Mrpl10	chr11	97048078	97048429	+	97048335	97048429	94	4	7.258	10.994	6.289	15.458	26.785	25.527	18.554	18.088	16.754	13.923	12.388	9.588	24.073	0	10.419	25.68	14.271	19.246	18.987	20.037	19.819	21.937	10.457	17.666	17.947	13.595	12.566	18.191	8.634	16.218	14.671	9.18921	14.1036	7.63726	23.3125	45.4042	42.0811	45.7331
ENSMUSG00000023186_4_D	ENSMUST00000001544	ENSMUSG00000023186	Vwa5a	chr9	38741693	38742832	+	38741773	38742832	1059	9	0	14.806	0.209	8.41	3.783	5.924	0	0	18.107	0.033	6.645	18.238	0	0	0	0	0	15.713	27.323	15.011	0	0.013	1.425	0.011	0	24.845	1.524	0	0.009	0.104	0.009	0	4.29683	0.08296	1.89723	1.19503	1.35524	2.17E-05
ENSMUSG00000023186_5_D	ENSMUST00000001544	ENSMUSG00000023186	Vwa5a	chr9	38741693	38742927	+	38741773	38742927	1154	9	0	0	11.719	0	2.953	0	8.998	0	4.746	0	3.206	0	0	5.213	0	2.098	0.092	0	0	0	27.449	0.001	7.462	0	0	0	0	0	0	10.443	0	0	0	4.6623	2.52E-06	0.932646	0	3.35268
ENSMUSG00000023186_6_D	ENSMUST00000001544	ENSMUSG00000023186	Vwa5a	chr9	38741693	38743010	+	38741773	38743010	1237	9	34.399	0	2.669	14.005	9.86	3.246	11.232	17.45	8.805	0	0	0.015	22.243	1.172	20.344	0	0	0	0	0	0	8.69	6.168	29.841	13.35	9.069	0	0	22.457	0.002	0	9.34987	0	1.062	3.15938	3.1145	0.742476	4.18495
ENSMUSG00000023186_7_D	ENSMUST00000001544	ENSMUSG00000023186	Vwa5a	chr9	38741693	38743076	+	38741773	38743076	1303	9	0	19.141	7.087	0.514	0.175	9.305	0	0	0.312	0	0	3.013	0	17.174	0.61	0	0	20.097	5.51	0	0	0	0	0	0	6.982	0	8.672	10	19.53	10.137	0	5.55484	2.81971	0.115899	0.0554128	2.12854	0
ENSMUSG00000023186_8_D	ENSMUST00000001544	ENSMUSG00000023186	Vwa5a	chr9	38741693	38743144	+	38741773	38743144	1371	9	0	0	6.688	9.614	3.192	4.45	1.293	10.548	6.155	20.529	11.916	10.077	3.325	0	11.534	31.044	45.534	0	14.006	31.562	26.655	18.719	24.091	27.662	21.142	6.583	28.481	0	0	0	8.495	0	0	2.66091	2.16874	1.00817	1.01801	0.481762
ENSMUSG00000023186_1_P	ENSMUST00000001544,ENSMUST00000118144	ENSMUSG00000023186	Vwa5a	chr9	38741693	38741874	+	38741773	38741874	101	9	0	1.546	24.341	0	26.09	0	39.707	0	0	4.542	0	9.044	0	0	8.345	0	0	34.591	0	14.404	24.754	0	30.291	0	18.002	0	0	28.703	7.749	0	36.659	0	0.448562	9.684	0	8.24125	0	14.7944
ENSMUSG00000023186_2_D	ENSMUST00000001544,ENSMUST00000118144	ENSMUSG00000023186	Vwa5a	chr9	38741693	38742451	+	38741773	38742451	678	9	60.82	48.31	25.614	43.979	25.556	56.665	33.821	49.606	51.996	35.327	62.524	37.399	28.218	49.974	33.616	58.903	54.374	29.598	30.218	39.023	21.143	38.8	30.563	42.456	47.506	42.956	34.919	36.787	48.151	68.033	32.072	16.5311	14.0196	10.1904	9.92093	8.07239	12.9623	12.6011
ENSMUSG00000023186_3_D	ENSMUST00000001544,ENSMUST00000118144	ENSMUSG00000023186	Vwa5a	chr9	38741693	38742766	+	38741773	38742766	993	9	0	0	12.569	0	19.579	20.41	4.948	13.15	0.002	20.708	15.709	8.489	17.04	12.702	25.55	0	0	0	0	0	0	19.646	0	0.03	0	9.564	8.869	25.272	11.634	0	12.627	0	5.06E-05	5.00067	1.56E-08	6.18463	4.66891	1.84365
ENSMUSG00000001518_1_D	ENSMUST00000001559	ENSMUSG00000001518	Itfg2	chr6	128409443	128410417	-	128409443	128410313	870	2	100	94.413	89.044	98.446	95.868	79.098	82.189	100	100	82.328	95.456	99.985	100	100	99.505	82.838	95.213	98.866	70.558	100	89.394	76.244	75.976	100	100	91.33	100	84.842	99.936	100	91.821	38.4842	34.7348	36.5456	22.6879	25.137	18.9211	23.0322
ENSMUSG00000001518_2_P	ENSMUST00000001559	ENSMUSG00000001518	Itfg2	chr6	128409612	128410417	-	128409612	128410313	701	2	0	5.587	10.956	1.554	4.132	20.902	17.811	0	0	17.672	4.544	0.015	0	0	0.495	17.162	4.787	1.134	29.442	0	10.606	23.756	24.024	0	0	8.67	0	15.158	0.064	0	8.179	7.88E-06	2.05532	4.49636	0.358243	1.08356	5.00006	4.99118
ENSMUSG00000001525_1_D	ENSMUST00000001566	ENSMUSG00000001525	Tubb5	chr17	35833918	35836039	-	35833918	35834981	1063	3	19.611	20.386	19.911	15.42	14.353	15.372	12.432	9.378	8.669	11.133	7.23	7.931	7.462	7.674	4.044	4.301	4.269	3.815	3.292	3.883	3.466	3.722	3.494	3.683	3.981	4.121	5.392	5.384	5.018	5.225	5.091	560.778	585.157	571.908	375.766	368.042	376.341	350.988
ENSMUSG00000001525_2_D	ENSMUST00000001566	ENSMUSG00000001525	Tubb5	chr17	35834562	35836039	-	35834562	35834981	419	3	6.135	5.035	5.275	3.658	3.493	5.399	4.197	4.283	5.383	4.224	4.567	5.051	4.442	4.583	4.16	4.278	5.529	4.871	4.258	3.684	4.294	5.06	3.964	4.313	4.768	4.613	5.095	4.425	4.454	4.083	4.965	175.421	144.514	151.502	89.1367	89.5555	132.181	118.483
ENSMUSG00000001525_3_P	ENSMUST00000001566	ENSMUSG00000001525	Tubb5	chr17	35834808	35836039	-	35834808	35834981	173	3	74.254	74.58	74.814	80.922	82.154	79.229	83.371	86.34	85.948	84.642	88.203	87.018	88.095	87.743	91.796	91.421	90.202	91.314	92.45	92.433	92.24	91.218	92.542	92.003	91.251	91.266	89.513	90.191	90.528	90.692	89.944	2123.3	2140.78	2148.88	1971.91	2106.57	1939.76	2353.71
ENSMUSG00000001542_1_P	ENSMUST00000001583	ENSMUSG00000001542	Ell2	chr13	75770679	75770852	+	75770796	75770852	56	3	0	0	0	1.468	0	0	13.994	0	0	0	0	0	39.054	0	0	29.097	0	11.209	23.964	0	24.626	0	40.474	45.064	20.709	0	0.271	4.612	0	8.023	6.195	0	0	0	0.283802	0	0	3.86552
ENSMUSG00000001542_2_D	ENSMUST00000001583	ENSMUSG00000001542	Ell2	chr13	75770679	75770940	+	75770796	75770940	144	3	0	0	0	0	0	0	0	0	0	0	0	0	0	0	0	0	0	0	0	0	0	0	0	0	0	0	0	0	0	0	0	0	0	0	0	0	0	0
ENSMUSG00000001542_3_D	ENSMUST00000001583	ENSMUSG00000001542	Ell2	chr13	75770679	75772235	+	75770796	75772235	1439	3	100	100	100	98.532	100	100	86.006	100	100	100	100	100	60.946	100	100	70.903	100	88.791	76.036	100	75.374	100	59.526	54.936	79.291	100	99.729	95.388	100	91.977	93.805	26.416	26.3367	30.4697	19.0532	18.8521	18.182	23.7567
ENSMUSG00000001569_1_P	ENSMUST00000001611	ENSMUSG00000001569	Nom1	chr5	29451028	29451476	+	29451203	29451476	273	2	38.955	46.528	52.355	52.771	59.928	50.233	58.908	59.47	48.501	54.045	40.119	52.507	29.102	53.698	34.331	44.502	49.15	32.134	45.049	66.105	51.313	44.486	31.673	48.14	32.34	51.481	50.709	45.834	34.184	43.53	30.604	9.5822	12.2044	16.5884	19.211	20.2506	15.7527	19.2166
ENSMUSG00000001569_2_D	ENSMUST00000001611	ENSMUSG00000001569	Nom1	chr5	29451028	29451933	+	29451203	29451933	730	2	61.045	53.472	47.645	47.229	40.072	49.767	41.092	40.53	51.499	45.955	59.881	47.493	70.898	46.302	65.669	55.498	50.85	67.866	54.951	33.895	48.687	55.514	68.327	51.86	67.66	48.519	49.291	54.166	65.816	56.47	69.396	15.016	14.0256	15.0961	17.1938	13.5407	15.6065	13.4045
ENSMUSG00000001627_1_D	ENSMUST00000001672	ENSMUSG00000001627	Ifrd1	chr12	40201571	40203451	-	40201571	40203361	1790	2	1.12	1.825	1.345	0.827	0.807	0.615	0.927	1.368	1.353	1.831	1.076	1.523	1.418	1.154	2.415	1.566	2.355	1.379	0.85	0.406	1.511	0.711	1.488	1.181	0.6	1.091	1.067	1.633	1.43	2.035	1.57	0.87106	1.34728	1.16923	1.05947	0.850703	0.803056	0.707719
ENSMUSG00000001627_2_P	ENSMUST00000001672	ENSMUSG00000001627	Ifrd1	chr12	40203130	40203451	-	40203130	40203361	231	2	98.88	98.175	98.655	99.173	99.193	99.385	99.073	98.632	98.647	98.169	98.924	98.477	98.582	98.846	97.585	98.434	97.645	98.621	99.15	99.594	98.489	99.289	98.512	98.819	99.4	98.909	98.933	98.367	98.57	97.965	98.43	76.8818	72.468	85.7473	127.066	104.598	129.841	75.6683
ENSMUSG00000001630_1_P	ENSMUST00000001675	ENSMUSG00000001630	Stk38l	chr6	146775593	146778044	+	146775721	146778044	2323	4	12.005	0	11.551	0.109	36.298	17.809	0	19.179	10.544	20.499	0	2.052	13.903	15.953	4.066	40.192	2.699	22.848	0.108	15.029	0.033	11.041	14.625	18.947	0	0	0	28.64	17.084	0	0	0.761938	3.87E-07	0.786579	0.00718392	2.40438	1.22619	1.58E-05
ENSMUSG00000001630_2_D	ENSMUST00000001675	ENSMUSG00000001630	Stk38l	chr6	146775593	146778570	+	146775721	146778570	2849	4	0.427	0	4.812	47.608	19.706	18.825	55.591	36.166	52.052	18.209	41.642	17.615	31.731	20.62	41.568	1.126	6.167	32.945	52.3	1.963	40.507	26.045	38.273	27.313	18.002	36.852	47.778	20.667	23.629	22.059	3.791	0.027089	5.79E-08	0.327672	3.13759	1.30536	1.29615	4.07458
ENSMUSG00000001630_3_D	ENSMUST00000001675	ENSMUSG00000001630	Stk38l	chr6	146775593	146778808	+	146775721	146778808	3087	4	87.568	100	83.637	52.283	43.996	63.366	44.408	44.656	37.404	61.292	58.358	80.333	54.366	63.427	54.366	58.682	91.134	44.207	47.592	83.008	59.461	62.914	47.103	53.74	81.998	63.148	52.222	50.693	59.287	77.941	96.209	5.55764	6.71978	5.69516	3.44566	2.91434	4.36288	3.25493
ENSMUSG00000001707_1_D	ENSMUST00000001757	ENSMUSG00000001707	Eef1e1	chr13	38645691	38646310	-	38645691	38646169	478	4	48.292	45.333	57.069	53.146	62.54	47.498	50.757	46.432	58.193	58.14	48.596	56.205	53.766	65.545	51.883	49.058	51.95	44.265	44.658	42.692	48.617	53.049	62.037	59.026	51.709	46.205	50.634	55.368	40.626	47.584	46.521	85.9678	95.8301	102.949	128.122	141.275	123.875	124.776
ENSMUSG00000001707_2_D	ENSMUST00000001757	ENSMUSG00000001707	Eef1e1	chr13	38645864	38646310	-	38645864	38646169	305	4	7.909	0	2.885	14.154	0	9.816	2.757	13.041	1.912	6.205	11.121	15.145	0.072	0	0.508	6.004	0	10.406	8.118	8.045	5.893	6.77	1.201	0	12.278	14.846	11.392	0.872	13.099	9.349	0.802	14.0795	8.83E-06	5.20508	34.1217	9.77E-06	25.5989	6.77656
ENSMUSG00000001707_3_D	ENSMUST00000001757	ENSMUSG00000001707	Eef1e1	chr13	38646038	38646310	-	38646038	38646169	131	4	33.642	54.667	40.046	27.404	31.901	35.4	46.486	28.335	15.966	35.655	40.283	17.597	27.826	30.81	34.867	39.183	37.848	43.602	47.045	27.18	26.994	40.181	36.762	40.974	36.013	38.949	37.972	43.59	40.215	38.469	47.084	59.8888	115.563	72.2398	66.063	72.0632	92.3227	114.278
ENSMUSG00000001707_4_P	ENSMUST00000001757	ENSMUSG00000001707	Eef1e1	chr13	38646092	38646310	-	38646092	38646169	77	4	10.157	0	0	5.296	5.559	7.287	0	12.192	23.929	0	0	11.053	18.337	3.644	12.741	5.756	10.201	1.727	0.179	22.083	18.496	0	0	0	0	0	0.002	0.17	6.06	4.598	5.593	18.0812	0	0	12.7667	12.5587	19.0035	1.28E-05
ENSMUSG00000001767_1_D	ENSMUST00000001818	ENSMUSG00000001767	Crnkl1	chr2	145918261	145918600	-	145918261	145918423	162	2	100	43.642	97.11	50.946	88.292	78.26	67.84	100	100	65.438	98.669	100	99.999	99.166	85.938	80.296	100	95.646	87.679	100	100	62.127	100	100	47.641	77.284	89.353	94.513	100	89.513	52.275	39.8352	29.1581	41.911	34.1805	35.5825	34.8467	22.5843
ENSMUSG00000001767_2_P	ENSMUST00000001818	ENSMUSG00000001767	Crnkl1	chr2	145918382	145918600	-	145918382	145918423	41	2	0	56.358	2.89	49.054	11.708	21.74	32.16	0	0	34.562	1.331	0	0.001	0.834	14.062	19.704	0	4.354	12.321	0	0	37.873	0	0	52.359	22.716	10.647	5.487	0	10.487	47.725	0	37.6543	1.24707	32.9108	4.71829	9.68009	10.706
ENSMUSG00000001774_1_P	ENSMUST00000001825	ENSMUSG00000001774	Chordc1	chr9	18312777	18313757	+	18312921	18313757	836	2	0	0	0	0.013	0	0	0	0	0	0	0	0	0	0	0	0	0	0	0	0	0	0	0	0	0	0	0	0	0	0	0	0	0	0	0.00831091	1.80E-06	0	0
ENSMUSG00000001774_2_D	ENSMUST00000001825	ENSMUSG00000001774	Chordc1	chr9	18312777	18314000	+	18312921	18314000	1079	2	100	100	100	99.987	100	100	100	100	100	100	100	100	100	100	100	100	100	100	100	100	100	100	100	100	100	100	100	100	100	100	100	68.5774	70.308	69.1362	63.7296	54.8719	59.302	46.8357
ENSMUSG00000001785_1_P	ENSMUST00000001836	ENSMUSG00000001785	Pwp1	chr10	85888029	85888355	+	85888142	85888355	213	5	13.687	22.117	11.53	34.841	40.972	27.207	42.379	10.47	25.127	21.587	24.85	0	34.971	29.923	26.42	8.015	38.544	10.9	31.998	15.15	33.492	29.778	0	6.572	29.565	38.574	4.027	29.266	21.272	13.85	26.572	13.7211	19.2016	12.344	45.1545	56.3381	35.918	59.9286
ENSMUSG00000001785_2_D	ENSMUST00000001836	ENSMUSG00000001785	Pwp1	chr10	85888029	85888413	+	85888142	85888413	271	5	17.828	0	19.636	5.765	0	18.193	0	25.01	9.903	1.988	7.51	13.19	0	0	14.612	19.69	1.217	9.807	0	7.602	2.415	0.103	17.023	23.921	0.012	0	22.353	9.983	0	18.192	15.198	17.8721	0	21.0209	7.47207	0	24.0177	1.11E-06
ENSMUSG00000001785_3_D	ENSMUST00000001836	ENSMUSG00000001785	Pwp1	chr10	85888029	85888864	+	85888142	85888864	722	5	23.968	22.629	23.966	22.814	23.432	18.453	17.379	14.931	16.004	12.124	20.379	31.329	10.283	14.046	14.829	23.7	10.611	37.457	27.837	32.016	21.338	27.473	26.777	19.27	33.158	32.036	30.188	24.167	33.164	20.2	19.714	24.0276	19.6464	25.6569	29.5673	32.2191	24.3609	24.5752
ENSMUSG00000001785_4_D	ENSMUST00000001836	ENSMUSG00000001785	Pwp1	chr10	85888029	85888942	+	85888142	85888942	800	5	0	0	0.067	0	0	0	0	5.568	3.077	14.718	0	0.261	10.336	13.336	0	0	0	0	0.001	0	0	0	0	0	0	0.191	0	0	0	0	0	0	3.38E-05	0.0722375	8.49E-06	0	0	0
ENSMUSG00000001785_5_D	ENSMUST00000001836	ENSMUSG00000001785	Pwp1	chr10	85888029	85889104	+	85888142	85889104	962	5	44.518	55.254	44.801	36.579	35.596	36.146	40.242	44.021	45.889	49.584	47.26	55.22	44.409	42.695	44.139	48.595	49.627	41.837	40.164	45.233	42.756	42.645	56.2	50.238	37.264	29.199	43.432	36.584	45.564	47.758	38.516	44.6292	47.9709	47.9615	47.4069	48.9454	47.7189	56.9058
ENSMUSG00000001829_1_D	ENSMUST00000001884	ENSMUSG00000001829	Clpb	chr7	101787504	101789919	+	101787753	101789919	2166	4	2.496	0.566	1.942	2.043	1.549	1.621	0.718	3.861	5.387	2.133	7.459	6.014	13.636	7.037	5.252	10.649	10.92	4.902	2.511	9.647	8.757	9.422	2.565	2.568	14.188	0.002	5.156	0.376	6.481	6.286	8.623	2.23661	0.574485	1.51992	1.58947	1.39046	1.53861	0.824597
ENSMUSG00000001829_2_D	ENSMUST00000001884	ENSMUSG00000001829	Clpb	chr7	101787504	101790168	+	101787753	101790168	2415	4	2.325	3.712	3.714	0	0.621	0.293	0.451	11.054	8.863	11.449	16.17	23.415	15.314	13.269	31.905	29.908	26.783	28.603	28.496	20.407	21.749	20.093	26.429	27.473	18.904	28.691	33.456	23.71	21.19	20.289	24.495	2.08387	3.76844	2.9065	0	0.55712	0.27801	0.518523
ENSMUSG00000025139_1_D	ENSMUST00000001950	ENSMUSG00000025139	Tollip	chr7	141881582	141884581	-	141881582	141884366	2784	3	85.334	76.855	85.39	83.121	88.223	82.95	80.083	90.171	86.772	87.9	88.606	89.436	88.281	100	90.022	88.503	88.656	87.35	89.372	84.877	88.925	84.498	89.842	100	99.964	87.635	94.572	87.987	90.628	83.938	90.427	43.0216	39.9867	46.0057	32.0013	34.5207	33.8129	27.2185
ENSMUSG00000025139_2_D	ENSMUST00000001950	ENSMUSG00000025139	Tollip	chr7	141883039	141884581	-	141883039	141884366	1327	3	14.666	6.731	0	6.203	11.772	0.108	17.145	5.686	12.989	1.884	8.994	10.564	11.719	0	2.902	0.095	11.297	7.917	8.598	15.119	11.075	15.43	8.929	0	0.036	12.365	1.219	11.738	5.915	11.428	0.002	7.39378	3.50225	2.84E-05	2.38799	4.60634	0.0438903	5.82737
ENSMUSG00000025139_3_P	ENSMUST00000001950	ENSMUSG00000025139	Tollip	chr7	141883375	141884581	-	141883375	141884366	991	3	0	16.414	14.61	10.676	0.004	16.942	2.772	4.142	0.239	10.216	2.4	0	0	0	7.076	11.402	0.047	4.733	2.03	0.004	0	0.072	1.229	0	0	0	4.209	0.274	3.457	4.633	9.571	5.92E-08	8.53987	7.87163	4.11016	0.00170493	6.90598	0.942126
ENSMUSG00000001910_1_D	ENSMUST00000001975	ENSMUSG00000001910	Nacc1	chr8	84670480	84673304	-	84670480	84673041	2561	2	83.996	85.543	84.944	85.564	84.29	88.823	87.951	87.23	82.154	84.067	87.324	85.986	86.52	99.996	86.054	89.612	80.499	86.898	81.789	86.308	75.627	85.114	84.203	95.219	87.943	84.479	93.33	90.831	87.321	90.161	87.34	216.937	219.892	224.262	122.035	127.297	124.281	160.217
ENSMUSG00000001910_2_P	ENSMUST00000001975	ENSMUSG00000001910	Nacc1	chr8	84671840	84673304	-	84671840	84673041	1201	2	16.004	14.457	15.056	14.436	15.71	11.177	12.049	12.77	17.846	15.933	12.676	14.014	13.48	0.004	13.946	10.388	19.501	13.102	18.211	13.692	24.373	14.886	15.797	4.781	12.057	15.521	6.67	9.169	12.679	9.839	12.66	41.3331	37.163	39.7505	20.5889	23.7263	15.639	21.9488
ENSMUSG00000001942_1_P	ENSMUST00000002007	ENSMUSG00000001942	Siae	chr9	37646296	37646986	+	37646524	37646986	462	3	11.184	25.965	32.643	38.987	31.089	31.829	0.001	5.062	17.921	20.804	27.634	17.694	19.691	11.457	34.551	8.46	12.842	7.873	29.901	20.599	26.133	7.819	26.494	4.372	9.596	21.598	21.064	26.922	23.719	4.727	12.808	2.0535	4.62132	6.78439	5.90679	3.95337	4.43856	7.72E-05
ENSMUSG00000001942_2_D	ENSMUST00000002007	ENSMUSG00000001942	Siae	chr9	37646296	37648254	+	37646524	37648254	1730	3	52.738	30.413	48.834	29.607	34.095	31.205	67.856	69.738	38.626	30.346	48.279	33.078	58.889	28.175	52.15	63.238	72.282	78.916	45.284	55.881	55.292	46.668	38.371	84.733	63.318	65.901	47.817	33.148	29.772	64.87	69.827	9.6828	5.4131	10.1494	4.48564	4.3356	4.35157	4.34952
ENSMUSG00000001942_3_D	ENSMUST00000002007	ENSMUSG00000001942	Siae	chr9	37646296	37648348	+	37646524	37648348	1824	3	36.078	43.622	18.522	31.406	34.816	36.966	32.142	25.2	43.453	48.85	24.088	49.228	21.42	60.369	13.299	28.302	14.876	13.211	24.815	23.52	18.576	45.513	35.135	10.894	27.086	12.5	31.12	39.93	46.508	30.403	17.366	6.62405	7.76405	3.84957	4.75832	4.42732	5.15501	2.0603
ENSMUSG00000001964_1_P	ENSMUST00000002029	ENSMUSG00000001964	Emd	chrX	74257006	74257746	+	74257337	74257746	409	2	94.811	96.407	96.017	98.393	96.76	97.936	98.947	94.678	91.395	94.271	93.672	91.832	94.577	95.645	97.531	91.681	95.522	97.065	97.932	94.697	94.923	97.024	98.596	99.353	98.378	95.365	97.025	97.854	95.148	95.345	96.447	162.14	179.669	171.279	195.749	177.237	186.961	129.787
ENSMUSG00000001964_2_D	ENSMUST00000002029	ENSMUSG00000001964	Emd	chrX	74257006	74257887	+	74257337	74257887	550	2	5.189	3.593	3.983	1.607	3.24	2.064	1.053	5.322	8.605	5.729	6.328	8.168	5.423	4.355	2.469	8.319	4.478	2.935	2.068	5.303	5.077	2.976	1.404	0.647	1.622	4.635	2.975	2.146	4.852	4.655	3.553	8.87413	6.69624	7.10554	3.19715	5.93476	3.94064	1.38132
ENSMUSG00000078622_1_D	ENSMUST00000002043	ENSMUSG00000078622	Ccdc47	chr11	106198750	106201016	-	106198750	106200935	2185	6	3.946	7.56	3.158	2.186	3.535	3.242	3.232	6.102	4.602	5.387	7.291	7.179	8.601	6.735	9.73	10.333	8.27	10.517	9.708	8.198	12.02	11.937	10.99	11.724	10.644	11.577	8.823	7.903	9.223	8.998	8.682	3.45246	5.50885	2.65553	1.31296	2.17178	1.76109	2.27399
ENSMUSG00000078622_2_D	ENSMUST00000002043	ENSMUSG00000078622	Ccdc47	chr11	106199261	106201016	-	106199261	106200935	1674	6	6.836	2.557	2.276	10.349	1.026	5.769	3.256	2.688	8.017	3.168	0.733	5.881	3.14	3.62	0	1.338	0.663	1.549	5.951	0.131	0	0.036	1.029	3.636	6.613	0.024	3.485	0.068	3.931	0	0.437	5.9818	1.86308	1.91341	6.21705	0.630701	3.13356	2.29058
ENSMUSG00000078622_3_D	ENSMUST00000002043	ENSMUSG00000078622	Ccdc47	chr11	106199360	106201016	-	106199360	106200935	1575	6	6.542	20.428	20.558	6.986	21.44	16.764	14.132	11.986	13.39	20.787	20.114	14.482	23.923	15.974	9.859	5.479	11.623	8.542	6.55	9.806	12.621	11.093	11.367	4.698	3.253	4.671	10.282	15.146	11.581	13.641	12.563	5.72416	14.8858	17.2849	4.1965	13.174	9.10579	9.94242
ENSMUSG00000078622_4_D	ENSMUST00000002043	ENSMUSG00000078622	Ccdc47	chr11	106199538	106201016	-	106199538	106200935	1397	6	39.021	42.44	38.023	43.36	30.826	38.822	40.152	40.806	38.617	42.038	38.928	36.367	28.76	42.466	37.854	40.996	35.926	39.53	27.746	32.351	29.979	34.516	31.096	39.085	37.882	34.421	43.52	50.542	46.1	52.271	48.926	34.1439	30.9265	31.9694	26.0478	18.9408	21.0867	28.2481
ENSMUSG00000078622_5_D	ENSMUST00000002043	ENSMUSG00000078622	Ccdc47	chr11	106200464	106201016	-	106200464	106200935	471	6	3.519	0	0	0	0	0	0	0	0.01	0.001	0	0	0	0	4.722	0	3.62	0.006	10.823	0	0	0.002	19.237	10.038	5.298	0	0	0.654	0	0	0	3.07919	0	0	0	0	0	0
ENSMUSG00000078622_6_P	ENSMUST00000002043	ENSMUSG00000078622	Ccdc47	chr11	106200651	106201016	-	106200651	106200935	284	6	40.136	27.016	35.985	37.119	43.173	35.403	39.228	38.419	35.363	28.618	32.934	36.092	35.577	31.205	37.836	41.855	39.898	39.857	39.223	49.514	45.38	42.416	26.282	30.819	36.311	49.306	33.89	25.687	29.164	25.089	29.391	35.1197	19.6866	30.2563	22.2986	26.5272	19.2298	27.5983
ENSMUSG00000002015_1_D	ENSMUST00000002091	ENSMUSG00000002015	Bcap31	chrX	73686176	73686595	-	73686176	73686556	380	2	85.54	77.126	100	68.111	82.262	75.574	76.895	81.209	85.75	100	89.192	85.323	90.353	88.347	72.668	87.496	73.655	85.326	73.692	63.159	90.153	73.026	71.96	86.909	71.78	81.127	64.458	78.95	70.217	85.551	73.838	213.219	181.857	195.713	115.019	122.401	115.378	141.72
ENSMUSG00000002015_2_P	ENSMUST00000002091	ENSMUSG00000002015	Bcap31	chrX	73686388	73686595	-	73686388	73686556	168	2	14.46	22.874	0	31.889	17.738	24.426	23.105	18.791	14.25	0	10.808	14.677	9.647	11.653	27.332	12.504	26.345	14.674	26.308	36.841	9.847	26.974	28.04	13.091	28.22	18.873	35.542	21.05	29.783	14.449	26.162	36.0443	53.9346	0	53.8501	26.3935	37.2917	42.5843
ENSMUSG00000002028_1_D	ENSMUST00000002095	ENSMUSG00000002028	Kmt2a	chr9	44803354	44808177	-	44803354	44807901	4547	2	100	100	91.47	97.58	89.098	90.431	88.328	100	100	91.849	100	100	100	100	100	100	100	100	100	100	100	100	100	100	100	100	100	100	100	100	100	19.1068	21.0387	19.9067	10.486	9.61047	10.1028	6.44632
ENSMUSG00000002028_2_P	ENSMUST00000002095	ENSMUSG00000002028	Kmt2a	chr9	44805437	44808177	-	44805437	44807901	2464	2	0	0	8.53	2.42	10.902	9.569	11.672	0	0	8.151	0	0	0	0	0	0	0	0	0	0	0	0	0	0	0	0	0	0	0	0	0	1.23E-06	0	1.85637	0.260006	1.17589	1.06899	0.851833
ENSMUSG00000002052_1_D	ENSMUST00000002121	ENSMUSG00000002052	Supt6	chr11	78206745	78207769	-	78206745	78207582	837	3	8.024	7.804	8.687	5.465	4.9	4.01	7.422	9.26	10.563	7.306	9.047	9.786	4.447	9.65	5.102	2.499	3.754	7.592	6.63	2.674	5.691	8.381	3.911	7.835	3.732	5.431	8.534	6.439	8.046	7.732	7.429	13.616	13.1482	12.6929	6.72019	6.24026	4.97591	10.6776
ENSMUSG00000002052_2_D	ENSMUST00000002121	ENSMUSG00000002052	Supt6	chr11	78207024	78207769	-	78207024	78207582	558	3	53.602	58.096	75.818	59.751	59.538	64.415	63.408	58.05	66.217	60.953	65.88	64.03	61.441	75.11	48.384	66.488	51.2	63.026	67.628	59.596	72.056	71.961	61.483	81.177	63.985	62.837	55.303	47.55	78.175	68.163	63.465	90.9559	97.8822	110.785	73.47	75.8175	79.9393	91.2153
ENSMUSG00000002052_3_P	ENSMUST00000002121	ENSMUSG00000002052	Supt6	chr11	78207472	78207769	-	78207472	78207582	110	3	38.374	34.1	15.495	34.784	35.561	31.576	29.169	32.69	23.22	31.74	25.073	26.184	34.113	15.24	46.514	31.013	45.045	29.382	25.742	37.73	22.253	19.658	34.606	10.988	32.284	31.732	36.163	46.012	13.779	24.105	29.106	65.1157	57.4535	22.6412	42.7708	45.2844	39.1856	41.9616
ENSMUSG00000002129_1_P	ENSMUST00000002198	ENSMUSG00000002129	Sf3a1	chr11	4180033	4180387	+	4180135	4180387	252	6	45.122	38.339	37.794	43.992	45.946	39.863	44.013	38.211	41.659	39.525	45.655	44.59	40.658	44.778	49.648	41.301	37.677	47.626	46.036	26.156	44.945	39.841	43.635	42.961	41.463	58.435	43.929	40.992	32.473	42.878	41.309	103.974	85.372	84.1426	80.6564	82.3132	70.9887	100.901
ENSMUSG00000002129_2_D	ENSMUST00000002198	ENSMUSG00000002129	Sf3a1	chr11	4180033	4180545	+	4180135	4180545	410	6	0.123	14.467	13.531	5.831	16.969	15.064	17.472	6.528	3.484	12.224	0	0	6.384	0	0	0	5.902	0.004	0	13.219	5.42	11.465	0	15.393	0.036	0	10.706	0.487	10.693	0	9.69	0.283756	32.2142	30.1254	10.6908	30.4007	26.8263	40.0548
ENSMUSG00000002129_3_D	ENSMUST00000002198	ENSMUSG00000002129	Sf3a1	chr11	4180033	4180623	+	4180135	4180623	488	6	43.967	35.901	36.929	40.054	27.738	34.964	29.976	33.786	35.934	30.432	34.616	34.808	33.135	36.046	31.767	38.679	37.198	33.737	34.915	42.301	31.679	29.041	34.319	24.526	38.464	25.727	24.338	37.941	33.731	36.36	27.277	101.313	79.9433	82.2178	73.4367	49.6934	62.2651	68.7209
ENSMUSG00000002129_4_D	ENSMUST00000002198	ENSMUSG00000002129	Sf3a1	chr11	4180033	4181494	+	4180135	4181494	1359	6	0	0	0.591	0	0	0	0	0	0	0	0	0	0.023	0	0	0	0	0	0	0.814	0	0.04	0	0	0	0	0.597	0	0	0	0	0	3.37E-05	1.31516	0	0	0	0
ENSMUSG00000002129_5_D	ENSMUST00000002198	ENSMUSG00000002129	Sf3a1	chr11	4180033	4181615	+	4180135	4181615	1480	6	0	0	0.179	0	0	0	0	0	0	0	0	0	0	0	0	0	0	0	0	0.001	0	0.477	0	0	0	0	0.022	0	0	0	0	0.000306473	5.08E-05	0.398625	0	0	0	0
ENSMUSG00000002129_6_D	ENSMUST00000002198	ENSMUSG00000002129	Sf3a1	chr11	4180033	4182541	+	4180135	4182541	2406	6	10.788	11.293	10.976	10.123	9.347	10.109	8.538	21.475	18.922	17.819	19.729	20.602	19.8	19.176	18.586	20.02	19.222	18.633	19.049	17.51	17.955	19.137	22.046	17.121	20.037	15.838	20.409	20.58	23.103	20.762	21.724	24.858	25.1456	24.4356	18.5595	16.7453	18.0033	19.5741
ENSMUSG00000002221_1_D	ENSMUST00000002291	ENSMUSG00000002221	Paxip1	chr5	27742048	27742503	-	27742048	27742487	439	2	45.907	24.469	25.698	11.609	23.829	21.671	17.551	20.577	20.423	23.71	19.481	26.577	29.642	15.377	8.355	20.96	23.383	21.151	12.703	29.486	10.043	20.455	20.309	11.802	19.751	12.573	12.564	27.483	10.554	10.719	13.95	18.7954	17.8487	13.6971	6.71063	12.4919	10.9721	7.67538
ENSMUSG00000002221_2_P	ENSMUST00000002291	ENSMUSG00000002221	Paxip1	chr5	27742152	27742503	-	27742152	27742487	335	2	54.093	75.531	74.302	88.391	76.171	78.329	82.449	79.423	79.577	76.29	80.519	73.423	70.358	84.623	91.645	79.04	76.617	78.849	87.297	70.514	89.957	79.545	79.691	88.198	80.249	87.427	87.436	72.517	89.446	89.281	86.05	22.1468	55.0963	39.6037	51.0947	39.9303	39.6577	36.0577
ENSMUSG00000002222_1_D	ENSMUST00000002292	ENSMUSG00000002222	Rmnd5a	chr6	71388633	71393188	-	71388633	71393124	4491	9	29.406	37.444	32.554	37.191	26.213	30.44	36.576	29.141	34.249	33.554	29.335	33.535	33.251	36.402	47.922	33.512	34.952	26.502	25.08	34.078	27.571	36.33	37.479	45.111	34.08	26.498	28.465	49.365	43.469	36.798	25.763	20.4151	27.3469	24.47	20.4961	14.2134	16.1713	15.8745
ENSMUSG00000002222_2_D	ENSMUST00000002292	ENSMUSG00000002222	Rmnd5a	chr6	71388877	71393188	-	71388877	71393124	4247	9	70.594	62.556	67.446	62.809	73.787	69.558	63.424	70.859	64.603	66.446	70.665	66.465	66.749	63.598	52.078	66.076	61.946	73.498	73.061	65.922	72.429	63.67	62.521	54.889	65.92	73.502	65.038	50.635	54.399	63.202	69.416	49.0106	45.6874	50.6978	34.6143	40.0097	36.953	27.5264
ENSMUSG00000002222_3_D	ENSMUST00000002292	ENSMUSG00000002222	Rmnd5a	chr6	71390467	71393188	-	71390467	71393124	2657	9	0	0	0	0	0	0.003	0	0	1.148	0	0	0	0	0	0	0.336	3.103	0	1.859	0	0	0	0	0	0	0	0	0	0	0	0.126	0	0	0	0	0	0.00133631	0
ENSMUSG00000002222_4_D	ENSMUST00000002292	ENSMUSG00000002222	Rmnd5a	chr6	71391249	71393188	-	71391249	71393124	1875	9	0	0	0	0	0	0	0	0	0	0	0	0	0	0	0	0	0	0	0	0	0	0	0	0	0	0	0	0	0	0	0	0	0	0	0	0	0	0
ENSMUSG00000002222_5_D	ENSMUST00000002292	ENSMUSG00000002222	Rmnd5a	chr6	71391738	71393188	-	71391738	71393124	1386	9	0	0	0	0	0	0	0	0	0	0	0	0	0	0	0	0	0	0	0	0	0	0	0	0	0	0	0	0	0	0	0	0	0	0	0	0	0	0
ENSMUSG00000002222_6_D	ENSMUST00000002292	ENSMUSG00000002222	Rmnd5a	chr6	71392363	71393188	-	71392363	71393124	761	9	0	0	0	0	0	0	0	0	0	0	0	0	0	0	0	0	0	0	0	0	0	0	0	0	0	0	0	0	0	0	0	0	0	0	0	0	0	0
ENSMUSG00000002222_7_D	ENSMUST00000002292	ENSMUSG00000002222	Rmnd5a	chr6	71392429	71393188	-	71392429	71393124	695	9	0	0	0	0	0	0	0	0	0	0	0	0	0	0	0	0	0	0	0	0	0	0	0	0	0	0	0	0	0	0	0	0	0	0	0	0	0	0
ENSMUSG00000002222_8_D	ENSMUST00000002292	ENSMUSG00000002222	Rmnd5a	chr6	71392651	71393188	-	71392651	71393124	473	9	0	0	0	0	0	0	0	0	0	0	0	0	0	0	0	0	0	0	0	0	0	0	0	0	0	0	0	0	0	0	1.045	0	0	0	0	0	0	0
ENSMUSG00000002222_9_P	ENSMUST00000002292	ENSMUSG00000002222	Rmnd5a	chr6	71392696	71393188	-	71392696	71393124	428	9	0	0	0	0	0	0	0	0	0	0	0	0	0	0	0	0.077	0	0	0	0	0	0	0	0	0	0	6.497	0	2.132	0	3.65	0	0	0	0	0	0	0
ENSMUSG00000042599_1_D	ENSMUST00000002305	ENSMUSG00000042599	Kdm7a	chr6	39136620	39143305	-	39136620	39143210	6590	3	11.488	10.787	24.932	8.449	0	9.766	0	16.027	5.63	21.994	9.333	20.451	27.926	10.613	0	0	0	21.759	14.583	0	0	22.046	0	25.722	13.325	19.124	10.975	12.223	0	0	12.097	0.997855	1.0025	2.60957	0.7168	4.61E-07	0.665619	1.74E-07
ENSMUSG00000042599_2_D	ENSMUST00000002305	ENSMUSG00000042599	Kdm7a	chr6	39136724	39143305	-	39136724	39143210	6486	3	88.512	89.213	75.068	91.551	97.798	86.097	99.275	83.973	94.37	78.006	90.667	79.549	72.074	89.387	99.211	100	100	78.241	85.417	87.542	100	77.954	100	74.278	86.675	80.876	89.025	87.777	100	100	87.903	7.68823	8.29094	7.85699	7.7667	7.45193	5.86813	6.3099
ENSMUSG00000042599_3_P	ENSMUST00000002305	ENSMUSG00000042599	Kdm7a	chr6	39142389	39143305	-	39142389	39143210	821	3	0	0	0	0	2.202	4.137	0.725	0	0	0	0	0	0	0	0.789	0	0	0	0	12.458	0	0	0	0	0	0	0	0	0	0	0	1.76E-05	0	0	0	0.167815	0.281941	0.0460836
ENSMUSG00000002280_1_D	ENSMUST00000002350	ENSMUSG00000002280	Narfl	chr17	25782015	25782848	+	25782254	25782848	594	4	0	0	0	0	0	0	9.085	0	0	0	0	0	0	0	0	0	0	0	0	0	0	0	0	0	0	0	0	0	0	0	0	0	0	0	1.40E-08	0	9.94E-06	1.29803
ENSMUSG00000002280_2_D	ENSMUST00000002350	ENSMUSG00000002280	Narfl	chr17	25782015	25783332	+	25782254	25783332	1078	4	33.993	37.537	42.838	23.489	22.761	29.563	12.026	79.967	86.24	68.495	70.638	72.829	72.519	86.789	100	100	100	100	80.228	95.947	94.16	83.186	100	100	100	100	100	100	100	100	100	8.12053	7.31352	8.84859	4.78948	4.69677	5.63004	1.71825
ENSMUSG00000002297_2_D	ENSMUST00000002368	ENSMUSG00000002297	Dbf4	chr5	8396955	8398162	-	8396955	8397216	261	3	2.71	3.524	2.123	4.307	2.351	4.485	0	1.336	2.677	2.984	5.579	2.356	4.214	3.161	0	0	0	0	0	0	0	0	0	0	0	0	0	15.049	0	0	6.245	5.87416	7.86869	5.12065	9.84584	5.23482	10.449	0
ENSMUSG00000002297_1_P	ENSMUST00000002368,ENSMUST00000168500	ENSMUSG00000002297	Dbf4	chr5	8397193	8398162	-	8397193	8397216	23	3	45.632	52.522	56.189	46.509	46.099	48.125	44.057	35.996	45.14	50.685	48.829	51.842	38.431	32.087	0	25.981	44.165	44.901	62.253	66.108	26.57	29.087	26.8	63.607	40.235	38.817	41.117	31.02	47.367	57.697	24.858	98.9151	117.261	135.523	106.326	102.655	112.123	75.2991
ENSMUSG00000002329_1_D	ENSMUST00000002400	ENSMUSG00000002329	Mdp1	chr14	55657895	55659074	-	55657895	55658982	1087	2	52.58	62.129	39.229	36.404	42.899	54.9	36.162	55.316	62.43	47.64	68.855	65.02	75.29	70.911	65.271	72.854	61.782	62.941	79.288	50.117	84.816	62.854	86.013	66.154	63.499	74.908	70.167	67.718	54.479	74.951	58.957	25.759	25.339	25.6837	16.5052	17.5561	15.7009	14.0883
ENSMUSG00000002329_2_P	ENSMUST00000002400	ENSMUSG00000002329	Mdp1	chr14	55658869	55659074	-	55658869	55658982	113	2	47.42	37.871	60.771	63.596	57.101	45.1	63.838	44.684	37.57	52.36	31.145	34.98	24.71	29.089	34.729	27.146	38.218	37.059	20.712	49.883	15.184	37.146	13.987	33.846	36.501	25.092	29.833	32.282	45.521	25.049	41.043	23.2307	15.4453	39.7878	28.8333	23.3679	12.8981	24.8704
ENSMUSG00000002342_3_D	ENSMUST00000002413	ENSMUSG00000002342	Tmem161a	chr8	70181882	70183681	+	70182139	70183681	1542	3	5.154	5.352	4.348	4.446	3.89	3.237	6.128	5.006	5.784	4.046	8.204	6.405	4.248	7.639	3.728	5.115	3.854	4.096	6.631	3.401	3.105	3.91	4.945	5.286	5.119	7.766	3.965	4.209	6.248	7.752	6.026	2.25351	2.51556	1.74617	1.52871	1.33883	1.16905	2.18163
ENSMUSG00000002342_1_P	ENSMUST00000002413,ENSMUST00000182980	ENSMUSG00000002342	Tmem161a	chr8	70181882	70182297	+	70182139	70182297	158	3	0	8.272	0	0	0	3.977	2.508	9.903	24.702	14.994	8.158	0	0.032	24.029	2.212	2.16	0	0.002	0.067	11.596	5.02	0	0.08	0	0	0	2.481	0	2.101	0.129	0	0	3.88791	0	0	0	1.43616	0.892763
ENSMUSG00000002342_2_D	ENSMUST00000002413,ENSMUST00000182980	ENSMUSG00000002342	Tmem161a	chr8	70181882	70182852	+	70182139	70182852	713	3	94.846	86.375	95.652	95.554	96.11	92.787	91.364	85.091	69.514	80.96	83.638	93.595	95.72	68.332	94.06	92.726	96.146	95.902	93.301	85.003	91.875	96.09	94.975	94.714	94.881	92.234	93.554	95.791	91.651	92.119	93.974	41.4723	40.5956	38.4142	32.8514	33.0787	33.5108	32.5256
ENSMUSG00000002379_1_P	ENSMUST00000002452	ENSMUSG00000002379	Ndufa11	chr17	56721984	56722137	+	56722097	56722137	40	2	99.774	99.348	99.35	99.75	99.749	99.739	99.846	98.915	99.25	98.921	98.685	98.643	98.661	98.963	99.605	99.724	99.711	99.784	99.733	99.715	99.722	99.745	99.633	99.643	99.582	99.691	99.475	99.572	99.58	99.626	99.665	111.663	147.355	101.246	230.885	227.603	205.284	283.613
ENSMUSG00000002379_2_D	ENSMUST00000002452	ENSMUSG00000002379	Ndufa11	chr17	56721984	56724247	+	56722097	56724247	2150	2	0.226	0.652	0.65	0.25	0.251	0.261	0.154	1.085	0.75	1.079	1.315	1.357	1.339	1.037	0.395	0.276	0.289	0.216	0.267	0.285	0.278	0.255	0.367	0.357	0.418	0.309	0.525	0.428	0.42	0.374	0.335	0.253368	0.966902	0.662781	0.57938	0.57227	0.536431	0.437773
ENSMUSG00000002393_1_D	ENSMUST00000002466	ENSMUSG00000002393	Nr2f6	chr8	71374126	71374754	-	71374126	71374482	356	2	62.599	60.556	68.205	67.768	72.96	56.182	76.702	57.379	60.763	55.744	56.744	70.246	57.408	71.368	58.44	73.345	74.004	74.015	50.548	60.573	64.303	81.223	66.327	54.6	64.876	63.233	91.694	77.982	76.496	83.02	68.026	40.5456	41.2325	39.6892	36.6105	41.6867	36.9955	57.5899
ENSMUSG00000002393_2_P	ENSMUST00000002466	ENSMUSG00000002393	Nr2f6	chr8	71374368	71374754	-	71374368	71374482	114	2	37.401	39.444	31.795	32.232	27.04	43.818	23.298	42.621	39.237	44.256	43.256	29.754	42.592	28.632	41.56	26.655	25.996	25.985	49.452	39.427	35.697	18.777	33.673	45.4	35.124	36.767	8.306	22.018	23.504	16.98	31.974	24.225	26.857	18.5017	17.4128	15.4495	28.8544	17.4928
ENSMUSG00000031820_1_P	ENSMUST00000002473	ENSMUSG00000031820	Babam1	chr8	71404194	71404544	+	71404398	71404544	146	3	83.353	94.928	88.481	91.375	81.046	85.405	83.643	86.197	91.418	91.289	86.282	92.944	87.017	86.322	88.494	84.699	87.596	86.149	84.083	84.792	79.88	84.381	89.349	85.848	84.928	82.552	83.499	90.767	86.154	84.989	86.717	99.2666	116.474	109.751	84.4075	66.8783	76.1317	50.4548
ENSMUSG00000031820_2_D	ENSMUST00000002473	ENSMUSG00000031820	Babam1	chr8	71404194	71404632	+	71404398	71404632	234	3	16.022	4.461	11.519	8.045	18.349	14.039	14.825	12.557	7.844	8.711	13.718	6.288	10.892	13.678	10.773	14.454	11.681	12.71	15.584	14.89	18.806	15.305	9.315	13.496	13.761	16.874	15.664	9.233	12.627	12.939	12.38	19.081	5.47295	14.2884	7.43143	15.1415	12.515	8.94252
ENSMUSG00000031820_3_D	ENSMUST00000002473	ENSMUSG00000031820	Babam1	chr8	71404194	71404773	+	71404398	71404773	375	3	0.625	0.611	0	0.58	0.605	0.556	1.532	1.247	0.738	0	0	0.768	2.091	0	0.733	0.847	0.722	1.141	0.333	0.318	1.314	0.314	1.337	0.656	1.311	0.573	0.837	0	1.219	2.072	0.902	0.743836	0.749922	0	0.535482	0.498939	0.495559	0.923956
ENSMUSG00000002413_1_D	ENSMUST00000002487	ENSMUSG00000002413	Braf	chr6	39603240	39610404	-	39603240	39610381	7141	3	35.607	40.573	49.848	44.678	36.143	63.356	34.646	37.046	24.85	70.435	53.847	55.695	30.847	54.651	66.24	45.217	60.39	68.767	49.158	66.354	50.394	58.715	80.31	66.039	60.718	60.014	56.748	57.434	56.692	48.524	44.136	5.71999	6.56758	8.57878	7.63078	6.55385	9.81001	4.57485
ENSMUSG00000002413_2_D	ENSMUST00000002487	ENSMUSG00000002413	Braf	chr6	39603367	39610404	-	39603367	39610381	7014	3	63.375	59.427	50.152	41.506	41.451	31.064	37.645	62.954	70.788	29.565	46.153	44.305	69.153	45.349	33.76	54.783	39.61	31.233	50.842	33.646	49.606	41.285	19.69	33.961	39.282	39.986	43.252	42.566	43.308	51.476	55.864	10.1808	9.61963	8.63107	7.08914	7.51646	4.80999	4.9709
ENSMUSG00000002413_3_P	ENSMUST00000002487	ENSMUSG00000002413	Braf	chr6	39609041	39610404	-	39609041	39610381	1340	3	1.018	0	0	13.816	22.406	5.58	27.71	0	4.362	0	0	0	0	0	0	0	0	0	0	0	0	0	0	0	0	0	0	0	0	0	0	0.163578	0	0	2.3597	4.06293	0.863968	3.65896
ENSMUSG00000054452_1_P	ENSMUST00000002518	ENSMUSG00000054452	Aes	chr10	81565471	81566164	+	81565693	81566164	471	2	79.632	82.782	80.857	82.983	85.972	82.746	80.487	79.572	80.155	79.757	81.96	80.073	82.221	80.528	78.528	77.686	75.192	77.465	77.147	76.937	77.022	74.387	81.736	79.786	80.753	79.447	79.408	80.007	79.772	77.699	78.653	107.012	112.064	102.793	110.905	120.961	106	200.343
ENSMUSG00000054452_2_D	ENSMUST00000002518	ENSMUSG00000054452	Aes	chr10	81565471	81566362	+	81565693	81566362	669	2	20.368	17.218	19.143	17.017	14.028	17.254	19.513	20.428	19.845	20.243	18.04	19.927	17.779	19.472	21.472	22.314	24.808	22.535	22.853	23.063	22.978	25.613	18.264	20.214	19.247	20.553	20.592	19.993	20.228	22.301	21.347	27.3711	23.3084	24.3367	22.743	19.7368	22.1021	48.5715
ENSMUSG00000002477_1_P	ENSMUST00000002551	ENSMUSG00000002477	Snrpd1	chr18	10627793	10628016	+	10627870	10628016	146	4	56.753	26.825	35.143	74.542	67.401	73.374	77.526	22.952	38.119	31.366	33.247	38.568	29.628	45.618	60.91	58.899	56.745	61.552	62.113	51.511	60.78	57.922	57.132	58.355	53.69	50.579	59.446	51.365	53.499	62.847	69.8	123.223	45.4856	67.1011	251.806	223.965	274.24	243.663
ENSMUSG00000002477_2_D	ENSMUST00000002551	ENSMUSG00000002477	Snrpd1	chr18	10627793	10628083	+	10627870	10628083	213	4	6.993	31.035	20.897	2.297	10.996	5.104	4.906	31.117	23.137	21.287	20.467	15.08	27.591	13.211	3.166	19.682	16.595	16.182	0	6.714	0.613	6.688	5.946	8.367	0.008	0	11.974	11.776	20.014	2.709	0	15.1828	52.624	39.8998	7.75954	36.5379	19.0757	15.4183
ENSMUSG00000002477_3_D	ENSMUST00000002551	ENSMUSG00000002477	Snrpd1	chr18	10627793	10628168	+	10627870	10628168	298	4	29.818	29.736	31.176	18.738	15.659	17.239	16.886	34.682	22.394	34.425	38.066	36.694	26.074	31.998	28.851	18.865	19.944	18.091	29.145	31.933	32.806	30.368	32.948	22.659	44.865	41.999	24.858	24.774	20.013	29.806	26.648	64.7415	50.4215	59.5269	63.2988	52.0334	64.4313	53.0731
ENSMUSG00000002477_4_D	ENSMUST00000002551	ENSMUSG00000002477	Snrpd1	chr18	10627793	10628230	+	10627870	10628230	360	4	6.437	12.404	12.784	4.422	5.944	4.283	0.682	11.249	16.349	12.923	8.22	9.657	16.707	9.173	7.073	2.554	6.717	4.175	8.742	9.842	5.8	5.022	3.974	10.618	1.436	7.422	3.722	12.084	6.474	4.638	3.552	13.9753	21.0334	24.4095	14.9381	19.752	16.0078	2.14489
ENSMUSG00000002608_1_D	ENSMUST00000002683	ENSMUSG00000002608	Ccdc97	chr7	25711105	25713113	-	25711105	25712992	1887	2	73.095	100	86.488	96.339	99.783	78.746	100	81.788	87.28	83.602	98.905	91.557	100	86.151	83.329	68.865	74.947	66.366	87.31	76.599	97.533	72.929	76.143	100	84.869	81.514	79.326	77.399	83.394	88.383	83.306	31.8072	32.9883	31.1571	26.0211	27.1836	25.8894	21.796
ENSMUSG00000002608_2_P	ENSMUST00000002683	ENSMUSG00000002608	Ccdc97	chr7	25712783	25713113	-	25712783	25712992	209	2	26.905	0	13.512	3.661	0.217	21.254	0	18.212	12.72	16.398	1.095	8.443	0	13.849	16.671	31.135	25.053	33.634	12.69	23.401	2.467	27.071	23.857	0	15.131	18.486	20.674	22.601	16.606	11.617	16.694	11.7077	0	4.86771	0.988913	0.0592471	6.98758	0
ENSMUSG00000024045_1_D	ENSMUST00000002699	ENSMUSG00000024045	Akap8	chr17	32303673	32305706	-	32303673	32305256	1583	4	40.308	38.143	32.903	25.87	25.946	24.968	33.08	45.26	46.858	42.552	47.979	43.209	44.536	53.033	60.803	50.363	61.537	51.571	25.938	52.352	55.569	58.053	48.016	46.708	55.235	49.101	54.753	44.572	55.607	50.866	57.967	51.1276	48.9876	44.2834	29.0201	28.7926	27.8575	26.9106
ENSMUSG00000024045_2_D	ENSMUST00000002699	ENSMUSG00000024045	Akap8	chr17	32303745	32305706	-	32303745	32305256	1511	4	0.13	0	0.003	0	2.209	2.875	0.041	0.001	3.232	0.146	0.002	6.144	0.366	0.002	0	8.579	0.001	0.253	32.907	5.595	0	0.048	0	2.361	0.021	4.737	2.763	9.358	0	0	0.411	0.16453	0.00055466	0.00346357	0.000494167	2.45175	3.20809	0.0330379
ENSMUSG00000024045_3_D	ENSMUST00000002699	ENSMUSG00000024045	Akap8	chr17	32304696	32305706	-	32304696	32305256	560	4	10.275	8.02	20.29	17.827	15.1	21.829	19.511	13.747	12.325	17.069	6.824	16.348	8.827	4.571	0	20.949	10.362	14.061	8.746	15.19	0.017	7.313	11.116	6.239	14.682	10.721	16.918	16.695	9.705	19.373	13.24	13.0326	10.3007	27.3082	19.9973	16.7568	24.3547	15.8723
ENSMUSG00000024045_4_P	ENSMUST00000002699	ENSMUSG00000024045	Akap8	chr17	32305002	32305706	-	32305002	32305256	254	4	49.288	53.836	46.805	56.302	56.744	50.328	47.368	40.992	37.585	40.233	45.195	34.298	46.271	42.395	39.197	20.108	28.1	34.115	32.409	26.863	44.414	34.586	40.868	44.691	30.062	35.441	25.565	29.375	34.689	29.76	28.382	62.5181	69.141	62.9947	63.1576	62.9698	56.1519	38.5339
ENSMUSG00000002635_1_D	ENSMUST00000002710	ENSMUSG00000002635	Pdcd2l	chr7	34184499	34184811	-	34184499	34184680	181	2	5.843	15.024	8.156	5.854	11.808	0	1.61	6.417	4.965	12.79	0	4.115	7.533	6.739	7.384	0	0	20.435	10.315	5.132	17.268	8.735	0	0	0	4.304	2.563	0	7.337	12.942	4.336	1.17645	2.32149	2.02746	1.5849	3.66318	0	0.668202
ENSMUSG00000002635_2_P	ENSMUST00000002710	ENSMUSG00000002635	Pdcd2l	chr7	34184615	34184811	-	34184615	34184680	65	2	94.157	84.976	91.844	94.146	88.192	100	98.39	93.583	95.035	87.21	100	95.885	92.467	93.261	92.616	100	100	79.565	89.685	94.868	82.732	91.265	100	100	100	95.696	97.437	100	92.663	87.058	95.664	18.9583	13.1303	22.8305	25.4895	27.3594	33.6888	40.8308
ENSMUSG00000002661_2_D	ENSMUST00000002737	ENSMUSG00000002661	Alkbh7	chr17	56998929	56999342	+	56999092	56999342	250	3	6.963	14.792	0	6.717	0	5.27	5.956	19.768	0	5.779	31.667	8.995	16.263	18.177	11.892	22.948	5.247	14.258	6.554	23.77	12.039	19.036	12.881	30.661	0	0	23.777	0	13.831	12.365	5.618	1.78379	3.54466	0	2.06935	0	1.89089	2.10158
ENSMUSG00000002661_1_P	ENSMUST00000002737,ENSMUST00000074141	ENSMUSG00000002661	Alkbh7	chr17	56998929	56999137	+	56999092	56999137	45	3	93.037	85.208	94.911	93.283	87.236	94.73	94.044	77.671	82.823	90.396	64.329	91.005	83.737	73.156	87.155	77.052	86.941	73.904	79.49	76.23	82.611	73.28	87.119	69.215	76.553	83.156	76.223	86.266	76.289	79.713	78.621	23.8357	20.4181	34.243	28.7381	28.1478	33.9891	33.1823
ENSMUSG00000002718_1_P	ENSMUST00000002790	ENSMUSG00000002718	Cse1l	chr2	166945703	166946210	+	166945793	166946210	417	4	36.742	38.155	27.836	21.432	29.465	23.187	35.11	37.286	16.288	32.343	25.398	35.383	32.574	30.976	15.829	22.223	50.38	33.369	48.765	20.47	1.769	14.427	47.882	43.682	22.751	14.704	36.54	28.258	19.576	24.721	34.671	76.8601	83.2881	60.66	54.1195	69.3617	57.8193	75.8908
ENSMUSG00000002718_2_D	ENSMUST00000002790	ENSMUSG00000002718	Cse1l	chr2	166945703	166946259	+	166945793	166946259	466	4	37.29	30.774	51.486	55.899	40.443	53.034	40.784	34.027	62.503	37.229	44.332	39.908	42.683	46.379	49.303	50.801	21.206	37.957	15.225	59.829	73.129	70.482	29.187	36.752	51.092	62.87	35.996	46.247	53.866	36.171	42.181	78.0072	67.1771	112.197	141.157	95.2047	132.248	88.1562
ENSMUSG00000002718_3_D	ENSMUST00000002790	ENSMUSG00000002718	Cse1l	chr2	166945703	166946332	+	166945793	166946332	539	4	8.476	0	0.993	0	3.616	0.016	0	6.798	1.417	11.243	8.333	5.188	0.041	0	0	2.622	4.719	0.259	25.021	0	0	0.009	0.562	0	0.296	0	0	3.278	5.52	8.384	0	17.732	0	2.16406	6.38E-06	8.51252	0.039831	0
ENSMUSG00000002718_4_D	ENSMUST00000002790	ENSMUSG00000002718	Cse1l	chr2	166945703	166946389	+	166945793	166946389	596	4	17.492	31.071	19.684	22.669	26.476	23.764	24.106	21.89	19.792	19.186	21.936	19.521	24.702	22.645	34.868	24.355	23.695	28.415	10.99	19.702	25.101	15.083	22.37	19.566	25.86	22.426	27.463	22.217	21.038	30.724	23.149	36.5922	67.825	42.8953	57.2448	62.3249	59.2582	52.1071
ENSMUSG00000002731_1_D	ENSMUST00000002808	ENSMUSG00000002731	Prkra	chr2	76629897	76630568	-	76629897	76630410	513	3	16.748	21.249	8.95	7.655	5.959	0	12.368	2.925	7.411	11.895	17.48	4.295	15.442	11.984	18.697	3.332	26.545	15.282	14.329	9.123	21.977	8.899	13.812	20.64	18.977	17.622	8.962	9.839	19.451	10.097	10.176	4.96311	5.00265	2.15863	1.79515	1.65708	0	1.54753
ENSMUSG00000002731_2_D	ENSMUST00000002808	ENSMUSG00000002731	Prkra	chr2	76629939	76630568	-	76629939	76630410	471	3	61.034	52.232	91.05	92.345	70.647	99.755	87.632	73.428	72.441	88.105	68.684	81.503	57.988	78.306	81.303	96.668	73.455	84.718	83.186	87.737	74.359	91.101	86.188	79.36	78.705	82.378	91.038	85.393	80.549	82.378	86.702	18.087	12.297	21.9591	21.656	19.6465	21.3891	10.9653
ENSMUSG00000002731_3_P	ENSMUST00000002808	ENSMUSG00000002731	Prkra	chr2	76630191	76630568	-	76630191	76630410	219	3	22.218	26.519	0	0	23.394	0.245	0	23.647	20.148	0	13.836	14.203	26.569	9.71	0	0	0	0	2.485	3.14	3.664	0	0	0	2.319	0	0	4.768	0	7.525	3.122	6.58431	6.24353	0	0	6.50564	0.0525233	0
ENSMUSG00000002741_1_P	ENSMUST00000002818	ENSMUSG00000002741	Ykt6	chr11	5966008	5966282	+	5966044	5966282	238	2	17.153	23.534	41.044	44.04	33.344	38.375	36.093	23.65	17.711	27.411	26.192	26.492	26.894	17.436	43.45	44.479	46.782	47.415	49.875	50.273	49.202	57.032	44.545	46.155	45.917	45.213	36.22	36.756	32.123	33.078	35.511	16.6576	25.201	54.0361	68.9875	43.2583	53.0358	67.2509
ENSMUSG00000002741_2_D	ENSMUST00000002818	ENSMUSG00000002741	Ykt6	chr11	5966008	5967780	+	5966044	5967780	1736	2	82.847	76.466	58.956	55.96	66.656	61.625	63.907	76.35	82.289	72.589	73.808	73.508	73.106	82.564	56.55	55.521	53.218	52.585	50.125	49.727	50.798	42.968	55.455	53.845	54.083	54.787	63.78	63.244	67.877	66.922	64.489	80.4527	81.8836	77.6183	87.659	86.4757	85.1673	119.074
ENSMUSG00000002748_1_P	ENSMUST00000002825	ENSMUSG00000002748	Baz1b	chr5	135244105	135245363	+	135244463	135245363	900	2	9.787	7.083	9.777	19.984	13.571	5.851	13.39	5.067	9.462	13.339	12.27	6.799	13.51	0	7.685	6.779	0.002	11.331	9.736	21.291	7.615	0	0.022	0	15.064	3.906	10.152	3.644	0	12.384	5.315	6.61357	4.91372	6.71637	10.6011	6.79544	2.67372	4.28452
ENSMUSG00000002748_2_D	ENSMUST00000002825	ENSMUSG00000002748	Baz1b	chr5	135244105	135246141	+	135244463	135246141	1678	2	90.213	92.917	90.223	80.016	86.429	94.149	86.61	94.933	90.538	86.661	87.73	93.201	86.49	100	92.315	93.221	99.998	88.669	90.264	78.709	92.385	100	99.978	100	84.936	96.094	89.848	96.356	100	87.616	94.685	60.9605	64.459	61.9766	42.4478	43.2772	43.0247	27.7143
ENSMUSG00000002778_1_P	ENSMUST00000002855	ENSMUSG00000002778	Kdelr1	chr7	45882976	45883246	+	45883011	45883246	235	2	43.64	32.799	38.433	49.997	56.061	54.573	58.871	45.562	45.313	45.641	45.231	42.581	40.347	39.951	39.93	41.444	47.934	40.326	40.341	47.665	25.393	47.69	30.11	38.767	40.668	51.244	34.791	37.999	39.398	34.286	44.322	52.5026	35.6411	45.3129	49.491	58.3339	54.7624	60.2581
ENSMUSG00000002778_2_D	ENSMUST00000002855	ENSMUSG00000002778	Kdelr1	chr7	45882976	45883742	+	45883011	45883742	731	2	56.36	67.201	61.567	50.003	43.939	45.427	41.129	54.438	54.687	54.359	54.769	57.419	59.653	60.049	60.07	58.556	52.066	59.674	59.659	52.335	74.607	52.31	69.89	61.233	59.332	48.756	65.209	62.001	60.602	65.714	55.678	67.8052	73.023	72.5891	49.4965	45.7198	45.5848	42.0985
ENSMUSG00000002808_1_D	ENSMUST00000002885	ENSMUSG00000002808	Epdr1	chr13	19591718	19593348	-	19591718	19593151	1433	2	18.104	9.615	13.611	36.834	20.776	6.404	17.506	17.583	13.867	8.622	26.819	23.416	9.596	7.8	7.833	9.532	32.708	27.887	21.448	27.345	20.64	16.932	23.359	22.804	26.526	21.014	30.867	12.614	10.045	22.072	11.441	4.03017	2.02447	3.5132	4.34255	2.02023	0.672082	1.88028
ENSMUSG00000002808_2_P	ENSMUST00000002885	ENSMUSG00000002808	Epdr1	chr13	19591821	19593348	-	19591821	19593151	1330	2	81.896	90.385	86.389	63.166	79.224	93.596	82.494	82.417	86.133	91.378	73.181	76.584	90.404	92.2	92.167	90.468	67.292	72.113	78.552	72.655	79.36	83.068	76.641	77.196	73.474	78.986	69.133	87.386	89.955	77.928	88.559	18.2309	19.03	22.2987	7.44702	7.70349	9.82202	8.86021
ENSMUSG00000002845_1_D	ENSMUST00000002924,ENSMUST00000171687	ENSMUSG00000002845	Tmem39a	chr16	38590911	38591320	+	38591145	38591320	175	4	26.298	30.572	24.63	36.755	67.598	36.037	34.72	28.972	49.773	32.901	16.058	21.653	39.076	38.978	48.699	9.476	25.64	34.054	23.908	64.302	22.106	67.027	16.07	33.989	12.821	18.097	32.19	31.62	61.22	20.463	56.469	26.2185	30.0126	25.614	26.6051	48.307	25.5268	28.2189
ENSMUSG00000002846_1_D	ENSMUST00000002925	ENSMUSG00000002846	Timmdc1	chr16	38498346	38499083	-	38498346	38498932	586	2	65.126	38.465	43.409	60.305	49.918	57.738	51.249	53.685	66.224	63.436	55.945	60.399	56.561	51.457	82.166	50.919	54.521	65.945	63.184	77.24	53.131	71.631	75.447	66.385	87.581	53.714	30.374	44.338	43.403	51.02	65.33	32.3436	27.4581	25.6685	27.3904	24.2417	27.0607	25.1071
ENSMUSG00000002846_2_P	ENSMUST00000002925	ENSMUSG00000002846	Timmdc1	chr16	38498643	38499083	-	38498643	38498932	289	2	34.874	61.535	56.591	39.695	50.082	42.262	48.751	46.315	33.776	36.564	44.055	39.601	43.439	48.543	17.834	49.081	45.479	34.055	36.816	22.76	46.869	28.369	24.553	33.615	12.419	46.286	69.626	55.662	56.597	48.98	34.67	17.3195	43.9271	33.4626	18.0295	24.3212	19.8076	23.8833
ENSMUSG00000002897_1_P	ENSMUST00000002976	ENSMUSG00000002897	Il17ra	chr6	120480982	120483729	+	120482484	120483729	1245	2	98.381	97.43	98.767	97.17	98.979	98.571	99.203	96.242	94.765	96.191	92.985	91.122	87.176	91.036	93.238	87.512	92.822	89.404	94.026	96.803	95.159	89.78	90.654	88.354	91.424	88.696	91.602	89.859	90.487	92.848	89.932	4.94765	6.36503	5.69481	4.00981	3.51237	3.74704	6.29887
ENSMUSG00000002897_2_D	ENSMUST00000002976	ENSMUSG00000002897	Il17ra	chr6	120480982	120487559	+	120482484	120487559	5075	2	1.619	2.57	1.233	2.83	1.021	1.429	0.797	3.758	5.235	3.809	7.015	8.878	12.824	8.964	6.762	12.488	7.178	10.596	5.974	3.197	4.841	10.22	9.346	11.646	8.576	11.304	8.398	10.141	9.513	7.152	10.068	0.0814423	0.167925	0.0710956	0.116791	0.0362252	0.0543069	0.0505896
ENSMUSG00000003037_1_P	ENSMUST00000003121	ENSMUSG00000003037	Rab8a	chr8	72180044	72180831	+	72180137	72180831	694	4	36.679	40.319	42.955	36.468	46.759	56.521	41.142	54.873	39.804	29.304	48.008	47.412	47.268	22.864	30.82	19.044	48.582	34.837	30.38	50.509	1.012	28.836	15.563	37.282	33.656	32.547	17.044	39.948	17.063	41.624	41.731	36.4527	37.4883	44.2366	24.0919	32.613	39.7961	39.8912
ENSMUSG00000003037_2_D	ENSMUST00000003121	ENSMUSG00000003037	Rab8a	chr8	72180044	72180865	+	72180137	72180865	728	4	22.213	15.484	14.331	20.671	16.99	4.283	27.449	0.164	20.157	20.762	0.035	5.788	6.268	28.44	21.112	22.029	0	9.533	30.529	5.223	50.236	15.341	46.526	8.116	4.944	20.949	36.584	0.319	31.52	5.252	5.251	22.0756	14.3964	14.7586	13.6558	11.8497	3.01597	26.6151
ENSMUSG00000003037_3_D	ENSMUST00000003121	ENSMUSG00000003037	Rab8a	chr8	72180044	72181277	+	72180137	72181277	1140	4	37.588	40.417	40.74	28.915	22.843	29.253	26.92	36.541	29.267	39.69	43.93	36.249	37.975	38.633	33.707	48.19	35.358	47.333	24.571	25.417	39.16	45.992	29.578	42.131	38.834	34.9	31.433	50.848	39.518	42.957	43.241	37.3562	37.5797	41.9559	19.1026	15.932	20.5968	26.1022
ENSMUSG00000003037_4_D	ENSMUST00000003121	ENSMUSG00000003037	Rab8a	chr8	72180044	72181366	+	72180137	72181366	1229	4	3.52	3.78	1.974	13.947	13.409	9.942	4.489	8.422	10.771	10.244	8.027	10.551	8.489	10.063	14.362	10.737	16.06	8.296	14.52	18.851	9.592	9.831	8.333	12.47	22.566	11.604	14.938	8.885	11.899	10.168	9.777	3.49809	3.51439	2.03292	9.21368	9.3521	7.00024	4.3521
ENSMUSG00000003039_1_P	ENSMUST00000003123	ENSMUSG00000003039	Fam32a	chr8	72222181	72222395	+	72222250	72222395	145	4	20.516	6.999	9.428	9.899	0	10.963	6.225	0	8.897	21.645	0	0	7.057	0	21.238	0	17.022	7.658	0	4.367	0	6.221	0	0.007	14.799	0	9.289	10.169	15.415	0	1.643	32.7665	9.84635	14.1707	12.4957	0	13.1396	7.92701
ENSMUSG00000003039_2_D	ENSMUST00000003123	ENSMUSG00000003039	Fam32a	chr8	72222181	72223022	+	72222250	72223022	772	4	49.201	56.382	57.139	65.919	69.897	64.032	65.916	55.443	52.538	45.468	53.874	52.071	49.164	50.203	47.274	54.794	49.181	52.57	57.685	58.38	59.458	52.341	57.774	56.083	48.185	57.335	48.184	51.196	41.268	54.583	50.393	78.579	79.3207	85.8831	83.2083	76.6008	76.7482	83.9359
ENSMUSG00000003039_3_D	ENSMUST00000003123	ENSMUSG00000003039	Fam32a	chr8	72222181	72223443	+	72222250	72223443	1193	4	29.891	34.833	31.801	24.004	27.625	24.136	26.179	42.075	36.479	31.32	42.315	45.154	41.441	46.27	28.601	42.677	29.886	36.43	40.461	35.214	37.785	37.778	37.864	41.279	33.919	38.524	36.438	35.162	40.715	41.066	43.059	47.7382	49.0044	47.7994	30.3005	30.2746	28.929	33.336
ENSMUSG00000003039_4_D	ENSMUST00000003123	ENSMUSG00000003039	Fam32a	chr8	72222181	72223775	+	72222250	72223775	1525	4	0.391	1.786	1.632	0.178	2.478	0.87	1.68	2.482	2.086	1.567	3.811	2.775	2.338	3.527	2.887	2.528	3.91	3.342	1.854	2.039	2.757	3.659	4.362	2.631	3.096	4.141	6.089	3.473	2.602	4.351	4.906	0.625162	2.51229	2.45236	0.224539	2.71596	1.04254	2.13891
ENSMUSG00000003123_1_P	ENSMUST00000003207	ENSMUSG00000003123	Lipe	chr7	25379918	25380173	-	25379918	25379960	42	2	80.524	42.024	59.751	26.623	63.1	84.347	68.58	78.921	84.055	67.597	42.8	15.18	65.269	22.996	75.568	0	58.339	74.494	81.695	71.004	79.197	57.062	63.255	63.356	63.452	60.336	71.681	70.263	56.683	75.845	0	5.08367	2.66741	2.6471	0.421144	4.15308	4.30462	3.24421
ENSMUSG00000003135_1_P	ENSMUST00000003219,ENSMUST00000161515	ENSMUSG00000003135	Cnot11	chr1	39545068	39545401	+	39545266	39545401	135	2	65.552	63.321	67.284	76.096	75.979	70.959	80.605	60.779	52.216	63.611	51.286	56.382	59.047	51.932	58.716	70.901	64.102	58.332	61.325	50.999	49.482	51.152	49.548	43.877	38.004	42.938	59.641	61.764	53.778	61.599	57.287	36.8731	32.7591	37.3243	38.3701	34.1782	30.373	45.1277
ENSMUSG00000003135_2_D	ENSMUST00000003219,ENSMUST00000161515	ENSMUSG00000003135	Cnot11	chr1	39545068	39546889	+	39545266	39546889	1623	2	34.448	36.679	32.716	23.904	24.021	29.041	19.395	39.221	47.784	36.389	48.714	43.618	40.953	48.068	41.284	29.099	35.898	41.668	38.675	49.001	50.518	48.848	50.452	56.123	61.996	57.062	40.359	38.236	46.222	38.401	42.713	19.3772	18.9756	18.1482	12.053	10.8056	12.4306	10.8587
ENSMUSG00000003228_1_P	ENSMUST00000003313	ENSMUSG00000003228	Grk5	chr19	61091893	61092342	+	61091992	61092342	350	2	83.376	59.245	0	78.167	38.21	84.221	80.222	61.381	43.47	45.838	46.752	51.146	67.361	60.406	44.11	47.238	64.936	53.854	58.352	62.47	55.102	53.46	39.594	65.228	59.596	67.154	75.483	41.735	29.043	51.691	47.44	4.35431	1.90563	0	4.47759	1.25757	4.63156	9.87135
ENSMUSG00000003228_2_D	ENSMUST00000003313	ENSMUSG00000003228	Grk5	chr19	61091893	61092583	+	61091992	61092583	591	2	16.624	40.755	100	21.833	61.79	15.779	19.778	38.619	56.53	54.162	53.248	48.854	32.639	39.594	55.89	52.762	35.064	46.146	41.648	37.53	44.898	46.54	60.406	34.772	40.404	32.846	24.517	58.265	70.957	48.309	52.56	0.86817	1.31089	1.09386	1.25066	2.03362	0.867735	2.43363
ENSMUSG00000003234_1_P	ENSMUST00000003319	ENSMUSG00000003234	Abcf3	chr16	20560356	20560817	+	20560515	20560817	302	3	89.266	88.891	94.355	91.307	91.016	93.592	90.931	88.824	91.381	87.87	91.884	92.916	91.512	92.283	94.133	94.622	94.616	97.269	92.349	94.497	95.761	94.976	94.234	95.576	93.74	94.703	94.632	94.51	94.532	95.189	92.43	37.0431	43.4463	48.7588	40.8263	38.2245	36.1335	28.969
ENSMUSG00000003234_2_D	ENSMUST00000003319	ENSMUSG00000003234	Abcf3	chr16	20560356	20561243	+	20560515	20561243	728	3	0.001	0.11	0	0.101	0.46	0	0	0	3.257	0	0	0	0.911	0.584	1.28	0	0	0	3.985	0	0.387	0.315	1.887	0	2.035	0	0.168	0	1.811	0.608	1.119	0.000261733	0.053665	0	0.0450275	0.193263	0	0
ENSMUSG00000003234_3_D	ENSMUST00000003319	ENSMUSG00000003234	Abcf3	chr16	20560356	20561379	+	20560515	20561379	864	3	10.733	10.999	5.645	8.593	8.524	6.408	9.069	11.176	5.362	12.13	8.116	7.084	7.577	7.133	4.588	5.378	5.384	2.731	3.666	5.503	3.851	4.709	3.879	4.424	4.225	5.297	5.199	5.49	3.657	4.204	6.451	4.45385	5.37572	2.91709	3.84207	3.57973	2.47404	2.88918
ENSMUSG00000003235_1_P	ENSMUST00000003320	ENSMUSG00000003235	Eif2b5	chr16	20508960	20509323	+	20509020	20509323	303	2	99.161	99.435	99.453	99.913	99.507	99.844	99.765	98.237	98.704	98.548	97.258	97.677	96.889	98.613	99.397	99.121	98.335	98.411	99.284	98.288	98.336	98.424	96.305	99.333	97.563	98.143	98.2	97.498	98.465	98.217	98.495	137.308	146.977	158.178	136.884	134.278	141.386	174.774
ENSMUSG00000003235_2_D	ENSMUST00000003320	ENSMUSG00000003235	Eif2b5	chr16	20508960	20509955	+	20509020	20509955	935	2	0.839	0.565	0.547	0.087	0.493	0.156	0.235	1.763	1.296	1.452	2.742	2.323	3.111	1.387	0.603	0.879	1.665	1.589	0.716	1.712	1.664	1.576	3.695	0.667	2.437	1.857	1.8	2.502	1.535	1.783	1.505	1.16174	0.835294	0.869777	0.119393	0.665903	0.220743	0.412561
ENSMUSG00000020190_1_D	ENSMUST00000003433	ENSMUSG00000020190	Mknk2	chr10	80665325	80667332	-	80665325	80667106	1781	2	100	94.452	99.999	92.811	89.554	97.856	95.373	99.995	100	100	99.542	99.978	97.536	100	90.281	97.029	88.386	92.214	82.869	100	97.428	89.356	94.107	100	87.108	95.84	91.992	100	95.585	100	99.889	76.8928	70.5359	75.9415	62.8767	66.028	68.6963	54.5545
ENSMUSG00000020190_2_P	ENSMUST00000003433	ENSMUSG00000020190	Mknk2	chr10	80665893	80667332	-	80665893	80667106	1213	2	0	5.548	0.001	7.189	10.446	2.144	4.627	0.005	0	0	0.458	0.022	2.464	0	9.719	2.971	11.614	7.786	17.131	0	2.572	10.644	5.893	0	12.892	4.16	8.008	0	4.415	0	0.111	0	4.14318	0.000778653	4.87035	7.70196	1.50492	2.64691
ENSMUSG00000003348_1_D	ENSMUST00000003438	ENSMUSG00000003348	Mob3a	chr10	80685256	80687173	-	80685256	80687143	1887	2	87.653	90.121	84.898	85.91	91.233	100	92.698	88.237	100	94.588	93.692	97.753	100	100	100	98.82	98.426	99.988	100	97.882	86.215	90.24	86.712	100	100	100	100	100	99.99	99.998	100	15.5665	14.2054	15.9444	15.6549	17.9473	20.1244	15.6549
ENSMUSG00000003348_2_P	ENSMUST00000003438	ENSMUSG00000003348	Mob3a	chr10	80686056	80687173	-	80686056	80687143	1087	2	12.347	9.879	15.102	14.09	8.767	0	7.302	11.763	0	5.412	6.308	2.247	0	0	0	1.18	1.574	0.012	0	2.118	13.785	9.76	13.288	0	0	0	0	0	0.01	0.002	0	2.1928	1.5571	2.83635	2.56753	1.72465	0	1.23313
ENSMUSG00000003421_1_P	ENSMUST00000003513,ENSMUST00000107829	ENSMUSG00000003421	Nosip	chr7	45077311	45077418	+	45077383	45077418	35	4	0	0	0	0	0	0	0	0	0	0	0	0	0	0	0	0	0	0	0	0	0	0	0	0	0	0	0	0	0	0	0	0	0	0	0	0	0	0
ENSMUSG00000003421_2_D	ENSMUST00000003513,ENSMUST00000107829	ENSMUSG00000003421	Nosip	chr7	45077311	45077875	+	45077383	45077875	492	4	0	4.889	2.927	6.433	15.535	12.695	17.141	0.188	7.562	1.4	15.001	7.801	17.293	12.176	2.64	12.331	0	7.632	13.01	22.132	26.748	0	13.65	10.187	10.238	12.837	0.002	9.078	18.755	0	16.278	0	2.40641	1.42776	3.59467	10.2269	7.95971	8.8635
ENSMUSG00000003421_3_D	ENSMUST00000003513,ENSMUST00000107829	ENSMUSG00000003421	Nosip	chr7	45077311	45078200	+	45077383	45078200	817	4	91.898	86.533	88.82	85.982	80.772	83.475	80.193	93.801	87.954	93.315	71.072	80.327	70.999	81.309	87.818	68.1	88.959	83.03	73.15	62.072	62.468	80.727	73.634	73.307	75.739	79.696	81.383	80.543	63.855	84.136	67.181	41.6811	42.5923	43.3252	48.0445	53.173	52.3381	41.467
ENSMUSG00000003444_1_D	ENSMUST00000003536	ENSMUSG00000003444	Med29	chr7	28386145	28387024	-	28386145	28386781	636	3	3.642	1.466	4.632	1.906	1.989	1.973	0.783	5.095	5.621	6.189	3.259	4.1	4.888	4.257	3.271	3.638	2.631	2.165	4.238	2.292	3.057	1.668	2.491	1.789	1.716	2.487	3.572	2.829	3.793	4.538	4.241	4.71652	1.89648	5.75904	3.05885	3.15819	3.45701	1.47059
ENSMUSG00000003444_2_D	ENSMUST00000003536	ENSMUSG00000003444	Med29	chr7	28386366	28387024	-	28386366	28386781	415	3	2.757	3.19	0.789	2.301	1.36	2.284	2.021	0.774	0	0	4.099	2.678	3.595	1.658	0	0.722	1.212	3.531	1.018	1.442	2.608	3.799	0.822	1.659	2.53	0.794	2.496	2.604	1.44	1.257	1.133	3.57063	4.12555	0.980824	3.69246	2.16007	4.0012	3.79435
ENSMUSG00000003444_3_P	ENSMUST00000003536	ENSMUSG00000003444	Med29	chr7	28386744	28387024	-	28386744	28386781	37	3	93.601	95.343	94.58	95.792	96.651	95.743	97.196	94.131	94.379	93.811	92.643	93.222	91.517	94.084	96.729	95.64	96.157	94.303	94.744	96.266	94.335	94.533	96.687	96.553	95.754	96.72	93.932	94.567	94.767	94.205	94.627	121.229	123.3	117.603	153.705	153.487	167.743	182.477
ENSMUSG00000029777_1_P	ENSMUST00000003572	ENSMUSG00000029777	Gars	chr6	55079219	55079399	+	55079345	55079399	54	2	0	0	0	0	0	0	0	0	0	0	0	0	0	0	0	0	0	0	0	0	0	0	0	0	0	0	0	0	0	0	0	0	0	0	0	0	0	0
ENSMUSG00000029777_2_D	ENSMUST00000003572	ENSMUSG00000029777	Gars	chr6	55079219	55079500	+	55079345	55079500	155	2	100	100	100	100	100	100	100	100	100	100	100	100	100	100	100	100	100	100	100	100	100	100	100	100	100	100	100	100	100	100	100	378.833	363.668	405.995	350.23	369.39	391.324	294.833
ENSMUSG00000031799_1_P	ENSMUST00000003575	ENSMUSG00000031799	Tpm4	chr8	72151741	72151854	+	72151824	72151854	30	4	0	0	0	0	0	0	0	0	0	0	0	0	0	0	0	0	0	0	0	0	0	0	0	0	0	0	0	0	0	0	0	0	0	0	0	0	0	0
ENSMUSG00000031799_2_D	ENSMUST00000003575	ENSMUSG00000031799	Tpm4	chr8	72151741	72151980	+	72151824	72151980	156	4	13.543	12.611	15.317	21.11	22.304	13.482	17.038	12.974	13.416	13.915	19.094	20.512	10.089	2.622	11.697	7.744	22.751	23.34	23.918	0	41.211	13.17	15.618	20.14	10.875	24.401	6.049	22.069	6.944	12.904	19.121	33.5074	30.4641	40.0649	29.7056	29.9621	16.6586	23.2565
ENSMUSG00000031799_3_D	ENSMUST00000003575	ENSMUSG00000031799	Tpm4	chr8	72151741	72152806	+	72151824	72152806	982	4	0.003	4.373	0.077	0.289	0	0	0	0	1.384	0.295	0	0	0	0	0	0.212	1.668	1.52	10.572	0	4.41	0	0	0	0	0.058	0	0.011	0	0	0	0.00740426	10.5644	0.200756	0.406935	0.000366554	0	1.69E-08
ENSMUSG00000031799_4_D	ENSMUST00000003575	ENSMUSG00000031799	Tpm4	chr8	72151741	72153153	+	72151824	72153153	1329	4	86.454	83.016	84.607	78.601	77.696	86.518	82.962	87.026	85.2	85.79	80.906	79.488	89.911	97.378	88.303	92.044	75.581	75.14	65.51	100	54.379	86.83	84.382	79.86	89.125	75.542	93.951	77.92	93.056	87.096	80.879	213.907	200.542	221.313	110.605	104.372	106.903	113.245
ENSMUSG00000003527_1_D	ENSMUST00000003621	ENSMUSG00000003527	Dgcr14	chr16	17900711	17902323	-	17900711	17902043	1332	2	33.073	46.745	37.325	17.001	19.135	18.283	18.413	36.838	42.248	43.82	42.5	52.346	51.929	48.486	52.325	45.446	62.933	45.423	51.143	46.885	42.653	43.831	51.337	47.379	46.752	46.221	49.348	50.966	54.578	58.503	49.813	11.3429	14.0825	12.2127	6.45502	6.33156	6.51172	7.06156
ENSMUSG00000003527_2_P	ENSMUST00000003621	ENSMUSG00000003527	Dgcr14	chr16	17901765	17902323	-	17901765	17902043	278	2	66.927	53.255	62.675	82.999	80.865	81.717	81.587	63.162	57.752	56.18	57.5	47.654	48.071	51.514	47.675	54.554	37.067	54.577	48.857	53.115	57.347	56.169	48.663	52.621	53.248	53.779	50.652	49.034	45.422	41.497	50.187	22.9535	16.0439	20.507	31.5137	26.7574	29.1042	31.2901
ENSMUSG00000003623_1_D	ENSMUST00000003720	ENSMUSG00000003623	Crot	chr5	8966032	8966972	-	8966032	8966851	819	2	40.216	70.726	51.239	46.405	50.528	44.819	47.01	50.479	50.17	60.76	67.004	56.343	59.766	54.283	46.054	38.871	78.12	40.732	46.576	37.278	77.751	51.888	48.452	41.976	37.51	45.193	53.865	47.672	70.328	66.126	67.199	14.9666	19.131	18.5856	15.3763	15.7976	12.6744	11.4607
ENSMUSG00000003623_2_P	ENSMUST00000003720	ENSMUSG00000003623	Crot	chr5	8966213	8966972	-	8966213	8966851	638	2	59.784	29.274	48.761	53.595	49.472	55.181	52.99	49.521	49.83	39.24	32.996	43.657	40.234	45.717	53.946	61.129	21.88	59.268	53.424	62.722	22.249	48.112	51.548	58.024	62.49	54.807	46.135	52.328	29.672	33.874	32.801	22.2488	7.91847	17.6867	17.7588	15.4677	15.6049	12.9188
ENSMUSG00000024002_1_D	ENSMUST00000003726	ENSMUSG00000024002	Brd4	chr17	32196276	32197820	-	32196276	32197751	1475	2	96.788	98.661	99.969	100	89.883	97.295	97.996	95.845	92.61	100	88.267	96.357	90.361	92.921	90.451	100	100	90.921	100	97.73	95.126	100	84.613	100	99.433	99.915	100	95.079	100	94.374	96.147	100.215	100.638	104.475	69.9027	64.6837	62.044	63.1802
ENSMUSG00000024002_2_P	ENSMUST00000003726	ENSMUSG00000024002	Brd4	chr17	32196652	32197820	-	32196652	32197751	1099	2	3.212	1.339	0.031	0	10.117	2.705	2.004	4.155	7.39	0	11.733	3.643	9.639	7.079	9.549	0	0	9.079	0	2.27	4.874	0	15.387	0	0.567	0.085	0	4.921	0	5.626	3.853	3.32553	1.36612	0.0323112	6.46E-05	7.28072	1.72466	1.29171
ENSMUSG00000003721_1_D	ENSMUST00000003818	ENSMUSG00000003721	Insig2	chr1	121304312	121305947	-	121304312	121305905	1593	3	0	0	0	0	0	0	0	0	0	0	0	3.329	0	0	0	3.406	0	0	0	0	0	0	0	0	0	0	0	0	3.82	0	0	0	0	0	0	0	0	0
ENSMUSG00000003721_2_D	ENSMUST00000003818	ENSMUSG00000003721	Insig2	chr1	121304350	121305947	-	121304350	121305905	1555	3	70.666	61.763	67.28	65.169	64.002	50.536	65.906	89.378	86.564	77.765	71.403	66.433	92.971	100	68.061	67.509	90.773	67.772	66.329	77.034	70.992	76.544	71.042	75.948	68.266	61.341	72.258	80.163	65.287	56.668	61.667	20.1773	17.7173	20.2111	13.6221	14.5142	13.0784	14.9949
ENSMUSG00000003731_1_P	ENSMUST00000003828	ENSMUSG00000003731	Kpna6	chr4	129647479	129648179	-	129647479	129647991	512	4	18.348	10.849	8.546	23.825	26.323	24.992	23.334	4.965	10.174	7.103	16.755	8.805	12.962	0	6.5	0.024	5.584	16.246	15.019	12.244	5.273	5.76	4.96	0	0	6.618	0	10.673	9.643	8.204	4.357	11.3224	6.3472	4.97992	14.4706	16.7062	15.1117	16.9029
ENSMUSG00000025025_1_D	ENSMUST00000003870,ENSMUST00000025998	ENSMUSG00000025025	Mxi1	chr19	53371572	53373292	+	53371736	53373292	1556	2	93.308	84.517	93.964	82.897	72.114	83.096	84.059	99.998	89.698	87.595	91.997	99.919	96.781	99.808	81.223	85.928	90.278	94.956	100	97.665	92.907	84.177	89.096	100	92.813	86.227	95.238	100	83.866	97.954	86.673	56.2124	55.3672	59.4088	32.1866	27.5144	28.1878	31.4504
ENSMUSG00000003812_1_P	ENSMUST00000003910	ENSMUSG00000003812	Dnase2a	chr8	84910685	84911469	+	84911032	84911469	437	2	92.634	86.637	88.738	92.336	92.237	95.503	91.925	90.362	95.342	93.096	91.522	89.272	87.812	87.834	0	8.308	30.97	8.437	31.094	0	26.552	0	41.782	0	72.193	47.017	62.59	67.646	71.832	68.693	65.315	21.9104	19.8999	20.9496	15.1298	17.3055	18.5081	9.25636
ENSMUSG00000003848_1_D	ENSMUST00000003946	ENSMUSG00000003848	Nob1	chr8	107412485	107413183	-	107412485	107412913	428	2	42.868	50.59	52.269	50.467	47.363	46.613	53.841	43.195	53.514	47.377	36.902	38.008	49.688	39.838	49.954	39.499	50.766	46.074	61.067	50.396	52.251	39.365	43.031	56.433	63.273	41.678	50.435	45.356	49.825	63.889	60.346	73.2014	86.6421	90.2864	80.4088	76.0362	68.9257	95.8858
ENSMUSG00000003848_2_P	ENSMUST00000003946	ENSMUSG00000003848	Nob1	chr8	107412602	107413183	-	107412602	107412913	311	2	57.132	49.41	47.731	49.533	52.637	53.387	46.159	56.805	46.486	52.623	63.098	61.992	50.312	60.162	50.046	60.501	49.234	53.926	38.933	49.604	47.749	60.635	56.969	43.567	36.727	58.322	49.565	54.644	50.175	36.111	39.654	97.5599	84.6227	82.4465	78.9217	84.5025	78.9422	82.2041
ENSMUSG00000003865_1_P	ENSMUST00000003964	ENSMUSG00000003865	Gys1	chr7	45455040	45456100	+	45455367	45456100	733	3	14.588	0	24.258	0	0	0	0	0	0	0.093	0	0	0	0	0	0	0	0	0	3.436	0	0	0	0	0	12.037	0	0	0	1.85	0	3.4317	0	5.58252	0	4.64E-06	0	0
ENSMUSG00000003865_2_D	ENSMUST00000003964	ENSMUSG00000003865	Gys1	chr7	45455040	45456570	+	45455367	45456570	1203	3	49.401	28.777	0.012	36.214	59.148	50.72	58.09	53.001	29.605	40.587	39.518	54.551	45.714	27.465	66.442	86.779	64.224	75.049	48.891	29.687	89.08	8.15	37.624	29.505	47.247	8.44	64.185	49.902	47.687	68.167	32.04	11.6214	6.01804	0.00268733	9.5011	16.3961	14.5402	12.7827
ENSMUSG00000003865_3_D	ENSMUST00000003964	ENSMUSG00000003865	Gys1	chr7	45455040	45456619	+	45455367	45456619	1252	3	36.011	71.223	75.731	63.786	40.852	49.28	41.91	46.999	70.395	59.32	60.482	45.449	54.286	72.535	33.558	13.221	35.776	24.951	51.109	66.877	10.92	91.85	62.376	70.495	52.753	79.524	35.815	50.097	52.313	29.983	67.96	8.47158	14.8943	17.4282	16.7351	11.3243	14.1274	9.2223
ENSMUSG00000003948_1_P	ENSMUST00000004050	ENSMUSG00000003948	Mmd	chr11	90276662	90278005	+	90276863	90278005	1142	3	25.93	19.908	63.167	29.036	50.36	47.735	55.638	30.346	38.202	22.45	18.235	23.088	20.688	15.747	0	2.083	1.69	0.104	0.002	0	0	0.001	0.001	0	3.557	0	0	1.321	3.476	7.036	2.498	2.53464	1.64365	5.57591	1.80558	3.57049	3.13958	7.53178
ENSMUSG00000003948_2_D	ENSMUST00000004050	ENSMUSG00000003948	Mmd	chr11	90276662	90278478	+	90276863	90278478	1615	3	35.812	57.339	9.135	16.965	5.579	0	18.584	20.406	26.631	30.544	28.18	23.959	24.641	25.95	19.753	33.219	33.328	35.104	35.344	44.074	41.25	35.404	29.579	25.741	35.577	36.688	30.975	32.298	21.021	29.144	28.507	3.50054	4.73413	0.806384	1.05496	0.395529	0	2.5157
ENSMUSG00000003948_3_D	ENSMUST00000004050	ENSMUSG00000003948	Mmd	chr11	90276662	90278589	+	90276863	90278589	1726	3	38.258	22.753	27.698	54	44.062	52.265	25.778	49.248	35.166	47.006	53.584	52.953	54.672	58.303	80.247	64.698	64.981	64.791	64.654	55.926	58.75	64.596	70.421	74.259	60.866	63.312	69.025	66.381	75.502	63.82	68.996	3.73971	1.87856	2.445	3.35798	3.12397	3.43751	3.48952
ENSMUSG00000022905_1_P	ENSMUST00000004054	ENSMUSG00000022905	Kpna1	chr16	36033720	36034010	+	36033908	36034010	102	6	17.868	19.986	0.961	33.572	36.306	36.562	32.771	15.69	0	14.898	15.192	23.819	16.68	25.706	31.112	27.458	32.218	32.457	35.219	26.325	23.196	33.712	22.328	3.786	13.464	27.3	16.827	27.494	27.272	20.596	32.224	11.7218	13.5248	0.622054	29.1418	31.9937	34.5714	27.7622
ENSMUSG00000022905_2_D	ENSMUST00000004054	ENSMUSG00000022905	Kpna1	chr16	36033720	36034511	+	36033908	36034511	603	6	0	0.009	9.85	0	0	0.937	0	8.036	0	3.257	0	0	0	0	0	0	0	0	0	0	0	0	0	0	0	0.109	0	0	0	0	0	0	0.00628925	6.37635	0	0	0.885998	0
ENSMUSG00000022905_3_D	ENSMUST00000004054	ENSMUSG00000022905	Kpna1	chr16	36033720	36034795	+	36033908	36034795	887	6	0	0	0	0	0	0	0	0	0	0	0	0	0	0	0	0	0	0	2.375	0	0	0	0	0	0	0	0	0	0	0	0	0	0	0	0	0	0	0
ENSMUSG00000022905_4_D	ENSMUST00000004054	ENSMUSG00000022905	Kpna1	chr16	36033720	36036016	+	36033908	36036016	2108	6	41.61	38.147	45.494	35.714	32.111	33.536	36.536	39.686	54.5	44.554	36.815	33.304	38.697	31.383	21.461	28.507	24.433	25.222	19.696	27.252	27.919	23.711	22.88	24.366	26.536	21.878	29.284	21.827	22.577	26.408	18.99	27.2972	25.8139	29.4503	31.0018	28.2975	31.7102	30.9515
ENSMUSG00000022905_5_D	ENSMUST00000004054	ENSMUSG00000022905	Kpna1	chr16	36033720	36036979	+	36033908	36036979	3071	6	0	0.034	0.005	0.211	0.651	0	1.386	0.314	0.003	0	0	0.239	0.007	0	0.063	3.486	0.001	0	0	0	0.007	0.143	0.132	0	0	0	0	0.05	0.962	0	0	1.20E-07	0.0228715	0.00297154	0.182958	0.574119	2.88E-09	1.17428
ENSMUSG00000022905_6_D	ENSMUST00000004054	ENSMUSG00000022905	Kpna1	chr16	36033720	36037113	+	36033908	36037113	3205	6	40.522	41.824	43.691	30.503	30.931	28.964	29.307	36.273	45.497	37.291	47.993	42.638	44.617	42.91	47.364	40.549	43.348	42.321	42.71	46.423	48.879	42.434	54.661	71.848	60	50.713	53.888	50.629	49.189	52.995	48.786	26.5833	28.3022	28.2831	26.4781	27.2574	27.3869	24.8272
ENSMUSG00000020919_1_D	ENSMUST00000004143	ENSMUSG00000020919	Stat5b	chr11	100780730	100783222	-	100780730	100783095	2365	3	76.362	88.145	91.574	72.673	52.221	73.656	39.746	71.036	81.301	74.645	90.163	89.357	96.138	100	63.441	80.819	91.819	78.272	83.822	66.975	66.749	80.289	55.819	71.535	83.107	87.329	96.861	100	78.925	94.223	81.986	9.72908	9.2917	10.4705	5.80781	4.74261	5.44822	8.77911
ENSMUSG00000020919_2_D	ENSMUST00000004143	ENSMUSG00000020919	Stat5b	chr11	100781594	100783222	-	100781594	100783095	1501	3	23.638	11.855	8.426	14.871	16.032	9.096	11.933	4.342	18.699	25.355	9.837	10.643	3.862	0	9.146	19.181	1.613	18.13	5.977	5.709	15.827	6.073	13.206	7.41	5.266	3.007	0	0	13.723	5.777	18.014	3.01158	1.24974	0.963465	1.18845	1.45597	0.672786	2.63578
ENSMUSG00000020919_3_P	ENSMUST00000004143	ENSMUSG00000020919	Stat5b	chr11	100782980	100783222	-	100782980	100783095	115	3	0	0	0	12.455	31.748	17.248	48.321	24.623	0	0	0	0	0	0	27.413	0	6.567	3.598	10.2	27.316	17.423	13.638	30.975	21.056	11.628	9.664	3.139	0	7.353	0	0	0	0	0	0.995399	2.88331	1.27584	10.6732
ENSMUSG00000004096_1_P	ENSMUST00000004200	ENSMUSG00000004096	Cwc15	chr9	14510199	14510384	+	14510329	14510384	55	3	22.011	31.147	16.616	41.557	64.315	60.15	36.592	27.916	3.616	36.161	0	0.024	0.208	1.946	45.408	55.828	55.092	49.533	35.077	43.775	58.142	17.841	58.576	43.863	38.645	54.195	35.151	45.744	55.778	53.71	35.038	13.7873	25.5166	11.0784	30.9331	73.2908	59.4342	24.4678
ENSMUSG00000004096_2_D	ENSMUST00000004200	ENSMUSG00000004096	Cwc15	chr9	14510199	14510597	+	14510329	14510597	268	3	73.905	62.595	76.675	55.989	34.192	38.153	61.051	66.766	91.789	60.714	97.709	92.625	90.738	98.054	54.592	44.172	44.908	50.467	61.52	56.225	39.879	82.159	39.577	56.137	61.355	43.833	56.761	48.768	41.534	44.563	61.673	46.2927	51.2801	51.1221	41.6755	38.9639	37.6983	40.8229
ENSMUSG00000004096_3_D	ENSMUST00000004200	ENSMUSG00000004096	Cwc15	chr9	14510199	14510639	+	14510329	14510639	310	3	4.084	6.259	6.709	2.453	1.493	1.697	2.357	5.318	4.595	3.125	2.291	7.351	9.054	0	0	0	0	0	3.404	0	1.979	0	1.846	0	0	1.971	8.088	5.488	2.688	1.727	3.289	2.55827	5.12741	4.47286	1.82603	1.70142	1.67674	1.57614
ENSMUSG00000022702_1_P	ENSMUST00000004222	ENSMUSG00000022702	Hira	chr16	18969439	18970167	+	18969556	18970167	611	2	66.693	71.983	52.781	58.505	60.075	60.971	65.342	69.075	63.649	72.555	62.21	50.026	58.988	55.128	54.263	65.507	33.799	50.069	70.187	62.599	74.269	57.592	73.132	52.809	67.163	62.322	48.501	61.333	54.28	67.737	62.213	39.6982	41.7332	29.334	27.5875	29.5643	30.5481	28.3873
ENSMUSG00000022702_2_D	ENSMUST00000004222	ENSMUSG00000022702	Hira	chr16	18969439	18970309	+	18969556	18970309	753	2	33.307	28.017	47.219	41.495	39.925	39.029	34.658	30.925	36.351	27.445	37.79	49.974	41.012	44.872	45.737	34.493	66.201	49.931	29.813	37.401	25.731	42.408	26.868	47.191	32.837	37.678	51.499	38.667	45.72	32.263	37.787	19.8255	16.243	26.2423	19.5662	19.6483	19.5543	15.0569
ENSMUSG00000004187_1_P	ENSMUST00000004294	ENSMUSG00000004187	Kifc2	chr15	76667203	76667856	+	76667458	76667856	398	2	0	0	0	0	0	0	0	0	6.31	11.014	25.751	15.805	16.108	0	9.992	6.884	0	8.414	17.254	14.533	15.313	0.001	9.051	3.154	13.617	4.587	9.649	2.533	5.301	0.011	12.706	0	0	0	0	0	0	0
ENSMUSG00000004187_2_D	ENSMUST00000004294	ENSMUSG00000004187	Kifc2	chr15	76667203	76668194	+	76667458	76668194	736	2	100	100	100	100	100	100	100	100	93.69	88.986	74.249	84.195	83.892	100	90.008	93.116	100	91.586	82.746	85.467	84.687	99.999	90.949	96.846	86.383	95.413	90.351	97.467	94.699	99.989	87.294	24.3407	25.5047	25.1199	18.1145	18.2894	20.4379	20.3228
ENSMUSG00000031398_1_P	ENSMUST00000004326	ENSMUSG00000031398	Plxna3	chrX	74343446	74343904	+	74343542	74343904	362	3	13.413	29.048	12.821	45.878	20.009	0	45.266	31.06	5.832	1.6	20.394	21.579	26.159	6.958	0	5.609	3.609	6.767	9.33	26.166	7.535	4.722	27.782	23.672	23.083	0	0	10.62	12.651	7.681	15.037	1.19853	2.82547	1.17434	3.75722	1.03066	0	2.44512
ENSMUSG00000031398_2_D	ENSMUST00000004326	ENSMUSG00000031398	Plxna3	chrX	74343446	74344497	+	74343542	74344497	955	3	74.49	70.952	76.89	49.381	58.951	85.277	48.509	46.946	71.59	62.549	52.162	55.411	61.343	64.492	54.338	56.131	56.302	40.531	64.36	36.68	53.38	53.431	19.901	34.493	63.664	51.395	59.113	53.853	47.528	52.575	42.3	6.65618	6.90148	7.04254	4.04417	3.03658	4.17677	2.62032
ENSMUSG00000031398_3_D	ENSMUST00000004326	ENSMUSG00000031398	Plxna3	chrX	74343446	74344689	+	74343542	74344689	1147	3	12.098	0	10.288	4.741	21.04	14.723	6.225	21.995	22.578	35.851	27.444	23.01	12.497	28.55	45.662	38.261	40.089	52.702	26.31	37.155	39.085	41.847	52.317	41.835	13.253	48.605	40.887	35.527	39.821	39.744	42.663	1.08101	0	0.942343	0.388266	1.08377	0.721087	0.33623
ENSMUSG00000031400_1_D	ENSMUST00000004327	ENSMUSG00000031400	G6pdx	chrX	74409482	74410297	-	74409482	74410206	724	2	82.229	73.585	100	87.332	84.465	84.059	76.83	100	97.556	94.114	77.673	97.83	100	100	72.284	87.839	86.687	74.293	75.484	70.225	100	79.071	75.725	95.169	87.732	100	67.597	84.637	91.214	75.261	74.46	78.6847	76.7825	85.3283	107.49	105.982	107.311	70.9442
ENSMUSG00000031400_2_P	ENSMUST00000004327	ENSMUSG00000031400	G6pdx	chrX	74409989	74410297	-	74409989	74410206	217	2	17.771	26.415	0	12.668	15.535	15.941	23.17	0	2.444	5.886	22.327	2.17	0	0	27.716	12.161	13.313	25.707	24.516	29.775	0	20.929	24.275	4.831	12.268	0	32.403	15.363	8.786	24.739	25.54	17.0047	27.5635	0	15.5914	19.4919	20.3499	21.3951
ENSMUSG00000004233_1_P	ENSMUST00000004343	ENSMUSG00000004233	Wars2	chr3	99216458	99217257	+	99216907	99217257	350	3	29.818	5.103	24.359	21.741	30.273	11.991	63.229	38.215	35.754	17.172	0.015	17.415	14.63	0	23.419	9.839	18.986	21.077	35.059	15.719	13.052	24.077	0	5.081	0	17.026	31.845	12.851	32.286	8.809	10.507	3.16585	0.473955	1.93169	1.28087	1.85971	0.574296	2.21981
ENSMUSG00000004233_2_D	ENSMUST00000004343	ENSMUSG00000004233	Wars2	chr3	99216458	99218358	+	99216907	99218358	1451	3	54.223	66.783	46.633	60.151	56.028	61.812	24.747	16.786	18.746	47.583	36.037	28.979	38.415	49.145	0	0	0.582	0	0	0	0	6.891	0	0	0	0	10.615	0	0.159	11.315	14.618	5.75689	6.20318	3.69796	3.54387	3.44188	2.9605	0.868798
ENSMUSG00000004233_3_D	ENSMUST00000004343	ENSMUSG00000004233	Wars2	chr3	99216458	99218862	+	99216907	99218862	1955	3	15.959	28.115	29.008	18.108	13.699	26.198	12.024	45	45.5	35.245	63.948	53.605	46.955	50.855	76.581	90.161	80.433	78.923	64.941	84.281	86.948	69.032	100	94.919	100	82.974	57.54	87.149	67.555	79.876	74.875	1.69442	2.61145	2.30028	1.06684	0.841519	1.25476	0.422123
ENSMUSG00000004267_1_D	ENSMUST00000004378	ENSMUSG00000004267	Eno2	chr6	124760052	124761362	-	124760052	124761292	1240	2	45.4	78.832	29.629	20.766	64.741	67.166	38.835	50.862	49.324	26.243	28.421	17.617	32.55	31.933	25.029	23.169	24.142	26.486	27.377	26.061	27.552	26.295	27.455	30.477	27.552	28.77	20.468	17.453	21.331	21.988	22.786	3.68263	5.77916	2.41766	1.19769	2.67324	2.44574	1.03916
ENSMUSG00000004267_2_P	ENSMUST00000004378	ENSMUSG00000004267	Eno2	chr6	124760365	124761362	-	124760365	124761292	927	2	54.6	21.168	70.371	79.234	35.259	32.834	61.165	49.138	50.676	73.757	71.579	82.383	67.45	68.067	74.971	76.831	75.858	73.514	72.623	73.939	72.448	73.705	72.545	69.523	72.448	71.23	79.532	82.547	78.669	78.012	77.214	4.42892	1.55183	5.74215	4.56996	1.45591	1.1956	1.63667
ENSMUSG00000004317_1_D	ENSMUST00000004428	ENSMUSG00000004317	Clcn5	chrX	7153809	7159819	-	7153809	7159728	5919	3	87.456	77.959	100	66.129	83.659	53.069	66.898	93.512	81.398	100	86.189	100	100	100	91.106	84.762	83.308	85.359	94.992	79.083	95.79	91.341	84.087	100	90.768	86.502	95.13	85.255	93.464	89.583	100	12.621	12.7585	12.4479	5.70805	5.68841	6.04355	4.64992
ENSMUSG00000004317_2_D	ENSMUST00000004428	ENSMUSG00000004317	Clcn5	chrX	7159475	7159819	-	7159475	7159728	253	3	12.544	22.041	0	33.871	16.341	33.37	33.102	6.488	18.602	0	13.811	0	0	0	8.894	15.238	16.692	14.641	5.008	20.917	4.21	0	15.913	0	9.232	13.498	4.87	14.745	6.536	0.79	0	1.81028	3.60725	0	2.92368	1.11107	3.80017	2.30089
ENSMUSG00000004317_3_P	ENSMUST00000004428	ENSMUSG00000004317	Clcn5	chrX	7159624	7159819	-	7159624	7159728	104	3	0	0	0	0	0	13.561	0	0	0	0	0	0	0	0	0	0	0	0	0	0	0	8.659	0	0	0	0	0	0	0	9.626	0	0	0	0	0	0	1.54434	0
ENSMUSG00000004359_1_D	ENSMUST00000004473	ENSMUSG00000004359	Spic	chr10	88674771	88676070	-	88674771	88675663	892	2	100	100	100	100	100	100	100	100	100	100	100	100	100	100	100	100	100	100	100	100	100	100	100	100	100	100	100	100	100	100	100	6.61754	6.14588	6.80705	3.54101	3.99585	4.08639	8.29271
ENSMUSG00000004359_2_P	ENSMUST00000004473	ENSMUSG00000004359	Spic	chr10	88675273	88676070	-	88675273	88675663	390	2	0	0	0	0	0	0	0	0	0	0	0	0	0	0	0	0	0	0	0	0	0	0	0	0	0	0	0	0	0	0	0	0	0	0	0	0	0	0
ENSMUSG00000004394_1_D	ENSMUST00000004508	ENSMUSG00000004394	Tmed4	chr11	6270354	6271800	-	6270354	6271650	1296	2	55.31	58.958	54.232	57.188	55.441	54.523	53.798	67.66	59.485	60.207	62.379	61.14	66.345	60.198	55.9	62.088	63.885	58.591	56.49	58.024	58.078	59.663	62.675	57.887	62.356	53.144	58.479	63.958	65.165	59.824	72.096	29.8493	26.5889	31.0471	25.142	26.0897	25.5973	21.6743
ENSMUSG00000004394_2_P	ENSMUST00000004508	ENSMUSG00000004394	Tmed4	chr11	6271148	6271800	-	6271148	6271650	502	2	44.69	41.042	45.768	42.812	44.559	45.477	46.202	32.34	40.515	39.793	37.621	38.86	33.655	39.802	44.1	37.912	36.115	41.409	43.51	41.976	41.922	40.337	37.325	42.113	37.644	46.856	41.521	36.042	34.835	40.176	27.904	24.1176	18.5094	26.2017	18.8217	20.969	21.3504	18.6143
ENSMUSG00000004451_1_D	ENSMUST00000004565	ENSMUSG00000004451	Ralb	chr1	119470304	119471825	-	119470304	119471705	1401	2	79.402	86.366	75.883	74.583	74.81	75.877	74.33	80.417	84.313	88.245	83.544	77.644	71.061	89.111	88.973	88.432	80.385	82.609	78.023	79.36	77.663	99.989	76.414	89.129	66.59	68.436	74.357	72.715	86.592	75.861	89.007	50.3565	52.0325	47.5365	36.5974	36.548	36.7791	51.7813
ENSMUSG00000004451_2_P	ENSMUST00000004565	ENSMUSG00000004451	Ralb	chr1	119471328	119471825	-	119471328	119471705	377	2	20.598	13.634	24.117	25.417	25.19	24.123	25.67	19.583	15.687	11.755	16.456	22.356	28.939	10.889	11.027	11.568	19.615	17.391	21.977	20.64	22.337	0.011	23.586	10.871	33.41	31.564	25.643	27.285	13.408	24.139	10.993	13.0628	8.21377	15.1083	12.4718	12.3064	11.6932	17.883
ENSMUSG00000004460_1_P	ENSMUST00000004574	ENSMUSG00000004460	Dnajb11	chr16	22871670	22871789	+	22871735	22871789	54	4	0	0	0	0	0	0	0	0	0	0	0	0	0	0	0	0	0	0	0	0	0	0	0	0	0	0	0	0	0	0	0	0	0	0	0	0	0	0
ENSMUSG00000004460_2_D	ENSMUST00000004574	ENSMUSG00000004460	Dnajb11	chr16	22871670	22872108	+	22871735	22872108	373	4	66.472	66.606	67.605	67.32	73.023	68.237	69.274	58.969	58.592	58.542	55.436	57.449	58.143	58.385	53.565	51.056	48.52	62.802	52.646	52.825	59.553	57.968	57.134	42.246	48.146	49.504	54.251	53.724	52.653	54.671	56.176	74.1155	68.805	71.2468	73.3956	79.2556	68.5282	67.9526
ENSMUSG00000004460_3_D	ENSMUST00000004574	ENSMUSG00000004460	Dnajb11	chr16	22871670	22872307	+	22871735	22872307	572	4	16.209	18.333	22.817	16.504	13.479	13.805	17.585	22.187	26.772	26.09	30.266	27.357	31.265	26.015	26.305	29.59	27.925	17.788	25.084	29.654	20.208	23.906	23.897	31.711	25.831	37.316	30.61	20.499	21.177	29.294	28.582	18.0726	18.9388	24.0457	17.9936	14.629	13.8645	17.2499
ENSMUSG00000004460_4_D	ENSMUST00000004574	ENSMUSG00000004460	Dnajb11	chr16	22871670	22872388	+	22871735	22872388	653	4	17.319	15.061	9.579	16.176	13.498	17.958	13.141	18.844	14.636	15.368	14.297	15.193	10.592	15.6	20.13	19.354	23.555	19.41	22.27	17.521	20.239	18.126	18.969	26.044	26.024	13.18	15.139	25.776	26.17	16.035	15.242	19.3101	15.5582	10.0948	17.6363	14.65	18.0347	12.8906
ENSMUSG00000020142_1_D	ENSMUST00000004634	ENSMUSG00000020142	Slc1a4	chr11	20302204	20304500	-	20302204	20304265	2061	4	56.389	55.844	51.444	48.72	42.962	46.374	45.482	65.548	67.023	53.492	55.832	52.941	59.02	67.114	64.608	60.886	62.374	62.019	58.683	56.054	63.254	67.434	55.618	71.67	67.615	74.196	64.517	68.614	59.775	66.999	63.314	25.2434	24.8017	28.1164	14.5065	11.6227	13.0967	12.0415
ENSMUSG00000020142_2_P	ENSMUST00000004634	ENSMUSG00000020142	Slc1a4	chr11	20303411	20304500	-	20303411	20304265	854	4	0	0	9.127	21.005	8.105	11.073	22.467	8.205	6.485	0.003	4.449	0	0.006	0	0.052	0	0	0.385	0	0	0	0	3.708	0	0	0.132	0	0	0	0	0	0	0	4.98815	6.25419	2.19254	3.12722	5.94814
ENSMUSG00000004530_1_D	ENSMUST00000004646	ENSMUSG00000004530	Coro1c	chr5	113842419	113844468	-	113842419	113844348	1929	3	97.732	100	100	99.937	100	99.464	100	97.313	100	100	100	100	99.416	100	92.829	93.827	96.054	100	99.499	100	95.934	99.998	100	100	100	95.602	99.24	100	100	100	100	137.177	136.118	141.41	108.273	114.777	109.852	154.213
ENSMUSG00000004530_2_D	ENSMUST00000004646	ENSMUSG00000004530	Coro1c	chr5	113843556	113844468	-	113843556	113844348	792	3	0	0	0	0	0	0	0	0	0	0	0	0	0	0	0	1.151	0	0	0	0	0	0	0	0	0	0	0	0	0	0	0	0	0	0	0	0	0	0
ENSMUSG00000004530_3_P	ENSMUST00000004646	ENSMUSG00000004530	Coro1c	chr5	113843809	113844468	-	113843809	113844348	539	3	2.268	0	0	0.063	0	0.536	0	2.687	0	0	0	0	0.584	0	7.171	5.022	3.946	0	0.501	0	4.066	0.002	0	0	0	4.398	0.76	0	0	0	0	3.18313	0	5.64E-09	0.0677791	0	0.592329	0
ENSMUSG00000004665_2_D	ENSMUST00000004784	ENSMUSG00000004665	Cnn2	chr10	79994350	79995384	+	79994614	79995384	770	5	72.582	100	84.741	87.801	93.472	93.435	89.928	98.853	82.575	92.711	93.021	95.737	89.003	90.434	98.719	96.832	98.464	85.51	88.951	94.944	94.711	94.81	86.179	97.184	55.012	80.699	96.158	82.666	89.04	91.957	92.917	28.552	33.06	30.4475	84.0098	87.7542	89.5709	86.5561
ENSMUSG00000004665_3_D	ENSMUST00000004784	ENSMUSG00000004665	Cnn2	chr10	79994350	79995417	+	79994614	79995417	803	5	22.987	0	13.944	10.523	6.249	6.02	9.06	0	16.032	6.079	1.018	2.701	9.628	9.182	0	0	0	0	0	0	0	0	0	0	35.781	0	1.889	15.81	10.119	6.541	7.082	9.04265	0	5.01021	10.0682	5.86655	5.77068	8.7199
ENSMUSG00000004665_4_D	ENSMUST00000004784	ENSMUSG00000004665	Cnn2	chr10	79994350	79995682	+	79994614	79995682	1068	5	0.996	0	0.001	0.978	0.084	0.545	0.836	0.258	1.09	1.211	0.34	1.315	0.773	0.295	0	3.168	0	3.102	11.049	5.056	5.282	1.12	0	0.608	0	0	0.952	1.173	0.841	1.153	0	0.391611	0	0.000481764	0.93563	0.0792111	0.522448	0.804548
ENSMUSG00000004665_5_D	ENSMUST00000004784	ENSMUSG00000004665	Cnn2	chr10	79994350	79996062	+	79994614	79996062	1448	5	0	0	1.314	0.205	0.194	0	0.177	0.889	0.303	0	0.478	0.248	0.597	0.089	1.281	0	1.536	0	0	0	0	4.07	1.264	2.209	9.207	2.334	1.001	0.347	0	0.349	0	0	0	0.471997	0.196177	0.18253	0	0.169885
ENSMUSG00000004665_1_P	ENSMUST00000004784,ENSMUST00000105374	ENSMUSG00000004665	Cnn2	chr10	79994350	79994711	+	79994614	79994711	97	5	3.435	0	0	0.493	0	0	0	0	0	0	5.143	0	0	0	0	0	0	11.387	0	0	0.007	0	12.557	0	0	16.967	0	0.004	0	0	0.001	1.35116	0	0	0.472051	0	0	0
ENSMUSG00000004748_1_D	ENSMUST00000004868	ENSMUSG00000004748	Mtfp1	chr11	4091479	4092299	-	4091479	4092226	747	2	53.263	61.053	67.943	41.416	62.303	87.292	76.046	99.96	56.266	69.045	69.975	63.255	31.793	100	64.29	73.873	76.14	81.407	69.917	70.859	80.992	74.862	74.427	67.768	67.418	71.171	100	63.736	48.608	55.147	50.732	10.2589	9.21556	12.2041	12.6928	14.5806	14.7671	21.5083
ENSMUSG00000004748_2_P	ENSMUST00000004868	ENSMUSG00000004748	Mtfp1	chr11	4091963	4092299	-	4091963	4092226	263	2	46.737	38.947	32.057	58.584	37.697	12.708	23.954	0.04	43.734	30.955	30.025	36.745	68.207	0	35.71	26.127	23.86	18.593	30.083	29.141	19.008	25.138	25.573	32.232	32.582	28.829	0	36.264	51.392	44.853	49.268	9.00211	5.87879	5.75824	17.954	8.82222	2.14978	6.7749
ENSMUSG00000004788_1_P	ENSMUST00000004910	ENSMUSG00000004788	Eif2b2	chr12	85226002	85226493	+	85226160	85226493	333	2	95.672	100	98.084	97.345	96.199	99.387	97.837	95.574	97.03	97.633	97.161	97.882	99.128	99.43	97.836	98.768	97.819	97.778	98.907	98.862	100	95.91	97.798	97.966	98.991	100	99.214	95.641	96.687	98.347	99.283	67.4106	80.1812	68.3406	80.4907	77.5543	82.3662	85.9936
ENSMUSG00000004788_2_D	ENSMUST00000004910	ENSMUSG00000004788	Eif2b2	chr12	85226002	85226630	+	85226160	85226630	470	2	4.328	0	1.916	2.655	3.801	0.613	2.163	4.426	2.97	2.367	2.839	2.118	0.872	0.57	2.164	1.232	2.181	2.222	1.093	1.138	0	4.09	2.202	2.034	1.009	0	0.786	4.359	3.313	1.653	0.717	3.04952	0	1.33518	2.19572	3.06419	0.507881	1.90095
ENSMUSG00000004798_1_D	ENSMUST00000004920	ENSMUSG00000004798	Ulk2	chr11	61775648	61777839	-	61775648	61777780	2132	7	30.788	33.163	18.769	15.63	36.478	26.867	25.853	28.396	26.25	30.962	29.154	32.812	31.315	34.101	37.684	39.531	43.058	38.779	40.978	42.292	35.539	35.093	36.509	36.535	30.105	40.53	39.538	42.141	41.867	40.966	40.525	4.44758	4.09593	2.58471	1.12706	1.98175	1.11253	1.38335
ENSMUSG00000004798_2_D	ENSMUST00000004920	ENSMUSG00000004798	Ulk2	chr11	61776208	61777839	-	61776208	61777780	1572	7	6.505	37.992	40.461	0	15.847	23.376	7.111	22.982	37.842	28.255	32.733	25.899	28.205	26.416	22	26.376	20.809	24.335	29.558	17.44	21.783	23.782	19.026	15.945	21.952	26.347	21.656	21.504	26.408	22.936	23.755	0.939743	4.69232	5.57196	0	0.860926	0.96798	0.380483
ENSMUSG00000004798_3_D	ENSMUST00000004920	ENSMUSG00000004798	Ulk2	chr11	61776574	61777839	-	61776574	61777780	1206	7	14.21	0	10.869	22.048	3.53	40.354	19.801	14.235	13.966	6.377	12.581	19.519	19.704	18.31	18.713	19.358	21.271	21.011	13.14	29.715	19.486	18.464	9.745	22.285	15.326	13.547	16.028	17.712	21.167	17.829	19.405	2.0528	0	1.49674	1.5899	0.191759	1.67102	1.05952
ENSMUSG00000004798_4_D	ENSMUST00000004920	ENSMUSG00000004798	Ulk2	chr11	61776976	61777839	-	61776976	61777780	804	7	0	0	0	0	0	0	0	0	0	0	0	0	0	0	0	0	0	0	0	0	0	0	0	0	0	0	0	0	0	0	0	0	0	0	0	0	0	0
ENSMUSG00000004798_5_D	ENSMUST00000004920	ENSMUSG00000004798	Ulk2	chr11	61777042	61777839	-	61777042	61777780	738	7	0	0	0	11.681	0	0	0	0	0	4.848	0	0	0.014	0	0	0	0	0	0	0	0	0	0	0	0	0	0	0	0	0	0	0	2.69E-08	0	0.842318	0	0	0
ENSMUSG00000004798_6_D	ENSMUST00000004920	ENSMUSG00000004798	Ulk2	chr11	61777147	61777839	-	61777147	61777780	633	7	35.066	28.309	3.718	18.916	24.684	9.395	30.002	4.847	21.858	11.05	15.91	10.58	5.014	3.603	7.395	14.227	13.014	12.964	16.324	5.961	23.191	5.63	19.301	16.729	2.747	17.927	14.375	18.396	9.999	2.14	10.702	5.06549	3.49643	0.511995	1.36403	1.34102	0.389042	1.60539
ENSMUSG00000004798_7_P	ENSMUST00000004920	ENSMUSG00000004798	Ulk2	chr11	61777503	61777839	-	61777503	61777780	277	7	13.431	0.536	26.183	31.725	19.462	0.008	17.233	29.541	0.084	18.508	9.623	11.19	15.748	17.569	14.208	0.508	1.848	2.91	0	4.592	0	17.031	15.419	8.506	29.871	1.649	8.403	0.247	0.559	16.129	5.612	1.94016	0.0661671	3.60569	2.28771	1.05733	0.000331565	0.922136
ENSMUSG00000027164_1_P	ENSMUST00000004949	ENSMUSG00000027164	Traf6	chr2	101696662	101697913	+	101697499	101697913	414	3	42.813	42.473	29.086	41.26	54.435	40.22	63.95	22.529	27.562	14.474	23.515	21.494	19.585	0	10.273	10.835	7.544	14.147	29.812	10.277	33.87	12.898	22.003	0	3.238	17.492	14.076	9.571	11.898	8.084	14.704	8.11055	8.33679	5.13396	4.88305	7.25433	4.55395	9.01323
ENSMUSG00000027164_2_D	ENSMUST00000004949	ENSMUSG00000027164	Traf6	chr2	101696662	101701534	+	101697499	101701534	4035	3	32.839	37.855	59.524	58.74	41.71	59.78	36.05	49.969	44.698	60.435	59.445	45.223	49.481	74.886	61.743	71.449	47.907	69.972	70.188	74.398	28.39	73.903	68.313	63.399	71.806	72.309	40.734	44.166	76.385	50.712	61.771	6.22107	7.43039	10.5064	6.95172	5.55845	6.76853	5.08105
ENSMUSG00000027164_3_D	ENSMUST00000004949	ENSMUSG00000027164	Traf6	chr2	101696662	101701669	+	101697499	101701669	4170	3	24.347	19.673	11.39	0	3.855	0	0	27.502	27.74	25.091	17.04	33.283	30.934	25.114	27.985	17.716	44.549	15.881	0	15.325	37.739	13.199	9.683	36.601	24.956	10.198	45.19	46.263	11.716	41.204	23.525	4.6123	3.86149	2.01033	0	0.513788	0	0
ENSMUSG00000004843_1_D	ENSMUST00000004965	ENSMUSG00000004843	Chmp2b	chr16	65539131	65540250	-	65539131	65540139	1008	3	58.51	37.652	50.84	56.934	53.732	63.964	39.499	68.078	59.54	54.151	60.626	61.817	50.499	57.642	67.191	69.714	63.608	64.673	62.317	60.674	62.93	64.629	64.491	62.895	65.068	61.902	65.546	71.421	71.177	75.991	65.707	31.5021	23.2723	31.9505	22.8424	21.0561	23.2912	14.9862
ENSMUSG00000004843_2_D	ENSMUST00000004965	ENSMUSG00000004843	Chmp2b	chr16	65539243	65540250	-	65539243	65540139	896	3	3.35	9.847	0	0.094	7.936	0.009	8.068	0.009	0.001	10.044	3.893	0	10.092	0.501	0	1.384	3.483	3.874	2.196	6.908	0	0.32	0.002	6.148	1.384	4.413	2.355	3.204	2.681	0.007	0.003	1.80387	6.08648	0	0.0375574	3.10989	0.00345584	3.06109
ENSMUSG00000004843_3_P	ENSMUST00000004965	ENSMUSG00000004843	Chmp2b	chr16	65539754	65540250	-	65539754	65540139	385	3	38.14	52.501	49.16	42.972	38.332	36.027	52.433	31.913	40.459	35.805	35.48	38.183	39.409	41.857	32.809	28.902	32.909	31.453	35.487	32.417	37.07	35.051	35.507	30.957	33.548	33.686	32.099	25.375	26.143	24.002	34.29	20.5348	32.4507	30.8942	17.2407	15.021	13.1185	19.8935
ENSMUSG00000004846_1_P	ENSMUST00000004968	ENSMUSG00000004846	Plod3	chr5	136996105	136996537	+	136996261	136996537	276	2	91.854	94.472	83.212	94.092	89.904	95.064	94.79	88.474	89.847	93.841	85.609	86.176	88.736	88.062	85.501	94.835	82.632	89.433	86.972	97.462	87.224	89.342	91.638	82.706	91.144	93.213	91.044	91.726	85.61	90.238	93.804	64.0527	65.3137	53.6212	43.4432	45.2066	48.5785	32.0901
ENSMUSG00000004846_2_D	ENSMUST00000004968	ENSMUSG00000004846	Plod3	chr5	136996105	136996648	+	136996261	136996648	387	2	8.146	5.528	16.788	5.908	10.096	4.936	5.21	11.526	10.153	6.159	14.391	13.824	11.264	11.938	14.499	5.165	17.368	10.567	13.028	2.538	12.776	10.658	8.362	17.294	8.856	6.787	8.956	8.274	14.39	9.762	6.196	5.6801	3.82202	10.8183	2.72754	5.07648	2.52226	1.76374
ENSMUSG00000004880_1_D	ENSMUST00000005003	ENSMUSG00000004880	Lbr	chr1	181815316	181817018	-	181815316	181816857	1541	4	63.047	69.931	74.52	63.976	55.59	59.316	61.484	77.474	72.18	73.235	70.777	80.411	70.535	81.886	59.419	48.415	61.057	50.229	74.46	55.511	100	56.898	65.338	34.332	41.655	67.479	61.918	43.744	64.375	46.986	66.387	151.881	174.65	175.297	132.856	116.851	125.874	119.195
ENSMUSG00000004880_2_D	ENSMUST00000005003	ENSMUSG00000004880	Lbr	chr1	181815701	181817018	-	181815701	181816857	1156	4	0	0	0	0	0	0	0	0	0	0	0	0	0	0	0	0	0	0	0	1.629	0	0	0	0	0	0	0	0	0	0	0	0	0	0	0	0	0	0
ENSMUSG00000004880_3_D	ENSMUST00000005003	ENSMUSG00000004880	Lbr	chr1	181816543	181817018	-	181816543	181816857	314	4	30.659	12.856	21.127	23.719	26.839	19.091	22.745	22.526	23.902	23.151	15.401	15.616	29.465	18.114	16.512	11.079	38.943	9.951	25.54	0	0	13.029	0	9.078	2.618	0	7.325	18.832	35.625	16.614	4.202	73.8583	32.1079	49.6992	49.2564	56.4157	40.5122	44.0936
ENSMUSG00000004880_4_P	ENSMUST00000005003	ENSMUSG00000004880	Lbr	chr1	181816782	181817018	-	181816782	181816857	75	4	6.293	17.213	4.353	12.305	17.571	21.593	15.771	0	3.918	3.614	13.822	3.973	0	0	24.069	40.507	0	39.82	0	42.86	0	30.072	34.662	56.59	55.727	32.521	30.757	37.424	0	36.4	29.411	15.1607	42.9888	10.2393	25.5544	36.935	45.8229	30.5746
ENSMUSG00000004929_1_P	ENSMUST00000005057	ENSMUSG00000004929	Thop1	chr10	81081863	81082219	+	81082019	81082219	200	2	96.88	92.033	98.237	95.304	96.066	96.902	96.116	95.622	93.417	95.122	96.298	93.013	95.825	92.883	90.825	95.031	93.262	91.811	94.939	96.845	92.039	79.742	88.785	93.362	90.769	93.995	92.552	93.122	88.71	92.538	94.707	165.623	132.906	148.911	167.648	174.393	157.219	174.142
ENSMUSG00000004929_2_D	ENSMUST00000005057	ENSMUSG00000004929	Thop1	chr10	81081863	81082360	+	81082019	81082360	341	2	3.12	7.967	1.763	4.696	3.934	3.098	3.884	4.378	6.583	4.878	3.702	6.987	4.175	7.117	9.175	4.969	6.738	8.189	5.061	3.155	7.961	20.258	11.215	6.638	9.231	6.005	7.448	6.878	11.29	7.462	5.293	5.33442	11.5055	2.67224	8.26062	7.14208	5.02606	7.03629
ENSMUSG00000004934_1_D	ENSMUST00000005064	ENSMUSG00000004934	Pias4	chr10	81153265	81154372	-	81153265	81154100	835	2	66.604	85.296	68.05	67.076	54.842	74.013	62.312	100	100	100	100	100	97.364	77.511	82.024	96.302	88.042	95.013	91.976	78.509	74.283	99.988	66.493	86.896	77.498	66.499	81.1	92.544	97.99	90.036	91.992	39.8094	34.8198	30.6554	31.4095	28.6693	30.0141	29.6552
ENSMUSG00000004934_2_P	ENSMUST00000005064	ENSMUSG00000004934	Pias4	chr10	81153925	81154372	-	81153925	81154100	175	2	33.396	14.704	31.95	32.924	45.158	25.987	37.688	0	0	0	0	0	2.636	22.489	17.976	3.698	11.958	4.987	8.024	21.491	25.717	0.012	33.507	13.104	22.502	33.501	18.9	7.456	2.01	9.964	8.008	19.961	6.00235	14.3931	15.4171	23.6065	10.5385	17.9364
ENSMUSG00000004936_1_D	ENSMUST00000005066	ENSMUSG00000004936	Map2k1	chr9	64185767	64186798	-	64185767	64186684	917	3	22.426	19.286	12.918	22.026	12.998	15.677	15.914	28.538	14.983	13.842	12.445	24.25	6.242	41.12	14.243	18.521	24.724	22.725	23.397	25.532	23.844	30.31	30.597	25.597	23.207	26.084	30.784	29.247	15.492	10.809	25.054	26.7811	23.5426	17.5093	31.2617	17.8997	22.3305	20.8246
ENSMUSG00000004936_2_D	ENSMUST00000005066	ENSMUSG00000004936	Map2k1	chr9	64185798	64186798	-	64185798	64186684	886	3	43.036	44.226	55.915	52.361	50.719	58.169	41.959	31.826	80.935	57.157	47.504	40.384	60.69	29.163	48.17	56.486	58.78	39.473	40.41	32.115	40.755	43.532	31.971	43.183	36.723	33.448	36.56	31.503	52.354	54.678	37.6	51.393	53.9864	75.7878	74.3154	69.8481	82.8555	54.9085
ENSMUSG00000004936_3_P	ENSMUST00000005066	ENSMUSG00000004936	Map2k1	chr9	64185940	64186798	-	64185940	64186684	744	3	34.539	36.488	31.167	25.613	36.283	26.154	42.127	39.636	4.082	29.001	40.052	35.365	33.068	29.716	37.587	24.993	16.496	37.803	36.193	42.353	35.4	26.159	37.432	31.219	40.069	40.468	32.655	39.25	32.154	34.513	37.347	41.2459	44.5401	42.245	36.3525	49.9681	37.2542	55.1281
ENSMUSG00000030180_1_P	ENSMUST00000005108	ENSMUSG00000030180	Kdm5a	chr6	120438986	120441756	+	120439193	120441756	2563	3	67.027	60.727	60.954	63.228	65.018	67.915	72.279	53.865	45.753	52.407	52.042	43.93	58.438	42.582	52.229	51.439	59.183	47.874	56.797	61.213	54.038	63.345	63.398	53.084	40.126	57.928	61.22	51.805	54.566	49.81	54.039	22.4785	21.8036	20.8366	12.6081	13.2088	15.0131	13.7967
ENSMUSG00000030180_2_D	ENSMUST00000005108	ENSMUSG00000030180	Kdm5a	chr6	120438986	120442244	+	120439193	120442244	3051	3	26.466	32.668	34.389	32.76	28.974	28.994	25.399	39.174	49.683	41.391	40.571	48.927	34.675	47.964	34.593	32.618	29.136	35.617	23.813	20.867	26.709	15.656	15.134	22.236	34.311	20.15	29.035	36.768	35.25	38.978	33.956	8.87575	11.7292	11.7554	6.53264	5.88618	6.40933	4.84818
ENSMUSG00000030180_3_D	ENSMUST00000005108	ENSMUSG00000030180	Kdm5a	chr6	120438986	120444574	+	120439193	120444574	5381	3	6.508	6.605	4.657	4.011	6.008	3.091	2.322	6.961	4.564	6.202	7.388	7.143	6.887	9.454	13.178	15.943	11.681	16.509	19.39	17.92	19.253	20.999	21.468	24.68	25.562	21.922	9.745	11.427	10.184	11.213	12.006	2.18243	2.37158	1.59187	0.799861	1.22052	0.683331	0.443304
ENSMUSG00000005103_1_D	ENSMUST00000005234	ENSMUSG00000005103	Wdr1	chr5	38526812	38527912	-	38526812	38527805	993	3	64.444	66.672	51.404	64.118	64.879	52.594	69.249	43.862	49.053	50.84	52.339	42.496	47.852	58.312	79.929	76.457	82.368	74.409	83.128	74.558	79.85	65.773	61.831	71.084	78.013	75.281	76.706	66.145	73.623	62.819	70.769	43.1987	49.2417	49.2443	64.4087	65.4772	50.3954	65.0726
ENSMUSG00000005103_2_D	ENSMUST00000005234	ENSMUSG00000005103	Wdr1	chr5	38526937	38527912	-	38526937	38527805	868	3	35.556	25.65	19.56	19.542	24.298	39.29	26.789	45.333	39.729	33.176	37.383	39.46	37.768	36.987	19.771	23.543	11.824	20.556	16.872	17.584	9.295	34.224	28.42	28.916	21.987	24.719	20.738	27.61	26.377	29.853	25.85	23.8341	18.944	18.7382	19.6307	24.5223	37.6474	25.1738
ENSMUSG00000005103_3_P	ENSMUST00000005234	ENSMUSG00000005103	Wdr1	chr5	38527580	38527912	-	38527580	38527805	225	3	0	7.678	29.036	16.34	10.823	8.117	3.962	10.805	11.218	15.984	10.278	18.044	14.38	4.701	0.3	0	5.808	5.034	0	7.857	10.855	0.004	9.749	0	0	0	2.556	6.245	0	7.328	3.381	0	5.67091	27.8157	16.4143	10.923	7.77731	3.72279
ENSMUSG00000022892_1_D	ENSMUST00000005406	ENSMUSG00000022892	App	chr16	84954431	84955432	-	84954431	84955330	899	3	80.42	90.553	100	86.171	58.023	76.083	100	88.588	82.518	89.783	79.844	91.431	84.509	80.573	78.372	86.938	86.03	81.853	82.106	86.143	85.529	89.331	85.53	90.069	84.76	79.61	86.501	88.05	90.345	84.77	84.351	25.5919	25.8316	25.0352	12.3206	12.0139	11.2337	11.8046
ENSMUSG00000022892_2_D	ENSMUST00000005406	ENSMUSG00000022892	App	chr16	84955007	84955432	-	84955007	84955330	323	3	19.58	0	0	0	17.374	23.894	0	0.069	2.397	0	5.69	0.001	8.431	0	6.049	4.347	6.253	7.556	6.757	0.485	7.23	6.858	4.939	1.332	0.785	2.652	2.856	3.651	4.995	7.131	4.634	6.23103	4.79E-05	0	0	3.59747	3.52798	0
ENSMUSG00000022892_3_P	ENSMUST00000005406	ENSMUSG00000022892	App	chr16	84955135	84955432	-	84955135	84955330	195	3	0	9.446	0	13.829	24.603	0.024	0	11.343	15.085	10.217	14.466	8.568	7.06	19.427	15.579	8.716	7.717	10.591	11.137	13.371	7.241	3.812	9.531	8.6	14.455	17.738	10.642	8.299	4.66	8.099	11.015	0	2.69471	0	1.97718	5.0942	0.00346994	0
ENSMUSG00000005299_1_D	ENSMUST00000005431	ENSMUSG00000005299	Letm1	chr5	33739672	33742612	-	33739672	33742462	2790	2	5.653	4.573	7.329	2.506	1.447	2.035	2.671	7.705	7.395	6.426	14.862	11.267	15.61	11.784	13.217	16.353	17.334	15.664	14.458	14.244	11.248	12.237	19.34	14.725	19.291	17.634	13.988	15.497	14.006	17.654	15.414	2.96445	3.02386	3.24284	1.10896	0.71359	0.817236	0.909201
ENSMUSG00000005299_2_P	ENSMUST00000005431	ENSMUSG00000005299	Letm1	chr5	33742310	33742612	-	33742310	33742462	152	2	94.347	95.427	92.671	97.494	98.553	97.965	97.329	92.295	92.605	93.574	85.138	88.733	84.39	88.216	86.783	83.647	82.666	84.336	85.542	85.756	88.752	87.763	80.66	85.275	80.709	82.366	86.012	84.503	85.994	82.346	84.586	49.4718	63.107	41.0067	43.1459	48.5889	39.3481	33.1346
ENSMUSG00000005354_1_D	ENSMUST00000005487	ENSMUSG00000005354	Txn2	chr15	77915046	77915857	-	77915046	77915743	697	2	88.612	97.392	91.564	84.134	79.752	82.51	82.441	69.93	66.821	70.133	69.347	67.753	62.581	62.226	73.219	85.6	72.747	72.662	69.341	83.323	73.751	78.415	72.237	74.78	80.75	72.763	79.219	77.894	79.003	79.429	70.117	175.635	170.171	161.214	286.864	278.305	273.378	146.181
ENSMUSG00000005483_1_P	ENSMUST00000005620	ENSMUSG00000005483	Dnajb1	chr8	83610588	83610969	+	83610819	83610969	150	2	52.132	48.289	48.167	57.964	60.337	63.8	58.757	29.922	35.009	42.894	25.667	37.958	36.553	35.073	29.729	31.817	38.683	26.148	25.961	27.415	26.9	27.569	27.403	27.263	33.615	32.2	26.663	29.478	28.017	29.24	24.423	70.7328	63.6099	59.3509	40.1958	46.404	49.0784	68.2509
ENSMUSG00000005483_2_D	ENSMUST00000005620	ENSMUSG00000005483	Dnajb1	chr8	83610588	83611902	+	83610819	83611902	1083	2	47.868	51.711	51.833	42.036	39.663	36.2	41.243	70.078	64.991	57.106	74.333	62.042	63.447	64.927	70.271	68.183	61.317	73.852	74.039	72.585	73.1	72.431	72.597	72.737	66.385	67.8	73.337	70.522	71.983	70.76	75.577	64.9483	68.1182	63.867	29.1502	30.5037	27.8467	47.9077
ENSMUSG00000005533_1_P	ENSMUST00000005671	ENSMUSG00000005533	Igf1r	chr7	68226019	68226601	+	68226401	68226601	200	3	0	0.934	0	19.405	23.828	0	15.592	0	0	0	0	0	0	0	0	0	0	0	0	19.692	0	0	7.252	0	0	0	0	0	0	0	0	0	0.224498	0	1.85833	2.28348	0	0.957729
ENSMUSG00000005533_2_D	ENSMUST00000005671	ENSMUSG00000005533	Igf1r	chr7	68226019	68226689	+	68226401	68226689	288	3	0	0	0	0	0.032	24.851	14.218	0	0	0	0	0	0	0	14.557	0	0	0	0	0	0	0	0	0	3.535	0	0	0	0	0	0	0	0	0	0	0.00302182	2.42628	0.873336
ENSMUSG00000005533_3_D	ENSMUST00000005671	ENSMUSG00000005533	Igf1r	chr7	68226019	68233668	+	68226401	68233668	7267	3	100	99.066	100	80.595	76.141	75.149	70.189	100	100	100	100	100	100	100	85.443	100	100	100	100	80.308	100	100	92.748	100	96.465	100	100	100	100	100	100	23.2796	23.809	24.5717	7.7184	7.2967	7.33717	4.31128
ENSMUSG00000005609_1_P	ENSMUST00000005749	ENSMUSG00000005609	Ctr9	chr7	111055358	111056201	+	111055785	111056201	416	2	0	0	0	0	0	0	0.003	3.793	0.327	10.971	0	0	0	0	0	0	0	0	2.52	0	0	6.404	0	4.499	0	0.435	1.899	16.622	0	0	0.003	0	0	0	5.10E-09	0	5.14E-07	0.00111089
ENSMUSG00000005609_2_D	ENSMUST00000005749	ENSMUSG00000005609	Ctr9	chr7	111055358	111056377	+	111055785	111056377	592	2	100	100	100	100	100	100	99.997	96.207	99.673	89.029	100	100	100	100	100	100	100	100	97.48	100	100	93.596	100	95.501	100	99.565	98.101	83.378	100	100	99.997	40.1613	42.6114	41.468	48.8815	48.0292	51.6512	43.6327
ENSMUSG00000005656_1_D	ENSMUST00000005798	ENSMUSG00000005656	Snx6	chr12	54746347	54747059	-	54746347	54747005	658	2	78.319	84.062	76.677	92.252	94.458	84.647	80.223	82.284	84.581	92.963	87.891	81.354	91.163	73.046	91.523	94.878	100	95.365	99.786	100	90.502	92.734	78.498	89.086	94.884	93.89	100	83.911	100	96.792	88.634	82.38	72.8579	72.4388	78.2762	70.8847	61.1111	66.1363
ENSMUSG00000005656_2_P	ENSMUST00000005798	ENSMUSG00000005656	Snx6	chr12	54746638	54747059	-	54746638	54747005	367	2	21.681	15.938	23.323	7.748	5.542	15.353	19.777	17.716	15.419	7.037	12.109	18.646	8.837	26.954	8.477	5.122	0	4.635	0.214	0	9.498	7.266	21.502	10.914	5.116	6.11	0	16.089	0	3.208	11.366	22.8052	13.8135	22.0337	6.5742	4.1591	11.0844	16.3039
ENSMUSG00000005667_1_D	ENSMUST00000005810	ENSMUSG00000005667	Mthfd2	chr6	83305690	83306809	-	83305690	83306645	955	4	26.487	25.351	15.571	25.924	34.998	22.74	20.771	35.196	27.615	34.258	23.235	9.883	23.286	35.506	41.732	39.023	39.74	37.007	35.179	34.33	41.383	19.335	49.429	35.821	21.856	39.291	34.539	55.882	21.284	29.357	26.726	19.1588	19.249	12.5259	32.1126	44.8181	28.7547	25.8225
ENSMUSG00000005667_2_D	ENSMUST00000005810	ENSMUSG00000005667	Mthfd2	chr6	83305755	83306809	-	83305755	83306645	890	4	22.278	29.881	45.954	25.676	18.085	27.403	23.66	19.577	25.981	17.898	24.642	52.578	34.475	17.653	14.808	26.826	28.952	20.099	22.713	19.393	6.159	40.659	18.649	15.855	32.859	12.991	27.476	4.308	39.413	32.636	30.091	16.1145	22.6885	36.9667	31.8056	23.1591	34.6519	29.4146
ENSMUSG00000005667_3_D	ENSMUST00000005810	ENSMUSG00000005667	Mthfd2	chr6	83305986	83306809	-	83305986	83306645	659	4	10.816	0.38	21.817	18.221	32.396	40.422	32.439	44.348	38.057	0	5.235	21.444	6.784	19.346	20.331	0.002	0.819	22.871	0.009	0.009	19.964	20.195	0.196	34.9	1.473	19.593	0	21.447	18.179	21.421	1.021	7.82327	0.288647	17.5506	22.5713	41.4865	51.1143	40.3275
ENSMUSG00000005667_4_P	ENSMUST00000005810	ENSMUSG00000005667	Mthfd2	chr6	83306032	83306809	-	83306032	83306645	613	4	40.42	44.387	16.658	30.178	14.521	9.435	23.13	0.88	8.347	47.844	46.888	16.095	35.455	27.495	23.13	34.15	30.49	20.023	42.1	46.268	32.493	19.811	31.726	13.425	43.812	28.125	37.985	18.363	21.124	16.587	42.162	29.237	33.703	13.4003	37.3826	18.5954	11.9314	28.7551
ENSMUSG00000005683_1_P	ENSMUST00000005826	ENSMUSG00000005683	Cs	chr10	128360967	128361213	+	128361132	128361213	81	4	45.223	41.287	39.093	41.877	45.682	48.933	52.647	31.391	31.169	38.423	22.537	31.56	28.524	22.954	23.625	29.899	32.387	30.271	31.134	30.299	35.105	35.289	22.563	27.753	25.991	31.847	24.037	32.065	25.68	24.47	25.041	171.95	146.692	137.67	178.066	198.395	192.666	205.559
ENSMUSG00000005683_2_D	ENSMUST00000005826	ENSMUSG00000005683	Cs	chr10	128360967	128361243	+	128361132	128361243	111	4	0	0	0	7.27	6.091	0	0	0	0	0	0	0	0	0	0	0	0	0	0	0	0	0	0	0	0	0	0	0	0	0	0	0	0	0	30.9128	26.4537	1.40E-08	0
ENSMUSG00000005683_3_D	ENSMUST00000005826	ENSMUSG00000005683	Cs	chr10	128360967	128361297	+	128361132	128361297	165	4	0	0	0	0	0	0	0	0	0	0	0	0	0	0	0	0	0	0	0	0	0	0	0	0	0	0	0	0	0	0	0	0	0	0	0	0	0	0
ENSMUSG00000005683_4_D	ENSMUST00000005826	ENSMUSG00000005683	Cs	chr10	128360967	128362475	+	128361132	128362475	1343	4	54.777	58.713	60.907	50.853	48.226	51.067	47.353	68.609	68.831	61.577	77.463	68.44	71.476	77.046	76.375	70.101	67.613	69.729	68.866	69.701	64.895	64.711	77.437	72.247	74.009	68.153	75.963	67.935	74.32	75.53	74.959	208.279	208.604	214.49	216.229	209.443	201.066	184.887
ENSMUSG00000005687_1_P	ENSMUST00000005830	ENSMUSG00000005687	Bcas2	chr3	103178354	103178626	+	103178481	103178626	145	3	51.2	54.794	48.302	52.005	52.992	58.201	61.145	50.491	48.42	55.242	48.549	55.829	53.015	46.375	45.228	60.754	53.892	49.099	43.11	50.603	57.539	49.639	56.878	63.022	54.498	56.531	54.321	61.403	55.839	50.396	59.531	207.665	219.719	182.411	255.464	257.814	282.138	239.427
ENSMUSG00000005687_2_D	ENSMUST00000005830	ENSMUSG00000005687	Bcas2	chr3	103178354	103178664	+	103178481	103178664	183	3	3.862	0	0	8.321	9.247	4.411	5.985	8.174	7.783	0	0	0	3.192	0.392	4.312	0	5.234	8.235	13.864	6.677	0	0	9.62	0	8.724	0	2.1	0	6.985	4.993	8.95	15.6623	4.66E-06	0	40.8746	44.9886	21.3849	23.4353
ENSMUSG00000005687_3_D	ENSMUST00000005830	ENSMUSG00000005687	Bcas2	chr3	103178354	103178827	+	103178481	103178827	346	3	44.938	45.206	51.698	39.674	37.761	37.387	32.87	41.335	43.796	44.758	51.451	44.171	43.793	53.233	50.46	39.246	40.874	42.666	43.026	42.721	42.461	50.361	33.503	36.978	36.778	43.469	43.58	38.597	37.176	44.61	31.518	182.267	181.275	195.232	194.891	183.713	181.241	128.711
ENSMUSG00000005698_1_P	ENSMUST00000005841	ENSMUSG00000005698	Ctcf	chr8	105681434	105682444	+	105681619	105682444	825	3	21.575	20.221	20.904	10.743	21.399	20.194	20.178	17.551	29.129	21.369	25.544	25.772	13.352	15.572	10.312	9.919	13.664	18.568	14.899	17.841	22.399	24.2	22.515	8.386	17.139	9.019	15.082	14.462	8.729	15.864	16.01	28.1312	27.1801	28.0614	8.91618	17.0658	16.2334	16.3107
ENSMUSG00000005698_2_D	ENSMUST00000005841	ENSMUSG00000005698	Ctcf	chr8	105681434	105682708	+	105681619	105682708	1089	3	0	0.322	0	0	0	0	0	0	0	0	0.004	0	0	0	0	0	0	0	0	1.806	0	0	0	0	6.659	0	0	0	0.005	0	0	0	0.432325	6.46E-07	0	0	6.88E-08	0
ENSMUSG00000005698_3_D	ENSMUST00000005841	ENSMUSG00000005698	Ctcf	chr8	105681434	105682922	+	105681619	105682922	1303	3	78.425	79.458	79.096	89.257	78.601	79.806	79.822	82.449	70.871	78.631	74.453	74.228	86.648	84.428	89.688	90.081	86.336	81.432	85.101	80.353	77.601	75.8	77.485	91.614	76.202	90.981	84.918	85.538	91.266	84.136	83.99	102.257	106.804	106.178	74.0792	62.6864	64.1557	64.5225
ENSMUSG00000005779_1_D	ENSMUST00000005923	ENSMUSG00000005779	Psmb4	chr3	94884093	94884440	-	94884093	94884427	334	2	5.001	11.893	12.957	0.77	2.045	0.779	2.477	55.225	9.186	14.509	16.448	5.78	5.768	5.968	3.688	3.916	5.113	4.924	2.703	2.673	6.752	5.522	5.108	4.219	6.144	7.236	4.421	1.784	2.868	1.809	4.309	1.45086	2.87987	1.90364	0.918175	2.11357	1.24767	2.32103
ENSMUSG00000005779_2_P	ENSMUST00000005923	ENSMUSG00000005779	Psmb4	chr3	94884324	94884440	-	94884324	94884427	103	2	94.999	88.107	87.043	99.23	97.955	99.221	97.523	44.775	90.814	85.491	83.552	94.22	94.232	94.032	96.312	96.084	94.887	95.076	97.297	97.327	93.248	94.478	94.892	95.781	93.856	92.764	95.579	98.216	97.132	98.191	95.691	27.5601	21.3354	12.7889	118.294	101.243	158.87	91.384
ENSMUSG00000005802_1_D	ENSMUST00000005952	ENSMUSG00000005802	Slc30a4	chr2	122681232	122685333	-	122681232	122685178	3946	2	97.407	57.741	51.956	84.822	88.35	58.073	56.275	83.817	75.075	92.695	85.91	92.348	88.599	100	83.654	84.969	93.92	76.311	100	79.854	72.726	95.764	85.673	100	99.946	86.98	88.399	80.659	86.998	83.777	83.268	4.44469	4.68713	4.33144	3.07152	3.3274	3.17415	1.95715
ENSMUSG00000005804_1_P	ENSMUST00000005954	ENSMUSG00000005804	Bloc1s6	chr2	122746510	122746835	+	122746630	122746835	205	3	0	0	0	0	3.516	10.753	0	10.086	0	0	0	0	0	0	0	1.242	0	0	0	0	0	5.119	0	0	0	0	0	0.711	0	0	1.845	0	0	0	0	1.11113	3.49916	0
ENSMUSG00000005804_2_D	ENSMUST00000005954	ENSMUSG00000005804	Bloc1s6	chr2	122746510	122748098	+	122746630	122748098	1468	3	80.088	79.989	80.263	86.019	78.799	71.604	82.398	60.784	64.538	69.639	64	62.534	61.738	66.533	72.558	68.306	71.901	71.674	75.252	72.781	75.222	70.458	74.123	76.093	72.778	72.754	68.183	64.964	68.082	68.868	66.852	26.8307	26.1177	27.09	28.9593	24.9041	23.3003	23.2013
ENSMUSG00000005804_3_D	ENSMUST00000005954	ENSMUSG00000005804	Bloc1s6	chr2	122746510	122749475	+	122746630	122749475	2845	3	19.912	20.011	19.737	13.981	17.685	17.642	17.602	29.131	35.462	30.361	36	37.466	38.262	33.467	27.442	30.452	28.099	28.326	24.748	27.219	24.778	24.423	25.877	23.907	27.222	27.246	31.817	34.325	31.918	31.132	31.302	6.67091	6.53373	6.66145	4.70671	5.58926	5.7409	4.95639
ENSMUSG00000028138_1_P	ENSMUST00000005964	ENSMUSG00000028138	Adh5	chr3	138455084	138455315	+	138455109	138455315	206	2	96.59	96.917	97.12	97.669	96.762	98.323	97.703	95.62	95.54	96.789	97.646	95.878	94.449	96.095	93.981	96.18	97.753	90.937	91.235	96.452	96.211	94.1	91.676	94.895	97.162	93.277	96.065	95.149	95.829	98.163	97.114	376.877	415.126	427.927	468.52	463.574	497.656	485.638
ENSMUSG00000028138_2_D	ENSMUST00000005964	ENSMUSG00000028138	Adh5	chr3	138455084	138455494	+	138455109	138455494	385	2	3.41	3.083	2.88	2.331	3.238	1.677	2.297	4.38	4.46	3.211	2.354	4.122	5.551	3.905	6.019	3.82	2.247	9.063	8.765	3.548	3.789	5.9	8.324	5.105	2.838	6.723	3.935	4.851	4.171	1.837	2.886	13.3053	13.2059	12.6879	11.1842	15.5153	8.48664	11.4168
ENSMUSG00000005873_1_D	ENSMUST00000006027	ENSMUSG00000005873	Reep5	chr18	34344890	34347168	-	34344890	34347118	2228	4	62.826	55.687	40.066	17.55	28.166	24.347	28.069	100	99.999	99.996	100	100	100	100	100	100	100	100	100	100	100	100	100	100	100	100	100	100	100	100	100	11.1732	12.0732	8.89505	5.55945	5.55213	6.25882	5.58859
ENSMUSG00000005873_2_D	ENSMUST00000006027	ENSMUSG00000005873	Reep5	chr18	34345185	34347168	-	34345185	34347118	1933	4	0.277	0	6.228	1.622	0	0	0	0	0.001	0.004	0	0	0	0	0	0	0	0	0	0	0	0	0	0	0	0	0	0	0	0	0	0.0493287	0	1.38273	0.513882	0	1.70E-08	0
ENSMUSG00000005873_3_D	ENSMUST00000006027	ENSMUSG00000005873	Reep5	chr18	34345308	34347168	-	34345308	34347118	1810	4	0	0	2.051	0	0	0	0	0	0	0	0	0	0	0	0	0	0	0	0	0	0	0	0	0	0	0	0	0	0	0	0	0	0	0.455233	5.69E-08	0	0	0
ENSMUSG00000005873_4_P	ENSMUST00000006027	ENSMUSG00000005873	Reep5	chr18	34346994	34347168	-	34346994	34347118	124	4	36.897	44.313	51.655	80.828	71.834	75.653	71.931	0	0	0	0	0	0	0	0	0	0	0	0	0	0	0	0	0	0	0	0	0	0	0	0	6.56188	9.6071	11.4678	25.6041	14.1603	19.448	14.3214
ENSMUSG00000005907_1_P	ENSMUST00000006061	ENSMUSG00000005907	Pex1	chr5	3636770	3637094	+	3636855	3637094	239	2	53.522	63.519	100	100	73.508	82.979	86.692	55.078	58.357	72.417	70.634	0	91.652	81.564	71.931	80.006	51.41	78.769	72.739	20.667	73.515	87.001	46.834	51.39	22.985	11.09	63.736	71.163	74.429	84.567	56.424	2.77698	2.81672	7.74629	4.82038	2.9636	2.57053	3.1999
ENSMUSG00000005907_2_D	ENSMUST00000006061	ENSMUSG00000005907	Pex1	chr5	3636770	3637230	+	3636855	3637230	375	2	46.478	36.481	0	0	26.492	17.021	13.308	44.922	41.643	27.583	29.366	100	8.348	18.436	28.069	19.994	48.59	21.231	27.261	79.333	26.485	12.999	53.166	48.61	77.015	88.91	36.264	28.837	25.571	15.433	43.576	2.41146	1.61771	0	0	1.06806	0.52729	0.491217
ENSMUSG00000005973_1_D	ENSMUST00000006128	ENSMUSG00000005973	Rcn1	chr2	105386929	105388026	-	105386929	105387918	989	5	57.125	59.117	57.416	70.998	56.892	53.638	64.546	66.489	65.901	65.458	59.089	61.982	61.556	69.4	57.387	65.71	56.428	63.826	44.369	55.057	66.554	72.354	50.374	79.105	60.153	68.576	71.891	73.361	65.999	63.232	70.367	72.944	66.0739	76.6066	41.7557	38.8012	39.8088	27.8368
ENSMUSG00000005973_2_D	ENSMUST00000006128	ENSMUSG00000005973	Rcn1	chr2	105387187	105388026	-	105387187	105387918	731	5	6.013	3.506	5.023	2.747	0	4.055	0.787	0.702	5.385	0.035	3.664	4.495	5.208	0.103	7.491	0	4.04	5.019	11.595	12.715	4.053	0	2.121	0	0.044	1.262	12.026	0.001	0	2.553	0	7.67858	3.91806	6.70247	1.61583	0	3.00943	0.339221
ENSMUSG00000005973_3_D	ENSMUST00000006128	ENSMUSG00000005973	Rcn1	chr2	105387345	105388026	-	105387345	105387918	573	5	0	0	0	0	0	0	0	0	0	0	0	0	0	0	0	0	0	0.105	0	0	0	0.004	0	0	0	0	0.183	0	0	0	0	0	0	0	0	0	0	0
ENSMUSG00000005973_4_D	ENSMUST00000006128	ENSMUSG00000005973	Rcn1	chr2	105387384	105388026	-	105387384	105387918	534	5	0	0	0	0	0	0	0	0	0	0	0	0	0	0	0	0	0	0	0	0	0	0	0	0	0	0	0	0	0	0	0	0	0	0	0	0	0	0
ENSMUSG00000005973_5_P	ENSMUST00000006128	ENSMUSG00000005973	Rcn1	chr2	105387696	105388026	-	105387696	105387918	222	5	36.861	37.377	37.561	26.255	43.108	42.307	34.667	32.809	28.714	34.507	37.247	33.523	33.236	30.498	35.122	34.29	39.532	31.05	44.035	32.227	29.392	27.643	47.505	20.895	39.802	30.162	15.9	26.638	34	34.215	29.633	47.0685	41.7759	50.1156	15.441	29.4002	31.399	14.951
ENSMUSG00000006024_1_P	ENSMUST00000006181	ENSMUSG00000006024	Napa	chr7	16116463	16117127	+	16116565	16117127	562	2	92.196	92.508	92.195	94.02	95.076	95.419	94.405	81.103	82.975	82.177	72.935	73.426	71.07	72.887	81.172	82.794	80.809	81.13	82.002	80.758	82.226	81.407	78.068	75.603	76.283	77.15	78.007	81.401	82.052	80.285	82.096	118.459	106.47	108.301	109.204	119.99	119.034	91.1782
ENSMUSG00000006024_2_D	ENSMUST00000006181	ENSMUSG00000006024	Napa	chr7	16116463	16117977	+	16116565	16117977	1412	2	7.804	7.492	7.805	5.98	4.924	4.581	5.595	18.897	17.025	17.823	27.065	26.574	28.93	27.113	18.828	17.206	19.191	18.87	17.998	19.242	17.774	18.593	21.932	24.397	23.717	22.85	21.993	18.599	17.948	19.715	17.904	10.0264	8.62279	9.16803	6.94598	6.21413	5.71495	5.40333
ENSMUSG00000006127_1_P	ENSMUST00000006286	ENSMUSG00000006127	Inpp5k	chr11	75647651	75647920	+	75647711	75647920	209	4	0	28.746	0	0	0	22.028	0	0	0	28.848	0	0	0	8.143	6.853	0	0	10.234	0	0	0	0.635	0	0	0	0	0	0	0	0	0	0	7.39402	0	0	2.85E-08	5.00047	0
ENSMUSG00000006127_2_D	ENSMUST00000006286	ENSMUSG00000006127	Inpp5k	chr11	75647651	75647972	+	75647711	75647972	261	4	31.256	0	14.567	0	40.466	10.596	0	24.401	0.988	4.811	4.095	28.288	0	4.82	7.694	0.251	0	0	20.909	0	0	14.275	0	0	0	0	9.62	3.932	0	0	0.047	8.49409	0	3.26112	0	8.30793	2.40527	0
ENSMUSG00000006127_3_D	ENSMUST00000006286	ENSMUSG00000006127	Inpp5k	chr11	75647651	75647998	+	75647711	75647998	287	4	0	0	22.279	0	0	0	23.897	0	0	0	0	0	0	0	0	0	0	0	0	0	0	0	0	0	0	0	21.399	0.007	0	0	0	0	0	4.98764	0	0	0	2.9256
ENSMUSG00000006127_4_D	ENSMUST00000006286	ENSMUSG00000006127	Inpp5k	chr11	75647651	75648871	+	75647711	75648871	1160	4	68.744	71.254	63.155	100	59.534	67.376	76.103	75.599	99.012	66.34	95.905	71.712	100	87.038	85.453	99.749	100	89.766	79.091	100	100	85.09	100	100	100	100	68.981	96.061	100	100	99.953	18.6817	18.3283	14.1388	14.41	12.2229	15.2948	9.31718
ENSMUSG00000006262_5_D	ENSMUST00000006424	ENSMUSG00000006262	Mob1b	chr5	88756094	88757989	+	88756172	88757989	1817	6	0	0	0	0	1.963	0.004	0	4.79	0	0	0	0	0	0	0	0	0	0	0	0.003	0	0.425	0	0	0	0	0	0	0	0	2.632	0	0	0	0	0.193246	0.000411843	6.52E-09
ENSMUSG00000006262_1_P	ENSMUST00000006424,ENSMUST00000113229	ENSMUSG00000006262	Mob1b	chr5	88756094	88756332	+	88756172	88756332	160	6	0	0	0	0	0	0	0	0	0	0	0	0	0	0	0	0	0	0	0	0	3.9	0	0	0	0	0	1.014	0	0	0	0	0	0	0	0	0	0	0
ENSMUSG00000006262_2_D	ENSMUST00000006424,ENSMUST00000113229	ENSMUSG00000006262	Mob1b	chr5	88756094	88756722	+	88756172	88756722	550	6	0	0	4.881	13.015	25.92	14.88	9.632	3.169	18.207	7.611	0.017	0	5.379	0	0	11.111	0	14.394	6.344	5.644	9.739	1.133	11.114	0	0	0	6.976	13.144	0	5.382	4.325	0	0	0.579481	1.14173	2.55145	1.40495	0.805714
ENSMUSG00000006262_3_D	ENSMUST00000006424,ENSMUST00000113229	ENSMUSG00000006262	Mob1b	chr5	88756094	88756938	+	88756172	88756938	766	6	0	0	0	0	0	1.519	0	5.198	0	0	0	0	0	0	0	0	0	0	0	0	0	0	0	0	0	0	0	3.705	0	0	0	0	0	0	0	0	0.143448	0
ENSMUSG00000006262_4_D	ENSMUST00000006424,ENSMUST00000113229	ENSMUSG00000006262	Mob1b	chr5	88756094	88757669	+	88756172	88757669	1497	6	0	0	0	0	0.055	0	0	0	0	0	0	0	0	0	0	0	0	0	0	0	0	0.004	0	0	0	0	0	0	0	0	0.061	0	0	0	0	0.00544154	2.10E-06	2.11E-09
ENSMUSG00000006273_1_P	ENSMUST00000006435	ENSMUSG00000006273	Atp6v1b2	chr8	69112429	69112703	+	69112569	69112703	134	2	7.525	6.227	15.017	23.209	24.351	20.262	17.59	6.635	10.164	23.952	11.062	13.567	9.555	0	11.146	15.143	20.238	14.821	8.728	13.334	13.671	14.369	14.879	5.987	13.95	13.695	15.661	19.21	15.093	13.561	15.855	15.3377	12.2669	34.354	30.8717	32.9656	26.2373	30.6004
ENSMUSG00000006273_2_D	ENSMUST00000006435	ENSMUSG00000006273	Atp6v1b2	chr8	69112429	69113722	+	69112569	69113722	1153	2	92.475	93.773	84.983	76.791	75.649	79.738	82.41	93.365	89.836	76.048	88.938	86.433	90.445	100	88.854	84.857	79.762	85.179	91.272	86.666	86.329	85.631	85.121	94.013	86.05	86.305	84.339	80.79	84.907	86.439	84.145	188.487	184.737	194.407	102.143	102.409	103.25	143.364
ENSMUSG00000090213_1_D	ENSMUST00000006587	ENSMUSG00000090213	Tmem189	chr2	167642594	167644182	-	167642594	167644060	1466	3	43.704	45.893	40.669	45.288	48.93	41.791	45.665	42.33	36.359	42.018	39.404	39.032	40.873	42.578	24.155	28.825	28.214	24.682	23.483	28.108	25.718	24.699	28.096	30.879	27.673	27.281	32.699	30.056	29.491	32.263	29.59	23.4148	22.0536	21.3243	26.9258	28.0341	24.0668	22.3453
ENSMUSG00000090213_2_D	ENSMUST00000006587	ENSMUSG00000090213	Tmem189	chr2	167643220	167644182	-	167643220	167644060	840	3	0	0	0	2.692	1.901	0	0	0.003	4.315	0	0	4.766	0	7.636	13.723	16.355	7.885	15.49	7.25	0.001	19.075	17.391	11.464	8.121	17.249	6.249	13.147	14.038	6.391	20.873	10.214	0	0	0	1.60079	1.08934	0	0
ENSMUSG00000090213_3_P	ENSMUST00000006587	ENSMUSG00000090213	Tmem189	chr2	167643299	167644182	-	167643299	167644060	761	3	56.296	54.107	59.331	52.02	49.169	58.209	54.335	57.668	59.326	57.982	60.596	56.202	59.127	49.786	62.122	54.82	63.901	59.828	69.267	71.891	55.207	57.909	60.44	61	55.078	66.47	54.154	55.906	64.118	46.864	60.196	30.1612	26.001	31.1094	30.9284	28.171	33.5213	26.5878
ENSMUSG00000020315_1_D	ENSMUST00000006629	ENSMUSG00000020315	Sptbn1	chr11	30099394	30100714	-	30099394	30100495	1101	2	82.688	94.919	88.001	78.537	67.495	77.235	86.727	75.252	87.095	98.877	86.476	86.818	93.174	88.52	87.605	84.465	92.36	84.158	85.5	90.98	86.282	92.507	93.191	99.481	96.313	89.512	88.822	88.105	84.121	94.401	86.215	87.1855	106.744	103.1	44.2663	37.6161	43.8349	67.189
ENSMUSG00000006463_1_P	ENSMUST00000006632	ENSMUSG00000006463	Zdhhc24	chr19	4883475	4884509	+	4883771	4884509	738	2	17.697	0	0	23.017	15.439	19.699	14.515	0.811	12.521	15.774	0	0	0	0	0	0	0	0	0	5.113	0	0	12.76	0	0	0	0	0	0	0	0	3.45336	0	0	2.71732	1.65382	2.34874	1.51558
ENSMUSG00000006463_2_D	ENSMUST00000006632	ENSMUSG00000006463	Zdhhc24	chr19	4883475	4885397	+	4883771	4885397	1626	2	82.303	100	100	76.983	84.561	80.301	85.485	99.189	87.479	84.226	100	100	100	100	100	100	100	100	100	94.887	100	100	87.24	100	100	100	100	100	100	100	100	16.0602	15.5188	19.3603	9.0886	9.05796	9.57423	8.92612
ENSMUSG00000006494_1_P	ENSMUST00000006669	ENSMUSG00000006494	Pdk1	chr2	71899983	71900273	+	71900124	71900273	149	5	4.176	3.06	0	4.961	7.464	11.615	19.586	1.416	3.63	0	26.941	15.556	41.757	6.752	15.981	0	0	0.018	0	28.003	23.069	11.449	0	16.026	0	0	8.744	9.087	0	0	17.143	14.1999	10.6693	0	12.8747	19.1939	31.4771	34.3848
ENSMUSG00000006494_2_D	ENSMUST00000006669	ENSMUSG00000006494	Pdk1	chr2	71899983	71901928	+	71900124	71901928	1804	5	43.105	44.753	43.205	34.981	28.297	35.438	32.105	48.785	22.952	41.399	48.881	51.141	0	0.283	3.242	24.26	10.683	14.971	17.756	13.669	11.854	19.388	22.897	0.133	28.145	19.777	0.004	25.14	34.152	0.014	12.098	146.562	156.05	145.144	90.7875	72.7703	96.0335	56.3618
ENSMUSG00000006494_3_D	ENSMUST00000006669	ENSMUSG00000006494	Pdk1	chr2	71899983	71901983	+	71900124	71901983	1859	5	35.184	33.16	38.552	50.357	54.743	43.283	39.014	6.91	42.478	33.866	0.001	7.1	36.31	66.156	22.164	0.002	23.475	13.045	7.785	8.248	1.452	2.112	0	3.678	0	0	28.689	6.993	12.654	47.289	20.114	119.629	115.624	129.512	130.694	140.78	117.295	68.4902
ENSMUSG00000006494_4_D	ENSMUST00000006669	ENSMUSG00000006494	Pdk1	chr2	71899983	71902525	+	71900124	71902525	2401	5	1.432	3.086	1.837	1.704	1.322	1.444	2.454	14.672	9.222	0.478	7.041	0.552	5.756	4.48	0	5.35	0	0.741	0.594	0	0	2.558	0	0	0	3.568	11.36	7.709	0	2.216	0	4.86802	10.762	6.17028	4.42199	3.39884	3.91258	4.30725
ENSMUSG00000006494_5_D	ENSMUST00000006669	ENSMUSG00000006494	Pdk1	chr2	71899983	71903858	+	71900124	71903858	3734	5	16.104	15.941	16.407	7.997	8.175	8.22	6.841	28.218	21.719	24.258	17.135	25.651	16.176	22.328	58.613	70.388	65.842	71.224	73.865	50.08	63.626	64.493	77.103	80.162	71.855	76.654	51.202	51.071	53.194	50.481	50.645	54.754	55.584	55.1167	20.7544	21.0241	22.2754	12.0104
ENSMUSG00000006526_1_P	ENSMUST00000006701	ENSMUSG00000006526	Tmem110	chr14	30874377	30874710	+	30874476	30874710	234	4	42.831	41.381	28.518	41.43	50.108	59.374	54.799	39.198	25.602	45.786	41.394	46.717	38.489	20.535	33.514	57.348	35.641	50.903	4.748	56.578	44.05	31.265	41.786	36.815	41.693	51.076	30.878	31.184	11.167	49.28	42.037	17.0934	16.49	10.7781	16.7121	22.788	29.4006	26.8448
ENSMUSG00000006526_2_D	ENSMUST00000006701	ENSMUSG00000006526	Tmem110	chr14	30874377	30874963	+	30874476	30874963	487	4	15.059	7.113	18.826	9.251	19.935	1.881	3.926	15.538	18.983	13.372	0	0	0	8.68	18.012	0	8.461	14.94	30.519	0	0	0.048	0	2.982	4.061	0	0	0	21.477	0	0.079	6.00977	2.83453	7.11516	3.73162	9.06585	0.931377	1.92307
ENSMUSG00000006526_3_D	ENSMUST00000006701	ENSMUSG00000006526	Tmem110	chr14	30874377	30875050	+	30874476	30875050	574	4	27.176	17.692	28.596	36.04	16.785	20.703	26.055	28.764	27.35	4.662	34.457	29.055	13.702	33.173	24.429	14.131	16.976	15.34	24.517	0	34.569	31.611	12.988	12.483	42.031	18.015	37.732	33.129	47.8	20.776	32.793	10.8456	7.05014	10.8076	14.5381	7.63327	10.2515	12.764
ENSMUSG00000006526_4_D	ENSMUST00000006701	ENSMUSG00000006526	Tmem110	chr14	30874377	30875120	+	30874476	30875120	644	4	14.935	33.815	24.061	13.279	13.172	18.043	15.22	16.5	28.065	36.18	24.148	24.228	47.809	37.612	24.046	28.521	38.922	18.817	40.216	43.422	21.381	37.076	45.226	47.72	12.214	30.91	31.391	35.687	19.556	29.944	25.09	5.96062	13.475	9.09361	5.35667	5.99035	8.93426	7.4562
ENSMUSG00000006673_2_D	ENSMUST00000006851	ENSMUSG00000006673	Qrich1	chr9	108559245	108560111	+	108559438	108560111	673	3	32.539	28.841	40.632	29.442	23.655	24.156	36.223	16.158	22.21	31.571	39.461	30.587	35.853	36.257	33.584	30.941	48.655	44.164	13.829	14.36	41.402	50.708	31.41	44.148	30.461	20.968	34.286	23.697	34.539	23.52	34.844	41.4569	40.0911	53.5046	32.6117	26.058	27.1294	37.5451
ENSMUSG00000006673_3_D	ENSMUST00000006851	ENSMUSG00000006673	Qrich1	chr9	108559245	108560179	+	108559438	108560179	741	3	15.605	27.776	15.233	19.004	21.41	21.004	22.097	25.276	21.665	21.665	23.17	20.94	20.766	24.522	21.763	16.996	17.888	18.983	28.269	30.274	13.831	16.933	21.78	18.071	31.651	24.015	17.17	21.995	28.283	32.512	20.545	19.8815	38.6099	20.0595	21.0502	23.5851	23.5894	22.9031
ENSMUSG00000006673_1_P	ENSMUST00000006851,ENSMUST00000112155	ENSMUSG00000006673	Qrich1	chr9	108559245	108559992	+	108559438	108559992	554	3	51.856	43.383	44.135	51.554	54.935	54.841	41.681	58.566	56.125	46.765	37.369	48.473	43.381	39.221	44.653	52.063	33.456	36.853	57.903	55.366	44.767	32.359	46.81	37.781	37.888	55.017	48.545	54.309	37.179	43.968	44.611	66.068	60.3058	58.1173	57.1041	60.5148	61.5925	43.2019
ENSMUSG00000026737_1_D	ENSMUST00000006912	ENSMUSG00000026737	Pip4k2a	chr2	18842254	18844460	-	18842254	18844382	2128	3	68.956	56.285	62.854	52.113	53.914	49.832	35.848	87.634	82.943	84.772	79.596	92.537	75.136	100	91.436	100	91.091	87.615	100	100	100	100	93.236	100	86.15	100	94.717	88.91	92.837	99.931	96.123	13.9198	13.3603	14.6261	4.73173	4.73647	4.64259	3.01592
ENSMUSG00000026737_2_D	ENSMUST00000006912	ENSMUSG00000026737	Pip4k2a	chr2	18843089	18844460	-	18843089	18844382	1293	3	31.044	43.715	37.146	47.887	46.086	50.168	50.086	12.366	17.057	15.228	20.404	7.463	24.864	0	2.45	0	8.909	12.385	0	0	0	0	6.764	0	13.85	0	4.695	11.09	7.163	0.069	3.877	6.26659	10.3767	8.64377	4.3481	4.04877	4.67387	4.21376
ENSMUSG00000026737_3_P	ENSMUST00000006912	ENSMUSG00000026737	Pip4k2a	chr2	18843850	18844460	-	18843850	18844382	532	3	0	0	0	0	0	0	14.066	0	0	0	0	0	0	0	6.114	0	0	0	0	0	0	0	0	0	0	0	0.587	0	0	0	0	0	0	0	0	0	0	1.18338
ENSMUSG00000006732_1_P	ENSMUST00000006915	ENSMUSG00000006732	Mettl1	chr10	127045278	127045691	+	127045428	127045691	263	3	0	0	0	0	0	0	0	0	0	0	0	0	0	0	0	0	0	0	0	0	0	0	0	0	0	0	0	0	0	0	0	0	0	0	0	0	0	0
ENSMUSG00000006732_2_D	ENSMUST00000006915	ENSMUSG00000006732	Mettl1	chr10	127045278	127045951	+	127045428	127045951	523	3	58.763	49.053	55.405	45.098	44.003	45.594	34.889	51.272	44.873	49.715	48.158	58.842	57.911	59.14	40.772	50.128	31.18	36.382	19.12	33.858	38.338	32.829	20.757	12.691	31.393	19.016	42.932	36.339	45.422	48.392	46.242	25.4392	18.2658	23.154	17.8393	16.1261	16.5802	8.97691
ENSMUSG00000006732_3_D	ENSMUST00000006915	ENSMUSG00000006732	Mettl1	chr10	127045278	127046365	+	127045428	127046365	937	3	41.237	50.947	44.595	54.902	55.997	54.406	65.111	48.728	55.127	50.285	51.842	41.158	42.089	40.86	59.228	49.872	68.82	63.618	80.88	66.142	61.662	67.171	79.243	87.309	68.607	80.984	57.068	63.661	54.578	51.608	53.758	17.8522	18.9714	18.6368	21.7176	20.5215	19.785	16.7528
ENSMUSG00000023832_1_D	ENSMUST00000007005	ENSMUSG00000023832	Acat2	chr17	12942887	12944032	-	12942887	12943861	974	3	5.301	2.068	2.957	2.209	4.427	2.238	0.357	4.871	3.58	5.263	3.976	2.755	5.222	3.75	2.052	2.854	2.423	2.704	3.916	4.149	3.865	3.382	3.316	3.153	3.933	2.396	1.948	3.753	2.985	4.048	3.741	6.73875	2.70805	4.11417	3.3885	6.30558	3.14656	0.419196
ENSMUSG00000023832_2_D	ENSMUST00000007005	ENSMUSG00000023832	Acat2	chr17	12943041	12944032	-	12943041	12943861	820	3	94.699	97.932	97.043	97.791	95.573	97.762	99.643	95.129	96.42	94.737	96.024	97.245	94.778	96.25	97.948	97.146	97.577	97.296	96.084	95.851	96.135	96.618	96.684	96.847	96.067	97.604	98.052	96.247	97.015	95.952	96.259	120.388	128.269	135.042	149.997	136.136	137.425	116.87
ENSMUSG00000006818_1_P	ENSMUST00000007012	ENSMUSG00000006818	Sod2	chr17	13015025	13015334	+	13015171	13015334	163	2	76.026	78.304	75.606	85.82	86.564	85.434	90.116	72.413	80.133	68.01	72.577	71.889	77.009	77.181	61.439	56.627	59.983	63.176	67.115	63.88	63.719	61.018	59.087	58.818	61.894	60.569	58.064	64.666	66.992	67.642	63.071	139.791	134.397	157.448	187.857	204.605	182.907	211.655
ENSMUSG00000006818_2_D	ENSMUST00000007012	ENSMUSG00000006818	Sod2	chr17	13015025	13015605	+	13015171	13015605	434	2	23.974	21.696	24.394	14.18	13.436	14.566	9.884	27.587	19.867	31.99	27.423	28.111	22.991	22.819	38.561	43.373	40.017	36.824	32.885	36.12	36.281	38.982	40.913	41.182	38.106	39.431	41.936	35.334	33.008	32.358	36.929	44.082	37.2384	50.8003	31.0391	31.7568	31.1839	23.2146
ENSMUSG00000006932_1_P	ENSMUST00000007130,ENSMUST00000178812	ENSMUSG00000006932	Ctnnb1	chr9	120959308	120959778	+	120959517	120959778	261	3	0	0	0	0	0	0	0	0	0	0	0	0	0	0	0	0	0	0	0	0	0	0	0	0	0	0	0	0	0	0	0	0	0	0	0	0	0	0
ENSMUSG00000006932_2_D	ENSMUST00000007130,ENSMUST00000178812	ENSMUSG00000006932	Ctnnb1	chr9	120959308	120960265	+	120959517	120960265	748	3	39.712	34.097	31.222	29.274	28.825	30.279	28.816	27.469	35.174	27.216	29.983	26.278	31.468	26.343	29.389	22.006	20.341	22.29	30.261	30.779	25.358	32.009	27.021	22.594	26.465	29.614	19.007	22.791	29.37	25.776	23.563	268.32	227.06	213.196	175.303	168.402	179.509	159.836
ENSMUSG00000022841_3_D	ENSMUST00000007216	ENSMUSG00000022841	Ap2m1	chr16	20543310	20544651	+	20543445	20544651	1206	3	0.814	0.379	0.817	0.871	0.723	0.52	0.633	0.817	0.922	0.967	0.856	0.909	0.994	0.764	0.545	0.484	0.542	0.687	0.279	0.58	0.51	0.464	0.415	0.543	0.578	0.561	0.604	0.563	0.546	0.585	0.609	3.02543	1.36617	3.11182	2.50464	2.04667	1.56401	1.54432
ENSMUSG00000022841_1_P	ENSMUST00000007216,ENSMUST00000090023	ENSMUSG00000022841	Ap2m1	chr16	20543310	20543917	+	20543445	20543917	472	3	91.819	85.363	85.728	87.79	89.711	90.363	84.845	85.491	86.062	87.518	86.176	83.815	87.159	85.582	85.888	86.246	86.489	84.149	83.28	83.339	86.39	84.038	83.887	85.306	83.903	84.76	86.803	86.23	87.391	86.756	87.875	341.225	307.909	326.46	252.581	253.969	271.917	207.072
ENSMUSG00000022841_2_D	ENSMUST00000007216,ENSMUST00000090023	ENSMUSG00000022841	Ap2m1	chr16	20543310	20544056	+	20543445	20544056	611	3	7.367	14.258	13.455	11.339	9.566	9.117	14.523	13.691	13.016	11.515	12.967	15.276	11.847	13.654	13.567	13.271	12.969	15.164	16.441	16.08	13.1	15.498	15.698	14.15	15.52	14.679	12.593	13.207	12.063	12.659	11.516	27.3763	51.4304	51.2389	32.6245	27.0821	27.4351	35.4442
ENSMUSG00000007038_1_P	ENSMUST00000007253	ENSMUSG00000007038	Neu1	chr17	34934604	34935310	+	34934831	34935310	479	2	84.565	87.417	83.645	80.571	82.402	85.84	83.934	85.165	89.077	86.673	78.183	70.806	77.902	80.32	67.372	66.427	63.209	67.638	67.304	65.745	66.166	63.569	63.861	60.635	60.515	63.399	71.202	67.751	66.431	64.873	67.688	32.8234	32.8091	31.7714	31.8719	28.9813	33.3839	15.2624
ENSMUSG00000007038_2_D	ENSMUST00000007253	ENSMUSG00000007038	Neu1	chr17	34934604	34935952	+	34934831	34935952	1121	2	15.435	12.583	16.355	19.429	17.598	14.16	16.066	14.835	10.923	13.327	21.817	29.194	22.098	19.68	32.628	33.573	36.791	32.362	32.696	34.255	33.834	36.431	36.139	39.365	39.485	36.601	28.798	32.249	33.569	35.127	32.312	5.9909	4.72264	6.21219	7.68571	6.18914	5.50707	2.92137
ENSMUSG00000007415_1_D	ENSMUST00000007559	ENSMUSG00000007415	Gatad1	chr5	3639960	3641580	-	3639960	3641389	1429	6	8.768	4.488	0.829	1.58	1.421	3.879	3.65	4.967	3.565	8.571	7.34	1.876	6.422	2.39	2.726	2.074	6.498	6.343	2.759	5.179	5.847	2.209	5.065	1.648	3.844	0.913	4.852	6.162	6.549	4.864	1.924	13.178	6.61969	1.43595	2.36657	2.20195	5.494	4.0988
ENSMUSG00000007415_2_D	ENSMUST00000007559	ENSMUSG00000007415	Gatad1	chr5	3640023	3641580	-	3640023	3641389	1366	6	15.575	23.483	22.548	12.665	12.556	11.446	14.688	22.672	23.179	21.503	27.278	29.356	27.577	28.301	34.74	33.822	23.208	22.735	31.151	29.965	28.028	30.688	27.925	34.546	33.718	36.592	23.718	26.798	24.183	25.789	29.209	23.4083	34.6371	39.0588	18.9686	19.4512	16.2134	16.4917
ENSMUSG00000007415_3_D	ENSMUST00000007559	ENSMUSG00000007415	Gatad1	chr5	3640841	3641580	-	3640841	3641389	548	6	0	0	0	0	0	0	0	0	0	0	0	0	0	0	0	0	0	0	0	0	0	0	0	0	0	0	0	0	0	0	0	0	0	0	0	0	0	0
ENSMUSG00000007415_4_D	ENSMUST00000007559	ENSMUSG00000007415	Gatad1	chr5	3640908	3641580	-	3640908	3641389	481	6	36.371	25.052	28.925	23.514	22.898	13.061	30.385	22.014	26.785	29.995	29.205	21.34	22.72	18.44	22.987	21.41	23.45	26.674	26.215	28.502	24.504	26.343	27.124	16.819	20.519	24.946	27.875	18.58	28.328	19.97	23.406	54.6639	36.9503	50.1058	35.2162	35.4714	18.5007	34.117
ENSMUSG00000007415_5_D	ENSMUST00000007559	ENSMUSG00000007415	Gatad1	chr5	3640953	3641580	-	3640953	3641389	436	6	0	0	0	0	1.406	15.291	0	0	0	0	0	0	0	0	0	0	0	0	0	0	0	0	0	0.013	0	0	0	0	0	0	0	0	0	0	0	2.17772	21.6597	5.53E-05
ENSMUSG00000007415_6_P	ENSMUST00000007559	ENSMUSG00000007415	Gatad1	chr5	3641228	3641580	-	3641228	3641389	161	6	39.285	46.977	47.698	62.241	61.719	56.324	51.276	50.347	46.471	39.932	36.177	47.428	43.281	50.869	39.547	42.694	46.844	44.248	39.875	36.354	41.622	40.76	39.886	46.974	41.919	37.549	43.555	48.46	40.941	49.377	45.462	59.0436	69.2899	82.626	93.2182	95.6093	79.7835	57.573
ENSMUSG00000007603_1_P	ENSMUST00000007747	ENSMUSG00000007603	Dus3l	chr17	56769735	56769840	+	56769808	56769840	32	2	0	0	0	0	0	0	0	0	0	0	0	0	0	0	0	0	0	0	0	0	0	0	0	0	0	0	0	0	0	0	0	0	0	0	0	0	0	0
ENSMUSG00000007603_2_D	ENSMUST00000007747	ENSMUSG00000007603	Dus3l	chr17	56769735	56770092	+	56769808	56770092	284	2	100	100	100	100	100	100	100	100	100	100	100	100	100	100	100	100	100	100	100	100	100	100	100	100	100	100	100	100	100	100	100	19.4969	12.1669	20.1955	14.1181	13.8393	13.3025	9.23412
ENSMUSG00000007613_1_P	ENSMUST00000007757	ENSMUSG00000007613	Tgfbr1	chr4	47410651	47414575	+	47410777	47414575	3798	2	2.408	26.711	6.163	0.536	24.548	14.139	13.767	4.5	9.938	9.645	8.288	3.337	11.058	0	0	1.048	21.511	15.098	0.138	38.491	44.664	20.694	9.257	0	0	0.003	0	10.738	1.972	0.017	9.565	0.451898	4.69656	1.15137	0.0653958	3.04263	1.67349	1.6502
ENSMUSG00000007613_2_D	ENSMUST00000007757	ENSMUSG00000007613	Tgfbr1	chr4	47410651	47414931	+	47410777	47414931	4154	2	97.592	73.289	93.837	99.464	75.452	85.861	86.233	95.5	90.062	90.355	91.712	96.663	88.942	100	100	98.952	78.489	84.902	99.862	61.509	55.336	79.306	90.743	100	100	99.997	100	89.262	98.028	99.983	90.435	18.3112	12.8861	17.5316	12.1464	9.3521	10.1621	10.3362
ENSMUSG00000007777_1_D	ENSMUST00000007921	ENSMUSG00000007777	0610009B22Rik	chr11	51685381	51686092	-	51685381	51685646	265	2	42.185	47.523	42.707	42.255	40.45	53.131	46.198	44.731	41.688	38.502	47.216	45.926	39.171	54.06	55.823	42.17	36.622	27.16	37.483	40.258	38.741	43.456	44.864	43.048	39.884	38.751	42.033	44.046	49.709	42.554	35.083	27.6841	34.223	29.2043	40.7456	39.0015	48.7762	48.2172
ENSMUSG00000007777_2_P	ENSMUST00000007921	ENSMUSG00000007777	0610009B22Rik	chr11	51685562	51686092	-	51685562	51685646	84	2	57.815	52.477	57.293	57.745	59.55	46.869	53.802	55.269	58.312	61.498	52.784	54.074	60.829	45.94	44.177	57.83	63.378	72.84	62.517	59.742	61.259	56.544	55.136	56.952	60.116	61.249	57.967	55.954	50.291	57.446	64.917	37.9408	37.79	39.178	55.6833	57.4165	43.0282	56.1542
ENSMUSG00000007815_1_P	ENSMUST00000007959	ENSMUSG00000007815	Rhoa	chr9	108336647	108337572	+	108336821	108337572	751	2	42.005	53.779	46.644	60.337	59.561	60.807	54.715	48.888	44.797	44.522	48.011	40.816	36.801	41.293	48.576	49.376	47.878	51.065	53.192	52.08	48.388	51.769	56.254	50.252	54	58.259	43.127	46.646	47.924	47.041	48.814	55.8458	78.7293	67.6431	273.695	257.21	274.181	151.807
ENSMUSG00000007815_2_D	ENSMUST00000007959	ENSMUSG00000007815	Rhoa	chr9	108336647	108337934	+	108336821	108337934	1113	2	57.995	46.221	53.356	39.663	40.439	39.193	45.285	51.112	55.203	55.478	51.989	59.184	63.199	58.707	51.424	50.624	52.122	48.935	46.808	47.92	51.612	48.231	43.746	49.748	46	41.741	56.873	53.354	52.076	52.959	51.186	77.1038	67.6653	77.3775	179.915	174.631	176.724	125.643
ENSMUSG00000007836_1_D	ENSMUST00000007980	ENSMUSG00000007836	Hnrnpa0	chr13	58125880	58128556	-	58125880	58127395	1515	3	100	100	100	99.804	81.695	100	99.095	100	100	100	100	100	100	100	100	100	100	100	100	100	100	100	100	100	100	100	100	100	100	100	100	241.912	233.015	228.051	210.954	194.053	203.352	207
ENSMUSG00000007836_2_D	ENSMUST00000007980	ENSMUSG00000007836	Hnrnpa0	chr13	58126543	58128556	-	58126543	58127395	852	3	0	0	0	0.003	0.085	0	0	0	0	0	0	0	0	0	0	0	0	0	0	0	0	0	0	0	0	0	0	0	0	0	0	0	0	0	0.00599159	0.201865	7.03E-09	9.76E-05
ENSMUSG00000007836_3_P	ENSMUST00000007980	ENSMUSG00000007836	Hnrnpa0	chr13	58126914	58128556	-	58126914	58127395	481	3	0	0	0	0.193	18.22	0	0.905	0	0	0	0	0	0	0	0	0	0	0	0	0	0	0	0	0	0	0	0	0	0	0	0	0	0	0	0.408465	43.2792	4.03E-09	1.8895
ENSMUSG00000029701_1_D	ENSMUST00000007993	ENSMUSG00000029701	Rbm28	chr6	29123571	29125524	-	29123571	29125389	1818	3	48.548	40.359	38.256	24.732	21.767	21.983	21.411	50.762	56.617	44.774	86.073	71.448	80.145	78.773	84.459	100	81.848	81.653	100	90.829	73.827	80.044	100	100	93.524	98.094	87.495	85.993	81.057	75.273	96.932	17.9819	17.517	16.3491	11.7561	11.3638	12.1498	11.0669
ENSMUSG00000029701_2_D	ENSMUST00000007993	ENSMUSG00000029701	Rbm28	chr6	29124219	29125524	-	29124219	29125389	1170	3	0	0	0	0	0	0	0	0	0	0	0	0	0	0	0	0	0	0	0	0	0	0	0	0	0	0	0	0	0	0	0	0	0	0	0	0	0	0
ENSMUSG00000029701_3_P	ENSMUST00000007993	ENSMUSG00000029701	Rbm28	chr6	29124999	29125524	-	29124999	29125389	390	3	51.452	59.641	61.744	75.268	78.233	78.017	78.589	49.238	43.383	55.226	13.927	28.552	19.855	21.227	15.541	0	18.152	18.347	0	9.171	26.173	19.956	0	0	6.476	1.906	12.505	14.007	18.943	24.727	3.068	19.0577	25.886	26.3864	35.7788	40.8427	43.1198	40.6217
ENSMUSG00000057788_1_D	ENSMUST00000008004	ENSMUSG00000057788	Ddx49	chr8	70292863	70293687	-	70292863	70293507	644	2	26.37	12.697	18.242	16.099	15.943	8.132	13.761	57.984	50.118	31.511	100	50.133	100	100	27.793	20.188	28.409	31.305	35.947	17.601	14.605	12.827	33.793	28.099	15.233	43.217	25.766	32.019	27.49	55.029	36.492	9.22444	6.38934	6.00604	6.68396	8.37941	4.88571	10.8938
ENSMUSG00000057788_2_P	ENSMUST00000008004	ENSMUSG00000057788	Ddx49	chr8	70293452	70293687	-	70293452	70293507	55	2	73.63	87.303	81.758	83.901	84.057	91.868	86.239	42.016	49.882	68.489	0	49.867	0	0	72.207	79.812	71.591	68.695	64.053	82.399	85.395	87.173	66.207	71.901	84.767	56.783	74.234	67.981	72.51	44.971	63.508	25.756	43.9307	26.9187	34.8329	44.1801	55.1964	68.2733
ENSMUSG00000008206_1_P	ENSMUST00000008350	ENSMUSG00000008206	Cers4	chr8	4523603	4524055	+	4523780	4524055	275	5	46.108	50.799	61.721	59.017	72.816	67.393	63.57	44.016	30.7	34.396	38.567	35.306	41.722	23.116	29.718	15.935	33.339	12.787	36.88	43.81	31.562	23.08	30.371	15.349	25.918	8.337	16.618	9.7	28.75	28.427	23.749	18.3158	24.6428	33.3908	14.6495	21.7062	19.0026	27.5997
ENSMUSG00000008206_2_D	ENSMUST00000008350	ENSMUSG00000008206	Cers4	chr8	4523603	4524675	+	4523780	4524675	895	5	11.439	16.962	7.54	3.819	3.625	11.125	9.106	18.326	6.213	1.803	19.7	13.103	12.758	22.384	13.528	0.014	0.742	9.22	0.011	0	3.438	10.985	5.397	5.942	0	7.878	0	10.568	0	0	7.861	4.54405	8.22845	4.07906	0.947976	1.08057	3.13682	3.95338
ENSMUSG00000008206_3_D	ENSMUST00000008350	ENSMUSG00000008206	Cers4	chr8	4523603	4525475	+	4523780	4525475	1695	5	30.245	20.187	21.362	33.221	17.035	7.715	17.596	20.49	50.451	44.13	18.888	38.807	33.068	39.201	32.036	63.098	36.711	46.187	48.804	42.995	38.259	38.351	32.201	53.731	42.085	43.138	52.475	56.8	37.093	42.922	38.992	12.0143	9.79266	11.5569	8.2463	5.07813	2.17539	7.63963
ENSMUSG00000008206_4_D	ENSMUST00000008350	ENSMUSG00000008206	Cers4	chr8	4523603	4525582	+	4523780	4525582	1802	5	5.344	6.191	3.766	0	2.999	9.224	7.024	8.96	0	7.746	11.327	0.281	1.451	0.993	9.053	2.641	13.313	14.26	0.099	0	11.277	10.309	15.482	6.279	14.503	21.282	13.918	6.146	18.712	11.858	13.521	2.1228	3.00318	2.03721	8.40E-09	0.89398	2.60087	3.04962
ENSMUSG00000008206_5_D	ENSMUST00000008350	ENSMUSG00000008206	Cers4	chr8	4523603	4531680	+	4523780	4531680	7900	5	6.864	5.861	5.611	3.944	3.525	4.543	2.703	8.208	12.636	11.924	11.519	12.503	11.002	14.306	15.665	18.313	15.895	17.547	14.206	13.194	15.465	17.275	16.55	18.7	17.494	19.365	16.989	16.787	15.444	16.792	15.877	2.72659	2.84318	3.03558	0.978906	1.05073	1.28087	1.17368
ENSMUSG00000008301_1_D	ENSMUST00000008445	ENSMUSG00000008301	Phax	chr18	56586876	56587521	+	56587146	56587521	375	2	36.248	47.987	31.793	19.853	27.39	26.269	21.462	46.425	56.01	40.832	52.623	49.637	52.905	53.299	45.19	51.588	52.828	47.601	50.94	43.966	54.923	45.057	57.127	48.86	52.993	53.828	44.303	49.066	51.384	45.161	49.128	32.7172	35.7437	28.333	24.8654	33.1542	31.6854	24.1742
ENSMUSG00000008333_1_P	ENSMUST00000008477	ENSMUSG00000008333	Snrpb2	chr2	143071395	143071739	+	143071555	143071739	184	4	97.791	95.218	96.48	97.889	96.707	97.215	98.216	94.195	96.601	95.359	92.845	94.528	95.414	94.292	84.378	83.255	80.821	81.339	79.736	81.081	78.922	82.765	73.401	75.887	78.56	79.235	89.301	90.59	90.919	88.549	88.152	205.914	219.788	215.338	265.738	247.765	238.461	249.359
ENSMUSG00000008333_2_D	ENSMUST00000008477	ENSMUSG00000008333	Snrpb2	chr2	143071395	143072058	+	143071555	143072058	503	4	1.899	4.002	3.171	1.636	3.02	1.935	1.344	4.825	2.325	3.778	5.241	3.947	3.812	4.292	12.352	13.143	12.754	14.136	15.965	15.236	16.154	11.118	19.021	14.683	15.395	12.962	8.473	7.489	5.245	7.814	9.061	3.99951	9.2388	7.07674	4.43995	7.73777	4.74583	3.41211
ENSMUSG00000008333_3_D	ENSMUST00000008477	ENSMUSG00000008333	Snrpb2	chr2	143071395	143072291	+	143071555	143072291	736	4	0	0.218	0.134	0.134	0	0.8	0.169	0.51	0.577	0.507	1.022	0.511	0.217	0.775	0	0.636	2.895	1.863	0	0	1.586	3.33	3.073	4.617	2.393	2.989	0.771	0	2.099	1.273	0.652	0	0.50404	0.298781	0.364313	0	1.96345	0.429305
ENSMUSG00000008333_4_D	ENSMUST00000008477	ENSMUSG00000008333	Snrpb2	chr2	143071395	143072855	+	143071555	143072855	1300	4	0.31	0.561	0.216	0.341	0.272	0.05	0.271	0.47	0.497	0.356	0.893	1.014	0.557	0.641	3.271	2.967	3.531	2.663	4.299	3.683	3.338	2.787	4.504	4.813	3.652	4.814	1.455	1.92	1.737	2.365	2.135	0.652085	1.29537	0.481448	0.925707	0.697711	0.122803	0.686863
ENSMUSG00000008393_1_D	ENSMUST00000008537	ENSMUSG00000008393	Carhsp1	chr16	8658581	8661103	-	8658581	8660940	2359	4	53.533	64.876	56.624	46.005	46.406	49.839	37.941	74.373	77.04	74.533	77.781	87.126	85.973	88.503	78.025	84.825	81.13	63.981	56.332	66.497	58.949	67.656	77.866	81.685	75.589	75.188	83.133	73.991	77.648	74.109	79.047	51.6563	56.0739	55.8237	41.6025	45.0524	42.3062	32.3179
ENSMUSG00000008393_2_D	ENSMUST00000008537	ENSMUSG00000008393	Carhsp1	chr16	8659597	8661103	-	8659597	8660940	1343	4	0	0	0	0.42	0	0	0	0	0	0	0	0	0	0	0	0	0	0	0	0	0	0	0	0	0	0	0	0	0	0	0	0	2.36E-08	0	0.380221	0	2.61E-05	9.31E-07
ENSMUSG00000008393_3_D	ENSMUST00000008537	ENSMUSG00000008393	Carhsp1	chr16	8659847	8661103	-	8659847	8660940	1093	4	0	0	0	0	0	0	0	0	0	0	0	0	0	0	0	0	0	0	0	0	0.698	0	0	0	0	0	0	0	0	0	0	0	0	0	0.000134729	0	0	0
ENSMUSG00000008393_4_P	ENSMUST00000008537	ENSMUSG00000008393	Carhsp1	chr16	8660695	8661103	-	8660695	8660940	245	4	46.467	35.124	43.376	53.575	53.594	50.161	62.059	25.627	22.96	25.467	22.219	12.874	14.027	11.497	21.975	15.175	18.87	36.019	43.668	33.503	40.354	32.344	22.134	18.315	24.411	24.812	16.867	26.009	22.352	25.891	20.953	44.8385	30.3579	42.7638	48.4483	52.0301	42.5789	52.8613
ENSMUSG00000008398_1_D	ENSMUST00000008542	ENSMUSG00000008398	Elk3	chr10	93247416	93250108	-	93247416	93250009	2593	3	59.372	61.097	19.786	26.473	26.375	21.497	22.935	34.501	33.228	25.223	30.807	38.272	37.995	37.389	24.374	24.675	13.072	24.901	20.404	14.323	58.218	79.357	41.234	46.217	23.085	22.895	25.453	23.397	32.983	47.38	30.896	2.61779	2.30519	2.28321	2.31191	1.93165	1.96402	2.10306
ENSMUSG00000008398_2_P	ENSMUST00000008542	ENSMUSG00000008398	Elk3	chr10	93249757	93250108	-	93249757	93250009	252	3	1.534	22.796	79.898	68.248	49.356	71.946	62.445	25.203	34.777	52.274	52.629	42.141	41.09	55.819	46.348	45.532	67.702	72.559	44.637	74.743	38.196	20.643	1.012	48.926	57.654	68.675	53.079	55.29	13.387	24.128	25.499	0.067624	0.860097	9.21969	5.96018	3.61467	6.57316	5.72612
ENSMUSG00000008450_1_P	ENSMUST00000008594	ENSMUSG00000008450	Nutf2	chr8	105878804	105879345	+	105878918	105879345	427	2	95.982	96.241	96.038	97.321	97.589	97.312	97.508	93.491	93.894	93.525	90.076	90.873	91.291	90.121	86.885	84.448	85.349	86.163	84.069	83.357	84.266	84.057	79.1	78.914	78.216	80.373	89.822	91.608	89.78	89.836	88.805	797.469	755.434	769.975	788.883	780.759	800.47	927.374
ENSMUSG00000008450_2_D	ENSMUST00000008594	ENSMUSG00000008450	Nutf2	chr8	105878804	105880399	+	105878918	105880399	1481	2	4.018	3.759	3.962	2.679	2.411	2.688	2.492	6.509	6.106	6.475	9.924	9.127	8.709	9.879	13.115	15.552	14.651	13.837	15.931	16.643	15.734	15.943	20.9	21.086	21.784	19.627	10.178	8.392	10.22	10.164	11.195	33.3859	29.506	31.7677	21.7196	19.2861	22.1072	23.7048
ENSMUSG00000008540_1_D	ENSMUST00000008684	ENSMUSG00000008540	Mgst1	chr6	138156131	138156776	+	138156378	138156776	398	2	33.97	44.308	32.738	47	37.582	54.994	40.907	41.625	42.244	39.161	44.608	48.444	46.535	56.022	57.65	43.676	21.231	50.966	53.94	69.503	37.69	62.463	41.368	58.824	38.615	34.904	40.894	30.539	48.329	47.528	65.212	7.35592	7.39795	5.14784	7.94281	5.4187	7.84097	3.6663
ENSMUSG00000008763_1_D	ENSMUST00000008907	ENSMUSG00000008763	Man1a2	chr3	100562202	100567742	-	100562202	100567609	5407	5	23.139	27.207	18.143	16.188	17.25	15.185	20.847	21.88	23.597	20.458	27.777	30.017	33.642	45.005	63.713	71.474	69.584	74.395	71.942	70.76	61.256	62.531	69.975	70.22	70.222	64.352	65.657	64.388	68.924	59.667	67.958	5.799	5.92732	5.36284	3.44119	3.53885	3.49822	3.60736
ENSMUSG00000008763_2_D	ENSMUST00000008907	ENSMUSG00000008763	Man1a2	chr3	100564260	100567742	-	100564260	100567609	3349	5	10.578	7.295	14.305	23.967	15.442	10.557	10.163	14.315	20.951	15.116	10.677	11.352	14.61	11.488	0	0.249	0.017	0	0	0	0	0	0	0	0	0	0	0	0.52	0	0	2.65102	1.58931	4.22844	5.09473	3.16785	2.43194	1.75862
ENSMUSG00000008763_3_D	ENSMUST00000008907	ENSMUSG00000008763	Man1a2	chr3	100565439	100567742	-	100565439	100567609	2170	5	36.401	35.05	32.102	33.255	43.658	55.19	51.721	40.481	32.289	30.766	33.183	35.054	26.757	37.004	13.239	19.646	15.422	13.908	23.162	14.579	13.326	19.082	12.877	2.93	18.785	9.363	19.035	25.892	17.042	19.048	23.063	9.12285	7.63584	9.48894	7.06926	8.95629	12.7143	8.94973
ENSMUSG00000008763_4_D	ENSMUST00000008907	ENSMUSG00000008763	Man1a2	chr3	100566189	100567742	-	100566189	100567609	1420	5	15.509	30.448	9.994	17.4	16.829	4.423	0	14.291	23.163	19.857	16.841	13.106	13.182	6.503	11.511	8.631	4.929	11.697	4.896	8.534	10.13	6.784	1.749	0.035	0	7.636	8.694	2.838	1.272	10.07	0.323	3.88679	6.63333	2.95403	3.69894	3.45247	1.01896	0
ENSMUSG00000008763_5_P	ENSMUST00000008907	ENSMUSG00000008763	Man1a2	chr3	100567399	100567742	-	100567399	100567609	210	5	14.374	0	25.455	9.19	6.82	14.646	17.269	9.033	0	13.804	11.521	10.47	11.81	0	11.537	0	10.048	0	0	6.127	15.288	11.602	15.399	26.816	10.994	18.649	6.614	6.881	12.242	11.214	8.656	3.60234	0	7.52411	1.95359	1.39918	3.37394	2.98831
ENSMUSG00000008822_1_P	ENSMUST00000008966	ENSMUSG00000008822	Acyp1	chr12	85272521	85272827	-	85272521	85272611	90	2	61.791	59.341	49.535	47.549	66.588	57.851	67.88	58.089	59.92	60.611	40.521	57.796	58.001	52.509	65.368	72.442	67.662	66.127	69.636	60.992	57.819	45.336	58.108	67.12	67.596	60.399	69.376	56.878	68.072	63.264	71.521	44.4041	45.5772	37.2196	33.0038	37.3339	32.95	25.4786
ENSMUSG00000008859_1_D	ENSMUST00000009003	ENSMUSG00000008859	Rala	chr13	17880567	17882501	-	17880567	17882378	1811	5	19.232	19.663	22.729	5.238	5.393	6.495	6.08	31.813	42.697	30.951	45.342	44.321	47.502	45.093	57.797	55.752	45.531	48.49	55.197	45.734	37.959	49.793	64.727	68.163	55.488	46.71	50.581	55.94	50.479	53.76	51.472	15.6361	14.0314	15.4909	5.84694	5.3762	5.42369	7.66156
ENSMUSG00000008859_2_D	ENSMUST00000009003	ENSMUSG00000008859	Rala	chr13	17881846	17882501	-	17881846	17882378	532	5	0	0	0	0	0.083	0	0	0	0	0	0	0	0	0	0	0	0	0	0	0	0	0	0	0	0	0	0	0	0	0	0	0	0	0	0	0.082352	0	0
ENSMUSG00000008859_3_D	ENSMUST00000009003	ENSMUSG00000008859	Rala	chr13	17882185	17882501	-	17882185	17882378	193	5	0	8.865	10.111	6.476	7.358	3.856	1.318	17.833	11.509	11.39	0	0.795	7.402	4.227	0.77	5.222	0	0	2.701	4.611	6.872	5.82	9.239	0.009	7.94	2.009	1.321	10.577	4.655	1.322	4.094	0	6.32616	6.89106	7.2293	7.33482	3.22005	1.66109
ENSMUSG00000008859_4_D	ENSMUST00000009003	ENSMUSG00000008859	Rala	chr13	17882239	17882501	-	17882239	17882378	139	5	5.973	0	0	0	0	4.406	1.985	0	0	0	0	0	0	0	0	0	0	0	0	0	0	0	0	0	2.52	0.017	0	0	0	0	0	4.85591	0	0	0	0	3.67966	2.50082
ENSMUSG00000008859_5_P	ENSMUST00000009003	ENSMUSG00000008859	Rala	chr13	17882312	17882501	-	17882312	17882378	66	5	74.795	71.472	67.161	88.286	87.167	85.242	90.618	50.354	45.794	57.66	54.658	54.883	45.096	50.68	41.433	39.027	54.469	51.51	42.103	49.656	55.169	44.387	26.033	31.827	34.052	51.265	48.098	33.482	44.867	44.918	44.434	60.809	51.0025	45.7741	98.5575	86.894	71.1821	114.193
ENSMUSG00000008976_3_D	ENSMUST00000009120	ENSMUSG00000008976	Gabpa	chr16	84860374	84861593	+	84860603	84861593	990	6	0	0	0	7.956	4.339	1.387	0	0	0	0.117	0.891	0	0	0	0	0	0	0	3.15	0	0	0	6.149	0	0.001	0	0	0	0	0	0	9.60E-08	0	0	5.12177	3.0963	0.897081	0
ENSMUSG00000008976_4_D	ENSMUST00000009120	ENSMUSG00000008976	Gabpa	chr16	84860374	84861739	+	84860603	84861739	1136	6	0	0	0	0	0.043	0.146	0	0	0	0	0	0	0	0	0	0	0	0	0	0	0	0	0	0	9.114	0	0.011	0	0	0	0	0	0	0	9.53E-09	0.0306888	0.0942386	0
ENSMUSG00000008976_5_D	ENSMUST00000009120	ENSMUSG00000008976	Gabpa	chr16	84860374	84863636	+	84860603	84863636	3033	6	68.222	52.812	64.732	56.993	58.394	53.441	55.994	60.856	52.434	54.495	55.915	46.55	40.427	69.978	78.351	87.496	64.207	81.377	85.132	69.51	93.29	54.594	63.87	42.112	74.786	66.984	61.533	78.688	74.583	62.364	57.115	48.5338	46.8435	49.8242	36.6884	41.6676	34.5666	43.1373
ENSMUSG00000008976_6_D	ENSMUST00000009120	ENSMUSG00000008976	Gabpa	chr16	84860374	84863782	+	84860603	84863782	3179	6	15.986	19.322	20.126	15.863	4.66	14.661	8.035	19.67	20.775	18.503	23.178	28.541	34.053	30.022	5.223	12.504	3.519	18.187	0	0	6.71	17.108	6.034	14.417	8.094	0	18.321	12.721	2.093	22.905	17.845	11.3728	17.1386	15.4906	10.2119	3.32555	9.48282	6.19031
ENSMUSG00000008976_1_P	ENSMUST00000009120,ENSMUST00000114184	ENSMUSG00000008976	Gabpa	chr16	84860374	84860750	+	84860603	84860750	147	6	9.981	26.455	4.17	0	16.446	13.166	19.57	7.181	15.442	20.22	8.887	24.909	21.542	0	8.923	0	32.274	0	6.753	8.276	0	28.299	10.225	42.328	0	25.393	3.488	8.592	19.332	0	24.662	7.10063	23.4655	3.20934	1.52E-08	11.7352	8.51618	15.0763
ENSMUSG00000008976_2_D	ENSMUST00000009120,ENSMUST00000114184	ENSMUSG00000008976	Gabpa	chr16	84860374	84861315	+	84860603	84861315	712	6	5.81	1.411	10.972	19.188	16.118	17.199	16.401	12.293	11.348	6.665	11.128	0	3.978	0	7.504	0	0	0.437	4.965	22.214	0	0	13.722	1.143	8.005	7.623	16.647	0	3.991	14.731	0.379	4.13347	1.25178	8.44532	12.3518	11.5009	11.1244	12.6354
ENSMUSG00000024006_1_D	ENSMUST00000009138	ENSMUSG00000024006	Stk38	chr17	28970879	28972676	-	28970879	28972545	1666	2	100	100	100	81.757	100	86.293	100	100	100	95.075	100	96.243	86.301	100	51.165	100	100	100	94.345	99.882	65.192	98.662	99.999	94.327	81.384	100	82.746	91.264	96.322	100	95.117	72.1963	74.0429	72.8149	48.499	44.6097	47.3928	55.3041
ENSMUSG00000008999_1_D	ENSMUST00000009143	ENSMUSG00000008999	Bmp7	chr2	172868011	172870286	-	172868011	172870136	2125	2	39.065	50.519	49.757	25.968	26.035	34.89	21.269	54.12	62.958	50.526	92.718	99.567	100	100	100	100	100	100	100	100	100	100	100	100	100	100	100	100	100	100	100	4.12343	4.23039	3.95028	2.43375	2.01975	2.84437	1.89348
ENSMUSG00000008999_2_P	ENSMUST00000009143	ENSMUSG00000008999	Bmp7	chr2	172869671	172870286	-	172869671	172870136	465	2	60.935	49.481	50.243	74.032	73.965	65.11	78.731	45.88	37.042	49.474	7.282	0.433	0	0	0	0	0	0	0	0	0	0	0	0	0	0	0	0	0	0	0	6.43178	4.14343	3.98893	6.93829	5.73805	5.30801	7.0091
ENSMUSG00000009030_1_D	ENSMUST00000009174	ENSMUSG00000009030	Pdcl	chr2	37350076	37352382	-	37350076	37351830	1754	4	57.347	65.91	55.768	53.708	47.087	55.424	50.803	62.664	47.457	59.378	51.768	62.051	59.85	62.966	62.659	52.498	71.271	49.07	72.381	51.535	61.701	72.376	56.931	57.056	71.425	53.314	64.014	55.689	63.779	58.795	60.958	33.4696	37.2206	31.7023	27.2175	22.5108	28.9939	29.4627
ENSMUSG00000009030_2_D	ENSMUST00000009174	ENSMUSG00000009030	Pdcl	chr2	37350386	37352382	-	37350386	37351830	1444	4	0	0	0	0	0	0	0	0	0	0	0	0	0	0	0	0	0	0	0	0	0	0	0	0	0	0	0	0	0	0	0	0	0	0	0	0	0	0
ENSMUSG00000009030_3_D	ENSMUST00000009174	ENSMUSG00000009030	Pdcl	chr2	37350475	37352382	-	37350475	37351830	1355	4	0	0	0.423	0.006	0	0.751	0.001	0	3.356	0.02	0	0.009	0.181	0.033	0	0	0	0	0	0.003	0.164	0	0	0.011	0	0	0	0	0	0	0	1.84E-09	1.64E-06	0.240551	0.00309058	0	0.392742	0.000483642
ENSMUSG00000009090_1_D	ENSMUST00000009234,ENSMUST00000109897,ENSMUST00000101613	ENSMUSG00000009090	Ap1b1	chr11	5041717	5042683	+	5041792	5042683	891	3	10.92	9.891	2.338	9.151	8.157	7.402	5.719	5.755	10.639	13.967	7.405	4.952	2.19	9.647	6.512	8.367	10.348	6.334	4.437	5.06	6.948	8.5	8.209	5.691	4.929	14.373	7.401	6.158	0.163	3.906	3.887	9.51253	9.89573	2.05395	5.4644	5.05532	4.40082	5.14791
ENSMUSG00000009291_1_P	ENSMUST00000009435	ENSMUSG00000009291	Pttg1ip	chr10	77597027	77597269	+	77597065	77597269	204	2	0	0	18.605	9.932	0	21.159	23.741	18.595	0.743	0	0	0	16.408	0	0	14.224	28.536	1.163	11.827	0	15.338	0	0	0	14.862	0	11.459	0	6.011	7.734	27.057	0	0	17.8295	4.93883	0	10.9556	21.6986
ENSMUSG00000009291_2_D	ENSMUST00000009435	ENSMUSG00000009291	Pttg1ip	chr10	77597027	77598731	+	77597065	77598731	1666	2	100	100	81.395	90.068	100	78.841	76.259	81.405	99.257	100	100	100	83.592	100	100	85.776	71.464	98.837	88.173	100	84.662	100	100	100	85.138	100	88.541	100	93.989	92.266	72.943	79.6394	73.1482	78.001	44.7871	45.1378	40.8223	69.7003
ENSMUSG00000009535_1_D	ENSMUST00000009679	ENSMUSG00000009535	Rnmt	chr18	68321317	68324751	+	68321355	68324751	3396	4	1.57	5.198	4.528	3.863	3.717	4.088	4.239	2.63	2.822	9.106	7.203	3.644	4.822	13.028	17.163	30.659	7.462	13.532	26.517	26.356	9.735	11.012	19.426	15.54	2.912	26.703	16.639	17.008	21.71	12.072	31.222	1.59944	5.09072	4.60562	4.22276	3.74177	4.26196	2.8785
ENSMUSG00000009535_2_D	ENSMUST00000009679	ENSMUSG00000009535	Rnmt	chr18	68321317	68324868	+	68321355	68324868	3513	4	10.438	7.28	6.841	4.083	4.712	3.973	6.501	18.551	19.129	11.855	28.758	36.611	34.332	19.774	55.766	45.29	52.82	56.125	39.752	42.627	61.178	53.174	43.976	51.2	55.687	41.177	47.228	47.961	45.042	58.889	41.404	10.6356	7.1289	6.95884	4.46333	4.74266	4.14163	4.41409
ENSMUSG00000022415_1_P	ENSMUST00000009727	ENSMUSG00000022415	Syngr1	chr15	80115854	80116269	+	80116076	80116269	193	2	10.137	0	9.388	0	19.9	23.575	0	7.901	32.597	13.85	30.955	8.322	0	5.286	14.577	9.176	12.507	16.676	16.971	17.693	17.175	10.657	8.445	0	9.51	6.734	1.147	5.438	10.561	4.086	12.143	1.26202	0	1.21169	0	2.1761	2.4806	0
ENSMUSG00000022415_2_D	ENSMUST00000009727	ENSMUSG00000022415	Syngr1	chr15	80115854	80119501	+	80116076	80119501	3425	2	89.863	100	90.612	100	80.1	76.425	100	92.099	67.403	86.15	69.045	91.678	100	94.714	85.423	90.824	87.493	83.324	83.029	82.307	82.825	89.343	91.555	100	90.49	93.266	98.853	94.562	89.439	95.914	87.857	11.1871	12.1083	11.6957	10.0239	8.7592	8.04138	3.49518
ENSMUSG00000019916_1_D	ENSMUST00000009789	ENSMUSG00000019916	P4ha1	chr10	59371003	59372934	+	59371074	59372934	1860	5	0.131	0	0	1.411	0	1.378	0.689	1.197	2.202	1.221	2.027	2.124	4.476	0	2.724	5.19	3.966	4.142	3.453	5.087	3.056	7.017	0.99	4.969	6.184	1.904	0	3.955	2.633	0.785	3.855	0.155215	8.54E-06	5.04E-08	1.06303	0	0.987127	0.320326
ENSMUSG00000019916_2_D	ENSMUST00000009789	ENSMUSG00000019916	P4ha1	chr10	59371003	59373305	+	59371074	59373305	2231	5	2.352	2.533	3.981	0.533	1.541	0.521	1.871	2.236	1.66	3.466	2.145	2.244	2.276	3.83	7.929	4.677	5.857	5.057	9.71	3.236	3.698	2.078	5.179	4.7	4.848	7.223	4.111	1.874	2.301	4.371	2.753	2.7972	2.4303	3.02888	0.401871	1.13459	0.373177	0.870029
ENSMUSG00000009905_1_D	ENSMUST00000010049	ENSMUSG00000009905	Kdsr	chr1	106720458	106725021	-	106720458	106724901	4443	5	6.438	4.091	7.292	3.627	3.413	6.93	3.331	7.366	2.796	8.1	13.067	4.228	3.933	7.379	4.645	7.525	4.755	1.866	2.687	1.439	4.637	6.547	3.741	4.662	7.434	3.996	3.813	2.965	5.312	3.841	8.877	3.40252	1.46501	2.96606	1.74583	1.29951	1.94542	0.907112
ENSMUSG00000009905_2_D	ENSMUST00000010049	ENSMUSG00000009905	Kdsr	chr1	106720885	106725021	-	106720885	106724901	4016	5	7.148	17.335	10.5	3.238	5.056	4	1.794	2.608	6.027	8.993	5.029	7.049	6.961	11.923	5.719	3.282	13.172	11.915	7.236	10.737	13.099	5.267	9.555	19.013	15.443	11.684	12.47	11.178	10.627	11.672	8.197	3.77772	6.2076	4.27113	1.55842	1.92486	1.12291	0.488696
ENSMUSG00000009905_3_D	ENSMUST00000010049	ENSMUSG00000009905	Kdsr	chr1	106721810	106725021	-	106721810	106724901	3091	5	10.173	8.952	15.505	4.883	4.818	6.181	4.127	9.518	9.597	8.325	9.519	5.647	4.095	4.009	9.719	10.764	13.399	7.18	15.047	8.451	7.269	7.977	5.926	5.217	14.716	10.745	9.361	7.905	9.394	10.084	20.588	5.37703	3.20559	6.3071	2.35028	1.83444	1.73519	1.12389
ENSMUSG00000009905_4_D	ENSMUST00000010049	ENSMUSG00000009905	Kdsr	chr1	106723879	106725021	-	106723879	106724901	1022	5	49.637	69.622	64.863	38.817	46.076	60.925	53.641	40.458	44.717	74.582	56.81	44.859	43.453	49.292	36.61	36.038	37.126	26.153	29.666	23.29	37.099	41.914	22.272	37.398	50.624	32.285	31.067	31.963	24.224	36.456	57.588	26.2348	24.9313	26.384	18.6834	17.5424	17.104	14.6084
ENSMUSG00000009905_5_P	ENSMUST00000010049	ENSMUSG00000009905	Kdsr	chr1	106724825	106725021	-	106724825	106724901	76	5	26.605	0	1.84	49.435	40.637	21.965	37.107	40.051	36.864	0	15.576	38.217	41.559	27.397	43.306	42.391	31.548	52.887	45.364	56.084	37.896	38.294	58.506	33.709	11.783	41.29	43.288	45.989	50.444	37.947	4.749	14.0616	0	0.748466	23.7945	15.4719	6.16641	10.1056
ENSMUSG00000010095_1_D	ENSMUST00000010239	ENSMUSG00000010095	Slc3a2	chr19	8707571	8708094	-	8707571	8707722	151	3	48.832	48.876	46.392	57.309	36.451	49.521	39.623	55.3	46.683	44.541	30.123	34.462	57.907	35.222	48.639	43.852	55.804	47.892	44.76	52.918	53.615	50.153	40.695	41.368	43.167	38.425	29.45	61.726	51.949	57.353	54.994	210.392	208.499	227.152	208.125	139.244	176.177	154.617
ENSMUSG00000010095_2_P	ENSMUST00000010239	ENSMUSG00000010095	Slc3a2	chr19	8707607	8708094	-	8707607	8707722	115	3	48.758	48.596	51.153	41.603	61.966	49.177	58.758	42.837	51.427	53.512	67.82	64.115	39.123	62.984	50.931	55.154	43.332	51.044	53.586	46.14	45.639	48.167	57.306	57.294	56.137	59.802	68.939	36.219	46.59	40.877	43.568	210.074	207.305	250.464	151.088	236.714	174.952	229.287
ENSMUSG00000000561_1_P	ENSMUST00000010278	ENSMUSG00000000561	Wdr77	chr3	105967162	105967366	+	105967322	105967366	44	4	9.709	7.752	22.331	13.753	8.687	9.892	12.77	7.489	23.16	0	12.598	4.024	12.145	0	19.063	21.58	18.617	21.395	0	0.196	0	6.52	27.758	21.378	32.515	16.188	4.408	25.087	18.38	0	3.901	21.4791	17.107	58.3858	33.992	20.092	23.5458	27.5705
ENSMUSG00000000561_2_D	ENSMUST00000010278	ENSMUSG00000000561	Wdr77	chr3	105967162	105968188	+	105967322	105968188	866	4	74.185	73.703	63.681	76.15	78.271	79.183	74.427	69.492	57.432	73.989	62.731	65.637	59.506	69.074	39.662	40.77	37.569	40.799	55.459	53.878	53.683	48.184	40.192	43.292	37.153	46.622	61.059	44.21	48.995	60.971	59.994	164.123	162.656	166.495	188.211	181.039	188.475	160.689
ENSMUSG00000000561_3_D	ENSMUST00000010278	ENSMUSG00000000561	Wdr77	chr3	105967162	105969370	+	105967322	105969370	2048	4	9.66	10.632	7.912	4.878	8.312	7.14	7.337	13.136	11.592	14.169	15.222	18.728	15.464	19.995	23.809	19.575	26.423	17.337	23.443	28.17	24.721	27.4	17.668	22.001	17.846	22.758	15.84	17.797	19.815	20.77	20.113	21.3719	23.4644	20.6865	12.0574	19.2248	16.9953	15.8398
ENSMUSG00000000561_4_D	ENSMUST00000010278	ENSMUSG00000000561	Wdr77	chr3	105967162	105969763	+	105967322	105969763	2441	4	6.445	7.913	6.075	5.219	4.731	3.784	5.467	9.882	7.816	11.842	9.449	11.611	12.885	10.932	17.466	18.076	17.391	20.469	21.098	17.756	21.596	17.895	14.383	13.329	12.486	14.431	18.693	12.907	12.809	18.259	15.992	14.2594	17.4635	15.8832	12.8987	10.9425	9.00775	11.8023
ENSMUSG00000010277_1_P	ENSMUST00000010421	ENSMUSG00000010277	2610507B11Rik	chr11	78289803	78290336	+	78289983	78290336	353	2	75.343	75.297	74.775	67.333	74.094	70.576	72.72	71.711	70.154	71.628	73.94	73.378	70.196	74.695	63.757	64.351	68.089	69.466	70.521	68.752	69.839	67.564	62.204	69.418	67.173	69.096	67.88	62.118	67.697	67.541	64.384	149.966	157.199	176.756	109.517	121.864	107.388	161.188
ENSMUSG00000010277_2_D	ENSMUST00000010421	ENSMUSG00000010277	2610507B11Rik	chr11	78289803	78290623	+	78289983	78290623	640	2	24.657	24.703	25.225	32.667	25.906	29.424	27.28	28.289	29.846	28.372	26.06	26.622	29.804	25.305	36.243	35.649	31.911	30.534	29.479	31.248	30.161	32.436	37.796	30.582	32.827	30.904	32.12	37.882	32.303	32.459	35.616	49.0795	51.5741	59.6281	53.134	42.6088	44.7709	60.469
ENSMUSG00000010392_1_D	ENSMUST00000010536	ENSMUSG00000010392	Gosr1	chr11	76726601	76730233	-	76726601	76730108	3507	3	86.73	61.881	55.367	42.668	45.69	42.109	34.499	74.728	76.613	96.083	96.659	88.325	85.698	100	100	99.427	100	100	100	100	97.244	100	100	100	100	100	100	92.143	100	100	98.385	15.994	15.7518	16.581	9.59352	9.89221	9.98837	11.6541
ENSMUSG00000010392_2_D	ENSMUST00000010536	ENSMUSG00000010392	Gosr1	chr11	76728396	76730233	-	76728396	76730108	1712	3	0	4.744	5.302	4.305	3.621	1.38	6.096	0	0	3.547	0	0	0	0	0	0	0	0	0	0	0	0	0	0	0	0	0	0	0	0	0	0	1.20747	1.58784	0.967942	0.783951	0.32737	2.05919
ENSMUSG00000010392_3_P	ENSMUST00000010536	ENSMUSG00000010392	Gosr1	chr11	76729698	76730233	-	76729698	76730108	410	3	13.27	33.376	39.331	53.026	50.689	56.511	59.406	25.272	23.387	0.371	3.341	11.675	14.302	0	0	0.573	0	0	0	0	2.756	0	0	0	0	0	0	7.857	0	0	1.615	2.44711	8.49582	11.7784	11.9224	10.9746	13.4045	20.0681
ENSMUSG00000010453_1_P	ENSMUST00000010597	ENSMUSG00000010453	Kansl3	chr1	36336675	36337651	-	36336675	36337630	955	2	0	0	0	0	0	0	0	0	0	0	0	0	1.447	0	0	0	0.276	0	0	0.008	0	0	0	0	0	0	0	0	0	0	0	0	0	0	0	0	0	0
ENSMUSG00000010663_1_P	ENSMUST00000010807	ENSMUSG00000010663	Fads1	chr19	10194870	10196009	+	10194922	10196009	1087	2	0	0	0	0	3.798	0	0	0	0	0	0	0	0	0	0	0	0	0	0	0	0	0	0	0	0	0	0	0	0	0	0	4.36E-05	0	0	0	2.79237	2.44E-06	0
ENSMUSG00000010663_2_D	ENSMUST00000010807	ENSMUSG00000010663	Fads1	chr19	10194870	10196869	+	10194922	10196869	1947	2	100	100	100	100	96.202	100	100	100	100	100	100	100	100	100	100	100	100	100	100	100	100	100	100	100	100	100	100	100	100	100	100	155.949	153.78	157.913	76.7117	70.7233	72.0143	58.8821
ENSMUSG00000010755_1_D	ENSMUST00000010899	ENSMUSG00000010755	Cars	chr7	143557308	143558006	-	143557308	143557871	563	2	2.52	3.133	2.607	2.012	1.076	2.436	1.36	4.029	3.035	0.812	4.121	5.028	3.964	2.94	3.799	2.937	4.186	3.681	2.679	2.756	3.11	1.914	5.943	2.589	4.945	2.111	5.098	1.781	2.457	2.535	2.824	2.96798	3.52488	3.53846	1.93676	1.25944	2.67547	1.00025
ENSMUSG00000010914_1_D	ENSMUST00000011058	ENSMUSG00000010914	Pdhx	chr2	103021074	103022269	-	103021074	103022010	936	6	6.197	12.271	3.287	7.159	6.297	3.997	6.204	9.68	11.131	12.987	12.542	9.282	19.152	16.829	23.137	20.542	21.402	22.93	20.717	14.929	17.908	15.159	18.686	24.604	16.195	17.01	19.604	21.291	23.415	22.243	14.318	3.10688	5.21301	1.8093	2.98189	2.77446	2.07673	2.58225
ENSMUSG00000010914_2_D	ENSMUST00000011058	ENSMUSG00000010914	Pdhx	chr2	103021138	103022269	-	103021138	103022010	872	6	0.038	0	0	0	0	0	0	0	0	0	0	0	0	0	0	0	0	0	0	0	0	0	0	0	0	0	0	0	0	0	0	0.019223	0	0	0	0	0	0
ENSMUSG00000010914_3_D	ENSMUST00000011058	ENSMUSG00000010914	Pdhx	chr2	103021174	103022269	-	103021174	103022010	836	6	14.583	21.617	23.944	17.495	14.41	16.957	18.23	23.467	21.716	17.82	13.452	25.972	12.736	15.027	24.783	31.637	27.496	25.926	24.357	28.497	23.541	29.181	27.134	21.101	32.244	28.653	32.322	31.617	23.699	23.764	31.065	7.3115	9.18316	13.1784	7.28682	6.34893	8.81054	7.58734
ENSMUSG00000010914_4_D	ENSMUST00000011058	ENSMUSG00000010914	Pdhx	chr2	103021707	103022269	-	103021707	103022010	303	6	0	0	0	0.566	0	0	0	0	0	0	0	0	0.017	0	0	0	0	0	0	0	0	0	0	0	0	0	0	0	0	0	0	0	0	0	0.235566	0	0	0
ENSMUSG00000010914_5_D	ENSMUST00000011058	ENSMUSG00000010914	Pdhx	chr2	103021793	103022269	-	103021793	103022010	217	6	22.126	50.428	51.198	25.711	57.02	34.034	63.256	66.72	58.403	37.92	48.348	33.799	68.03	59.133	29.887	47.821	35.691	41.818	54.926	49.056	47.519	44.597	47.232	53.843	27.534	45.031	32.967	36.888	40.111	34.566	33.44	11.0935	21.4225	28.1791	10.7086	25.123	17.6832	26.3277
ENSMUSG00000010914_6_P	ENSMUST00000011058	ENSMUSG00000010914	Pdhx	chr2	103021847	103022269	-	103021847	103022010	163	6	57.056	15.684	21.571	49.068	22.274	45.012	12.31	0.133	8.75	31.273	25.657	30.947	0.065	9.012	22.193	0	15.411	9.326	0	7.519	11.032	11.063	6.948	0.452	24.027	9.306	15.107	10.204	12.774	19.427	21.178	28.6069	6.66265	11.8726	20.4369	9.81391	23.3873	5.12367
ENSMUSG00000011254_1_D	ENSMUST00000011398	ENSMUSG00000011254	Thg1l	chr11	45946842	45948328	-	45946842	45948166	1324	3	3.866	4.51	4.399	4.815	3.829	4.504	3.954	9.526	7.022	8.327	12.528	10.677	12.679	10.351	16.764	26.164	21.23	20.327	11.187	16.584	19.408	21.318	28.688	17.857	22.087	22.496	18.541	16.924	17.521	15.084	18.364	3.26078	3.16432	3.8021	3.71783	3.31493	3.5826	3.57289
ENSMUSG00000011254_2_D	ENSMUST00000011398	ENSMUSG00000011254	Thg1l	chr11	45947862	45948328	-	45947862	45948166	304	3	37.514	38.174	32.833	45.606	35.407	18.683	30.755	22.827	38.06	34.498	40.396	38.564	15.337	15.15	0	28.973	0	0	10.045	0	15.018	0	21.602	20.768	2.436	0	7.615	4.593	19.024	9.571	13.331	31.6443	26.786	28.3789	35.2114	30.6569	14.8597	27.7903
ENSMUSG00000011254_3_P	ENSMUST00000011398	ENSMUSG00000011254	Thg1l	chr11	45947923	45948328	-	45947923	45948166	243	3	58.621	57.316	62.768	49.579	60.764	76.812	65.291	67.646	54.918	57.175	47.077	50.76	71.984	74.5	83.236	44.863	78.77	79.673	78.769	83.416	65.574	78.682	49.71	61.375	75.476	77.504	73.844	78.482	63.455	75.345	68.305	49.4492	40.217	54.2535	38.2789	52.6119	61.0928	58.9985
ENSMUSG00000027710_1_P	ENSMUST00000011492	ENSMUSG00000027710	Acad9	chr3	36090830	36091383	+	36090931	36091383	452	3	14.743	24.259	27.699	0.82	0.001	29.729	24.824	27.111	6.178	28.592	2.627	0.716	34.849	23.64	16.89	34.107	0.081	2.347	22.908	16.131	58.489	23.782	47.147	33.796	33.827	42.275	33.16	9.957	19.881	0	28.816	5.85163	8.87716	11.8306	0.351364	0.000273489	10.7275	10.4718
ENSMUSG00000027710_2_D	ENSMUST00000011492	ENSMUSG00000027710	Acad9	chr3	36090830	36091457	+	36090931	36091457	526	3	14.102	0	4.641	51.914	50.439	17.35	31.974	24.837	40.271	21.58	32.837	40.245	0	19.652	32.757	16.739	46.346	41.56	29.866	35.258	0	31.896	0	17.148	20.036	0.738	4.063	37.305	20.883	42.438	17.154	5.59749	0	1.98233	22.2481	18.7377	6.26066	13.4879
ENSMUSG00000027710_3_D	ENSMUST00000011492	ENSMUSG00000027710	Acad9	chr3	36090830	36092868	+	36090931	36092868	1937	3	71.155	75.741	67.66	47.266	49.561	52.922	43.203	48.052	53.551	49.828	64.537	59.039	65.151	56.709	50.353	49.154	53.573	56.093	47.227	48.611	41.511	44.322	52.853	49.057	46.136	56.987	62.777	52.738	59.236	57.562	54.031	28.243	27.7165	28.8986	20.2559	18.4115	19.0967	18.2248
ENSMUSG00000020315_2_P	ENSMUST00000011877	ENSMUSG00000020315	Sptbn1	chr11	30099713	30100714	-	30099713	30100495	782	2	17.312	5.081	11.999	21.463	32.505	22.765	13.273	24.748	12.905	1.123	13.524	13.182	6.826	11.48	12.395	15.535	7.64	15.842	14.5	9.02	13.718	7.493	6.809	0.519	3.687	10.488	11.178	11.895	15.879	5.599	13.785	18.2542	5.71442	14.0573	12.0974	18.1154	12.9201	10.2829
ENSMUSG00000003166_1_D	ENSMUST00000012152	ENSMUSG00000003166	Dgcr2	chr16	17840445	17842777	-	17840445	17842520	2075	3	41.499	37.305	39.46	39.345	22.591	22.511	27.428	45.865	40.681	31.542	34.181	29.003	37.684	16.091	24.512	18.075	23.021	33.407	28.888	42.641	40.779	23.812	29.527	38.23	43.307	42.623	24.217	35.183	25.052	35.775	30.413	26.6962	21.8558	24.6228	16.3514	10.0592	9.97424	9.92047
ENSMUSG00000012117_3_P	ENSMUST00000012262	ENSMUSG00000012117	Dhdds	chr4	133969682	133971253	-	133969682	133971016	1334	10	1.99	29.65	17.115	8.421	6.451	0.011	32.593	0	12.425	14.938	12.258	0.632	19.752	0.045	1.695	0	16.365	0	6.008	0.944	0	4.897	2.732	0	0.136	0.004	9.375	4.077	0	10.652	15.186	0.339028	5.30127	2.86381	0.753092	0.638411	0.00128979	2.00409
ENSMUSG00000012117_1_D	ENSMUST00000012262,ENSMUST00000105887	ENSMUSG00000012117	Dhdds	chr4	133970157	133971256	-	133970157	133971016	859	10	2.37	0	0	0	0	2.395	0	0	0	0	0	0	0	0	0	0	0	0	0	0	0	0	0	0	0	0	0	0	0	0	0	0.604984	0	0	0	0	0.541063	0
ENSMUSG00000012117_2_D	ENSMUST00000012262,ENSMUST00000105887	ENSMUSG00000012117	Dhdds	chr4	133970872	133971256	-	133970872	133971016	144	10	0	0	0	0	0	0	0	0	0	0	0	0	0	0	0	0	0	0	0	0	0	0	0	0	0	0	0	0	0	0	0	0	0	0	0	0	0	0
ENSMUSG00000021510_1_D	ENSMUST00000012314	ENSMUSG00000021510	A530054K11Rik	chr13	67617000	67621849	-	67617000	67619186	2186	2	96.294	84.135	88.281	77.763	76.976	93.021	76.988	98.315	68.365	86.042	90.97	99.997	100	100	94.524	99.997	76.058	100	61.519	82.246	82.359	97.993	94.15	99.746	97.794	87.467	99.99	89.624	100	100	100	7.56229	7.39341	8.85157	3.86173	3.74356	4.55267	2.39616
ENSMUSG00000021510_2_P	ENSMUST00000012314	ENSMUSG00000021510	A530054K11Rik	chr13	67617946	67621849	-	67617946	67619186	1240	2	3.706	15.865	11.719	22.237	23.024	6.979	23.012	1.685	31.635	13.958	9.03	0.003	0	0	5.476	0.003	23.942	0	38.481	17.754	17.641	2.007	5.85	0.254	2.206	12.533	0.01	10.376	0	0	0	0.29101	1.3941	1.17497	1.10431	1.11972	0.341581	0.716201
ENSMUSG00000012422_1_P	ENSMUST00000012566,ENSMUST00000161568	ENSMUSG00000012422	Tmem167	chr13	90103287	90104577	+	90104445	90104577	132	15	NA	NA	NA	NA	NA	NA	NA	NA	NA	NA	NA	NA	NA	NA	NA	NA	NA	NA	NA	NA	NA	NA	NA	NA	NA	NA	NA	NA	NA	NA	NA	0	0	0	0	0	0	0
ENSMUSG00000012422_2_D	ENSMUST00000012566,ENSMUST00000161568	ENSMUSG00000012422	Tmem167	chr13	90103287	90104661	+	90104445	90104661	216	15	NA	NA	NA	NA	NA	NA	NA	NA	NA	NA	NA	NA	NA	NA	NA	NA	NA	NA	NA	NA	NA	NA	NA	NA	NA	NA	NA	NA	NA	NA	NA	0	0	0	0	0	0	0
ENSMUSG00000012422_3_D	ENSMUST00000012566,ENSMUST00000161568	ENSMUSG00000012422	Tmem167	chr13	90103287	90104701	+	90104445	90104701	256	15	NA	NA	NA	NA	NA	NA	NA	NA	NA	NA	NA	NA	NA	NA	NA	NA	NA	NA	NA	NA	NA	NA	NA	NA	NA	NA	NA	NA	NA	NA	NA	0	0	0	0	0	0	0
ENSMUSG00000027615_1_D	ENSMUST00000012580	ENSMUSG00000027615	Hps3	chr3	19995944	19997029	-	19995944	19996901	957	2	68.335	98.315	99.992	100	79.893	86.928	70.233	89.307	87.604	100	99.698	100	82.467	100	98.065	100	72.41	100	87.186	78.844	100	100	95.628	82.068	94.758	62.972	100	87.868	98.065	85.699	100	8.15918	11.0711	9.85939	6.35497	5.49283	6.59607	8.83236
ENSMUSG00000058093_1_D	ENSMUST00000012873	ENSMUSG00000058093	AA987161	chr13	67589437	67593915	-	67589437	67591006	1569	2	99.667	100	93.841	100	98.711	100	100	100	69.332	87.148	100	100	90.198	100	100	99.982	92.188	81.179	84.013	100	97.867	99.954	100	100	100	98.732	99.997	100	100	99.997	100	12.1381	13.7249	13.1723	8.32332	9.1093	8.31783	5.61748
ENSMUSG00000058093_2_P	ENSMUST00000012873	ENSMUSG00000058093	AA987161	chr13	67590121	67593915	-	67590121	67591006	885	2	0.333	0	6.159	0	1.289	0	0	0	30.668	12.852	0	0	9.802	0	0	0.018	7.812	18.821	15.987	0	2.133	0.046	0	0	0	1.268	0.003	0	0	0.003	0	0.0405685	1.00E-08	0.864517	2.23E-07	0.118927	9.23E-07	8.35E-08
ENSMUSG00000013076_1_D	ENSMUST00000013220	ENSMUSG00000013076	Amotl1	chr9	14544937	14547898	-	14544937	14547791	2854	3	5.204	14.301	7.127	4.804	3.684	11.382	11.083	6.21	2.951	5.82	0.739	0	0.536	0	0.377	10.923	0	10.435	3.495	0	14.91	3.217	10.024	0	4.589	5.085	0	0	8.724	0	0	0.503159	1.31526	0.779289	0.419755	0.241046	0.911484	0.790478
ENSMUSG00000013150_1_D	ENSMUST00000013294	ENSMUSG00000013150	Gfod2	chr8	105713853	105717650	-	105713853	105716751	2898	2	20.625	29.06	35.917	23.432	19.821	21.565	16.973	23.133	21.978	23.657	24.794	25.041	25.386	22.58	13.731	14.415	14.115	17.084	10.626	11.759	11.707	14.367	12.708	14.245	15.072	13.057	14.565	16.457	17.065	15.364	16.058	2.81725	4.10309	5.15605	2.14751	2.02147	2.42919	1.75875
ENSMUSG00000013150_2_P	ENSMUST00000013294	ENSMUSG00000013150	Gfod2	chr8	105716111	105717650	-	105716111	105716751	640	2	79.375	70.94	64.083	76.568	80.179	78.435	83.027	76.867	78.022	76.343	75.206	74.959	74.614	77.42	86.269	85.585	85.885	82.916	89.374	88.241	88.293	85.633	87.292	85.755	84.928	86.943	85.435	83.543	82.935	84.636	83.942	10.8421	10.0164	9.19922	7.01742	8.1774	8.8352	8.60347
ENSMUSG00000029213_1_D	ENSMUST00000013693	ENSMUSG00000029213	Commd8	chr5	72156574	72159893	-	72156574	72159872	3298	3	7.292	11.625	7.674	6.062	6.52	6.601	5.58	8.739	6.898	7.817	13.353	10.432	11.479	9.266	6.781	6.979	6.893	8.852	8.358	7.619	6.128	6.762	5.411	6.5	6.657	4.462	7.541	8.607	9.637	9.808	9.405	5.90077	7.37202	7.17638	3.93118	3.78043	3.90875	3.56196
ENSMUSG00000029213_2_D	ENSMUST00000013693	ENSMUSG00000029213	Commd8	chr5	72159009	72159893	-	72159009	72159872	863	3	46.353	50.621	42.707	51.311	52.847	51.12	54.717	48.619	34.132	59.432	49.097	52.395	47.815	41.019	47.179	53.964	52.628	54.54	56.434	52.744	48.798	60.245	52.843	51.022	61.536	43.469	52.127	51.831	46.286	58.388	42.124	37.5082	32.101	39.9397	33.2757	30.6415	30.2692	34.9265
ENSMUSG00000029213_3_P	ENSMUST00000013693	ENSMUSG00000029213	Commd8	chr5	72159602	72159893	-	72159602	72159872	270	3	46.354	37.754	49.619	42.627	40.633	42.279	39.703	42.642	58.97	32.752	37.55	37.172	40.706	49.715	46.04	39.058	40.479	36.609	35.208	39.637	45.074	32.993	41.746	42.478	31.806	52.07	40.332	39.562	44.077	31.805	48.47	37.5088	23.9414	46.4031	27.6438	23.5592	25.0343	25.3425
ENSMUSG00000008200_1_P	ENSMUST00000013759	ENSMUSG00000008200	Fnbp4	chr2	90779560	90780474	+	90779651	90780474	823	2	79.083	76.137	76.32	78.337	82.06	79.595	78.486	74.728	76.655	76.321	75.328	74.001	76.329	78.129	71.965	67.44	64.647	75.499	70.692	67.05	75.03	68.157	66.499	64.828	67.238	73.095	69.573	70.12	68.444	73.969	71.176	77.5021	74.8517	77.3119	57.1743	63.8188	54.3153	33.1566
ENSMUSG00000008200_2_D	ENSMUST00000013759	ENSMUSG00000008200	Fnbp4	chr2	90779560	90781021	+	90779651	90781021	1370	2	20.917	23.863	23.68	21.663	17.94	20.405	21.514	25.272	23.345	23.679	24.672	25.999	23.671	21.871	28.035	32.56	35.353	24.501	29.308	32.95	24.97	31.843	33.501	35.172	32.762	26.905	30.427	29.88	31.556	26.031	28.824	20.4983	23.4605	23.9873	15.811	13.9523	13.9246	9.08873
ENSMUSG00000013663_1_P	ENSMUST00000013807	ENSMUSG00000013663	Pten	chr19	32819842	32820101	+	32820028	32820101	73	9	25.776	37.855	27.831	57.885	54.732	47.125	54.988	40.633	40.14	47.375	33.904	43.499	36.777	7.222	20.235	20.999	26.519	23.731	26.515	33.747	19.656	18.542	21.872	15.757	24.218	26.805	36.065	21.969	20.611	27.045	20.333	39.165	69.9467	45.4328	43.3428	39.8568	29.1831	33.7233
ENSMUSG00000013663_2_D	ENSMUST00000013807	ENSMUSG00000013663	Pten	chr19	32819842	32820370	+	32820028	32820370	342	9	0	0	0	0	0.945	0	0	0	0	0	0	0	0	0	0	0	0	0	0	0	0	0	0	0	0	0	0	0	0	0	0	0	0	0	0	0.688301	2.06E-07	0
ENSMUSG00000013663_3_D	ENSMUST00000013807	ENSMUSG00000013663	Pten	chr19	32819842	32823420	+	32820028	32823420	3392	9	57.614	48.333	56.192	37.226	37.537	44.664	39.857	42.055	45.104	37.928	49.88	42.405	46.205	61.92	63.803	63.824	60.803	62.863	59.785	53.294	62.592	65.432	62.857	66.348	61.441	59.136	50.508	62.347	62.117	58.789	63.885	87.5409	89.3071	91.7298	27.8736	27.3353	27.659	24.4433
ENSMUSG00000013663_4_D	ENSMUST00000013807	ENSMUSG00000013663	Pten	chr19	32819842	32825707	+	32820028	32825707	5679	9	1.762	1.733	0.514	0.037	1.365	1.317	1.715	4.682	3.878	5.032	7.097	4.768	10.391	8.149	2.474	6.939	3.468	0.427	4.246	2.648	6.051	2.978	4.672	4.269	1.903	5.017	3.414	5.312	5.57	3.781	2.924	2.67767	3.20158	0.839039	0.0274751	0.994311	0.815539	1.05173
ENSMUSG00000013663_5_D	ENSMUST00000013807	ENSMUSG00000013663	Pten	chr19	32819842	32825756	+	32820028	32825756	5728	9	2.555	0.028	0.042	0	0.089	1.119	0	0.394	1.62	0.352	1.218	0.153	1.049	0.054	1.239	1.156	0.972	0.957	0.111	3.466	0.56	3.13	0.536	0.198	0.997	0.03	0.265	0.115	0.5	0.022	1.194	3.88191	0.0512594	0.068704	0.000146617	0.0651417	0.693215	9.92E-05
ENSMUSG00000013663_6_D	ENSMUST00000013807	ENSMUSG00000013663	Pten	chr19	32819842	32825957	+	32820028	32825957	5929	9	1.386	2.582	1.975	0.001	1.955	1.03	0.012	5.085	2.987	0.959	1.099	0.011	0.297	0.546	3.026	4.944	0.019	2.702	1.561	0.294	0.746	4.636	0.733	5.003	2.101	1.693	0.032	3.603	0.388	1.793	5.48	2.10542	4.77075	3.22442	0.000911709	1.42332	0.63813	0.00754882
ENSMUSG00000013663_7_D	ENSMUST00000013807	ENSMUSG00000013663	Pten	chr19	32819842	32825993	+	32820028	32825993	5965	9	0.196	2.698	3.813	0.198	0.416	0.001	2.793	0.209	0.024	1.098	2.361	2.922	0.001	1.785	4.502	0.008	0.086	0.371	0.376	0.057	0.507	0.017	0.286	0.254	4.285	0.071	1.106	0.032	1.697	1.12	0.018	0.29772	4.98464	6.22498	0.148545	0.302779	0.000478303	1.71282
ENSMUSG00000013663_8_D	ENSMUST00000013807	ENSMUSG00000013663	Pten	chr19	32819842	32826051	+	32820028	32826051	6023	9	6.264	3.636	7.066	1.862	2.077	3.708	0	1.802	1.614	2.259	2.561	0.56	5.281	12.252	0.171	0	4.281	4.731	4.107	0.037	5.367	0.721	4.217	2.711	2.425	1.639	4.637	5.478	2.118	4.264	0.056	9.51714	6.71855	11.5348	1.39433	1.5126	2.29601	5.01E-05
ENSMUSG00000013663_9_D	ENSMUST00000013807	ENSMUSG00000013663	Pten	chr19	32819842	32826159	+	32820028	32826159	6131	9	4.448	3.137	2.566	2.791	0.884	1.036	0.635	5.14	4.632	4.998	1.88	5.683	0	8.073	4.551	2.129	3.852	4.218	3.3	6.458	4.521	4.545	4.828	5.46	2.629	5.609	3.974	1.145	6.999	3.186	6.11	6.75791	5.79565	4.18917	2.08984	0.643681	0.641337	0.389173
ENSMUSG00000005362_1_P	ENSMUST00000013882	ENSMUSG00000005362	Crbn	chr6	106780463	106781110	-	106780463	106780929	466	2	18.83	36.405	27.904	36.434	26.493	28.225	22.532	26.921	32.226	26.029	25.742	27.541	39.463	38.05	32.671	33.597	33.495	22.495	30.304	30.435	29.27	24.547	32.526	28.408	25.438	30.525	34.85	16.286	26.662	16.008	34.643	8.64031	18.2627	16.394	14.5873	8.70265	9.45119	7.9762
ENSMUSG00000013921_1_P	ENSMUST00000014065	ENSMUSG00000013921	Clip3	chr7	30306805	30307146	+	30306860	30307146	286	2	55.18	60.079	60.695	39.266	55.921	51.976	63.544	42.765	41.702	28.09	36.633	34.583	33.573	20.718	17.747	16.194	21.133	21.18	19.804	15.742	22.447	19.209	17.517	2.706	15.51	17.493	20.625	15.94	14.322	19.139	21.732	29.078	31.2107	35.9864	15.1531	25.4704	21.8995	19.3759
ENSMUSG00000013921_2_D	ENSMUST00000014065	ENSMUSG00000013921	Clip3	chr7	30306805	30308367	+	30306860	30308367	1507	2	44.82	39.921	39.305	60.734	44.079	48.024	36.456	57.235	58.298	71.91	63.367	65.417	66.427	79.282	82.253	83.806	78.867	78.82	80.196	84.258	77.553	80.791	82.483	97.294	84.49	82.507	79.375	84.06	85.678	80.861	78.268	23.6187	20.7385	23.3046	23.4375	20.0771	20.234	11.116
ENSMUSG00000014074_1_P	ENSMUST00000014218,ENSMUST00000171474	ENSMUSG00000014074	Rnf168	chr16	32298387	32300671	+	32299326	32300671	1345	2	17.851	15.645	20.215	17.768	26.71	18.918	16.232	19.569	28.679	22.712	15.41	26.736	6.799	0	23.606	19.287	8.508	0.001	15.132	0.721	0	13.728	13.029	0	1.917	20.759	3.927	15.721	8.724	12.184	14.25	9.88374	8.47527	11.2167	7.88216	11.982	8.31624	5.00383
ENSMUSG00000014074_2_D	ENSMUST00000014218,ENSMUST00000171474	ENSMUSG00000014074	Rnf168	chr16	32298387	32300906	+	32299326	32300906	1580	2	82.149	84.355	79.785	82.232	73.29	81.082	83.768	80.431	71.321	77.288	84.59	73.264	93.201	100	76.394	80.713	91.492	99.999	84.868	99.279	100	86.272	86.971	100	98.083	79.241	96.073	84.279	91.276	87.816	85.75	45.4851	45.697	44.27	36.4805	32.8773	35.6432	25.8225
ENSMUSG00000014075_1_P	ENSMUST00000014220	ENSMUSG00000014075	Tctex1d2	chr16	32428755	32428890	+	32428803	32428890	87	2	0	0	28.98	0	30.878	0	25.123	0	0	55.147	0	9.766	0	0	0	10.825	0	10.442	0	49.003	35.853	56.859	63.955	13.492	19.235	0	32.768	0	46.954	34.299	0	0	0	9.3863	0	11.4746	0	7.97718
ENSMUSG00000014075_2_D	ENSMUST00000014220	ENSMUSG00000014075	Tctex1d2	chr16	32428755	32429099	+	32428803	32429099	296	2	100	100	71.02	100	69.122	100	74.877	100	100	44.853	100	90.234	100	100	100	89.175	100	89.558	100	50.997	64.147	43.141	36.045	86.508	80.765	100	67.232	100	53.046	65.701	100	22.3029	16.3657	23.0031	22.4425	25.6864	28.4465	23.7755
ENSMUSG00000055204_1_D	ENSMUST00000014421	ENSMUSG00000055204	Ankrd17	chr5	90227167	90229341	-	90227167	90229281	2114	4	3.123	2.242	3.883	2.134	4.456	3.088	2.877	3.113	2.902	2.875	1.492	4.193	3.118	3.92	4.831	5.604	5.138	4.519	5.109	4.14	3.994	5.329	6.24	6.414	6.909	5.407	3.39	4.226	3.459	4.455	3.281	2.80823	1.92362	3.67201	1.37541	2.64478	2.04352	1.6675
ENSMUSG00000055204_2_D	ENSMUST00000014421	ENSMUSG00000055204	Ankrd17	chr5	90227980	90229341	-	90227980	90229281	1301	4	32.631	33.786	31.167	31.909	32.871	31.581	37.671	27.695	26.492	28.859	25.05	26.236	24.859	25.546	13.448	12.525	10.733	12.368	11.37	15.731	9.911	11.827	11.068	9.622	8.611	11.325	15.324	16.312	18.742	15.137	19.285	29.3378	28.9872	29.4772	20.5696	19.5099	20.8983	21.8378
ENSMUSG00000014294_1_D	ENSMUST00000014438	ENSMUSG00000014294	Ndufa2	chr18	36742319	36742658	-	36742319	36742566	247	3	3.912	2.482	2.528	4.384	2.789	1.4	2.617	5.421	5.865	4.443	5.528	6.1	3.666	4.868	2.649	3.366	3.209	3.752	3.721	4.265	4.899	3.763	3.583	3.437	2.911	4.286	3.91	2.903	2.546	4.019	3.343	10.098	6.23226	5.462	14.0412	8.92233	4.76237	8.82921
ENSMUSG00000014294_2_D	ENSMUST00000014438	ENSMUSG00000014294	Ndufa2	chr18	36742417	36742658	-	36742417	36742566	149	3	12.346	11.368	11.257	10.503	18.068	13.252	5.392	20.41	17.754	19.583	15.511	15.079	11.632	15.651	8.019	12.172	13.714	13.823	14.825	16.335	14.184	14.311	16.427	14.9	15.978	10.343	11.238	12.841	15.752	9.234	14.926	31.8676	28.5426	24.3265	33.6345	57.7941	45.0945	18.1928
ENSMUSG00000014294_3_P	ENSMUST00000014438	ENSMUSG00000014294	Ndufa2	chr18	36742461	36742658	-	36742461	36742566	105	3	83.742	86.15	86.215	85.113	79.143	85.348	91.992	74.169	76.382	75.974	78.962	78.821	84.703	79.481	89.332	84.462	83.078	82.425	81.455	79.4	80.917	81.926	79.99	81.663	81.111	85.371	84.852	84.256	81.701	86.747	81.731	216.151	216.305	186.303	272.572	253.156	290.418	310.401
ENSMUSG00000014355_1_D	ENSMUST00000014499	ENSMUSG00000014355	Anapc1	chr2	128610103	128613063	-	128610103	128612947	2844	3	3.454	3.24	3.866	1.062	1.41	1.132	1.535	2.911	2.26	2.609	3.848	4.839	4.491	5.36	3.599	4.944	7.648	1.964	4.04	3.289	4.429	6.045	4.117	6.495	4.701	8.012	5.838	5.336	5.907	5.378	5.322	3.12372	3.48696	4.38709	0.747964	1.0439	0.810319	0.863627
ENSMUSG00000014355_2_D	ENSMUST00000014499	ENSMUSG00000014355	Anapc1	chr2	128610701	128613063	-	128610701	128612947	2246	3	32.47	26.797	25.443	12.554	9.88	12.771	17.785	27.376	30.182	28.951	46.462	42.221	41.947	48.523	55.675	58.475	72.205	50.547	47.677	45.693	59.054	53.329	54.322	55.363	47.33	66.081	64.068	60.082	73.585	56.307	57.541	29.3653	28.8405	28.872	8.83977	7.31232	9.14485	10.0078
ENSMUSG00000014355_3_P	ENSMUST00000014499	ENSMUSG00000014355	Anapc1	chr2	128612709	128613063	-	128612709	128612947	238	3	64.076	69.963	70.691	86.384	88.71	86.098	80.68	69.713	67.558	68.439	49.69	52.94	53.563	46.117	40.726	36.581	20.147	47.489	48.283	51.017	36.518	40.627	41.562	38.142	47.969	25.907	30.094	34.583	20.508	38.314	37.137	57.9484	75.2989	80.22	60.8282	65.6581	61.6531	45.3992
ENSMUSG00000014402_1_D	ENSMUST00000014546	ENSMUSG00000014402	Tsg101	chr7	46888947	46889704	-	46888947	46889614	667	3	2.534	1.565	4.795	1.735	0.271	2.169	2.745	3.218	2.651	2.69	3.956	4.998	3.588	3.757	6.231	5.953	4.08	3.816	4.378	3.885	5.405	3.537	3.289	4.17	6.314	5.421	5.693	4.51	4.254	5.456	3.722	2.12465	1.22206	3.45349	1.3109	0.203381	1.41461	2.45835
ENSMUSG00000014402_2_D	ENSMUST00000014546	ENSMUSG00000014402	Tsg101	chr7	46889292	46889704	-	46889292	46889614	322	3	4.077	3.768	0.244	0.889	0.947	2.549	1.948	3.365	2.631	0	0	0	0.289	0.937	0	0.712	0	0	3.907	2.43	0	4.855	1.093	1.271	0	1.492	0	0.35	2.474	0	0	3.41863	2.94193	0.175909	0.671719	0.710015	1.66255	1.74432
ENSMUSG00000014402_3_P	ENSMUST00000014546	ENSMUSG00000014402	Tsg101	chr7	46889372	46889704	-	46889372	46889614	242	3	93.389	94.667	94.961	97.376	98.782	95.283	95.307	93.417	94.718	97.31	96.043	95.002	96.124	95.307	93.769	93.335	95.92	96.184	91.715	93.685	94.595	91.609	95.617	94.559	93.686	93.087	94.307	95.14	93.272	94.544	96.278	78.3075	73.913	68.3948	73.5881	74.0824	62.1549	85.3523
ENSMUSG00000014606_1_D	ENSMUST00000014750	ENSMUSG00000014606	Slc25a11	chr11	70644195	70644921	-	70644195	70644765	570	5	39.361	42.371	51.435	34.418	38.091	39.003	39.911	47.834	51.2	43.091	47.07	45.87	45.593	49.547	47.759	52.071	50.297	46.657	52.912	44.2	51.693	49.694	52.339	52.409	43.075	50.467	50.983	54.384	46.177	47.89	45.479	48.1346	46.0429	64.3812	54.981	53.7118	53.4745	48.6804
ENSMUSG00000014606_2_D	ENSMUST00000014750	ENSMUSG00000014606	Slc25a11	chr11	70644325	70644921	-	70644325	70644765	440	5	60.639	57.263	48.565	53.314	52.742	56.127	49.696	52.166	48.8	50.765	44.046	54.13	42.724	50.448	44.823	47.785	36.751	46.41	45.101	43.124	43.467	48.601	44.563	47.591	49.295	49.532	46.53	41.859	44.141	52.11	48.577	74.1567	62.2258	60.7888	85.1648	74.3724	76.9517	60.6153
ENSMUSG00000014606_3_D	ENSMUST00000014750	ENSMUSG00000014606	Slc25a11	chr11	70644597	70644921	-	70644597	70644765	168	5	0	0.366	0	0	0	0	0	0	0	0	0.834	0	0	0	0	0	0	0.002	0	0	0	0	0	0	0	0	0	0	0	0	0	0	0.398192	0	4.42E-06	1.70E-07	1.38E-07	0
ENSMUSG00000014606_4_D	ENSMUST00000014750	ENSMUSG00000014606	Slc25a11	chr11	70644645	70644921	-	70644645	70644765	120	5	0	0	0	0.018	0	0.961	0	0	0	0.007	8.05	0	11.683	0.005	0	0	0	0.008	0	0	0	0	2.254	0	0	0	0	0	0	0	0	0	0	0	0.0282696	3.78E-07	1.3173	5.06E-06
ENSMUSG00000014606_5_P	ENSMUST00000014750	ENSMUSG00000014606	Slc25a11	chr11	70644685	70644921	-	70644685	70644765	80	5	0	0	0	12.25	9.167	3.909	10.393	0	0	6.137	0	0	0	0	7.418	0.144	12.951	6.924	1.987	12.676	4.84	1.705	0.844	0	7.63	0.001	2.487	3.757	9.682	0	5.944	0	0	0	19.5687	12.9263	5.35906	12.6767
ENSMUSG00000014748_1_D	ENSMUST00000014892	ENSMUSG00000014748	Tex261	chr6	83768880	83771303	-	83768880	83771187	2307	2	67.675	50.75	67.358	46.835	48.379	54.348	47.907	68.142	73.053	61.932	66.651	73.798	76.894	79.234	72.643	70.744	67.961	70.965	57.549	68.402	65.142	67.792	68.993	81.392	90.231	71.063	79.16	82.418	71.147	83.956	75.685	32.4173	29.28	32.364	30.2486	31.3123	29.7189	25.5555
ENSMUSG00000014748_2_P	ENSMUST00000014892	ENSMUSG00000014748	Tex261	chr6	83770745	83771303	-	83770745	83771187	442	2	32.325	49.25	32.642	53.165	51.621	45.652	52.093	31.858	26.947	38.068	33.349	26.202	23.106	20.766	27.357	29.256	32.039	29.035	42.451	31.598	34.858	32.208	31.007	18.608	9.769	28.937	20.84	17.582	28.853	16.044	24.315	15.4842	28.415	15.6835	34.3373	33.4112	24.9642	27.7882
ENSMUSG00000014769_1_D	ENSMUST00000014913	ENSMUSG00000014769	Psmb1	chr17	15475698	15476205	-	15475698	15476019	321	2	11.524	10.919	12.297	8.133	7.994	7.553	5.245	10.134	9.652	10.76	10.229	8.672	11.432	10.55	12.892	16.949	14.577	13.306	14.423	14.784	16.188	16.29	17.807	18.979	16.674	15.973	15.113	14.045	13.454	13.005	13.244	56.8356	57.7867	68.6574	48.4998	48.0898	49.5439	37.2145
ENSMUSG00000014769_2_P	ENSMUST00000014913	ENSMUSG00000014769	Psmb1	chr17	15475960	15476205	-	15475960	15476019	59	2	88.476	89.081	87.703	91.867	92.006	92.447	94.755	89.866	90.348	89.24	89.771	91.328	88.568	89.45	87.108	83.051	85.423	86.694	85.577	85.216	83.812	83.71	82.193	81.021	83.326	84.027	84.887	85.955	86.546	86.995	86.756	436.345	471.441	489.676	547.802	553.469	606.395	672.289
ENSMUSG00000014905_1_D	ENSMUST00000015049	ENSMUSG00000014905	Dnajb9	chr12	44205896	44207405	-	44205896	44206953	1057	2	58.478	50.561	65.915	65.049	72.313	66.328	57.799	62.126	61.275	64.423	63.465	64.83	66.693	77.361	59.836	54.974	59.896	64.745	65.9	68.967	62.857	63.43	58.208	68.304	62.55	63.936	57.568	72.568	67.341	61.481	61.546	18.3409	16.5946	16.7913	12.3987	13.2357	12.3939	8.90407
ENSMUSG00000014905_2_P	ENSMUST00000015049	ENSMUSG00000014905	Dnajb9	chr12	44206746	44207405	-	44206746	44206953	207	2	41.522	49.439	34.085	34.951	27.687	33.672	42.201	37.874	38.725	35.577	36.535	35.17	33.307	22.639	40.164	45.026	40.104	35.255	34.1	31.033	37.143	36.57	41.792	31.696	37.45	36.064	42.432	27.432	32.659	38.519	38.454	13.0228	16.2264	8.6828	6.66171	5.06755	6.29178	6.5012
ENSMUSG00000014956_1_P	ENSMUST00000015100	ENSMUSG00000014956	Ppp1cb	chr5	32490953	32491319	+	32491058	32491319	261	6	0	0	0	0	0	0	0	0	0	0	0	0	0	0	0	0	0	0	0	0	0	0	0	0	0	0	0	0	0	0	0	0	0	0	0	0	0	0
ENSMUSG00000014956_2_D	ENSMUST00000015100	ENSMUSG00000014956	Ppp1cb	chr5	32490953	32492624	+	32491058	32492624	1566	6	62.894	62.742	62.51	60.085	57.803	57.965	61.739	59.233	59.159	53.185	59.942	61.53	57.02	52.109	61.84	56.426	59.246	57.838	60.27	56.658	54.919	58.657	52.789	57.367	57.309	57.974	59.337	56.771	55.884	55.419	59.825	194.2	192.292	201.121	138.612	120.653	125.006	119.053
ENSMUSG00000014956_3_D	ENSMUST00000015100	ENSMUSG00000014956	Ppp1cb	chr5	32490953	32492750	+	32491058	32492750	1692	6	34.528	34.429	34.694	38.446	40.403	40.733	36.263	37.613	38.011	44.879	36.832	35.395	39.267	45.021	34.425	39.679	36.314	38.207	35.527	39.722	41.009	36.962	41.798	37.351	37.763	37.021	36.057	39.83	40.369	40.465	36.712	106.611	105.519	111.625	88.691	84.334	87.8446	69.9271
ENSMUSG00000014956_4_D	ENSMUST00000015100	ENSMUSG00000014956	Ppp1cb	chr5	32490953	32493102	+	32491058	32493102	2044	6	0.319	0	0.215	0.197	0.704	0	0.9	0	0.109	0	0	0.163	0.469	0.179	0	0	0	0	0	0.015	0.33	0	0	0	0	0	0	0.252	0	0	0	0.984991	2.45E-07	0.690155	0.455504	1.46979	2.94E-09	1.73477
ENSMUSG00000014956_5_D	ENSMUST00000015100	ENSMUSG00000014956	Ppp1cb	chr5	32490953	32493712	+	32491058	32493712	2654	6	1.709	2.377	2.209	0.989	0.699	1.024	0.698	2.703	2.24	1.547	2.843	2.606	2.728	2.159	2.915	3.5	3.84	3.491	3.724	2.972	3.135	3.757	4.835	4.565	4.119	4.396	3.921	2.621	3.448	3.518	2.878	5.27662	7.28478	7.10777	2.2815	1.45926	2.20898	1.34515
ENSMUSG00000014956_6_D	ENSMUST00000015100	ENSMUSG00000014956	Ppp1cb	chr5	32490953	32495523	+	32491058	32495523	4465	6	0.55	0.452	0.372	0.282	0.39	0.277	0.4	0.451	0.481	0.39	0.384	0.306	0.517	0.532	0.82	0.396	0.599	0.464	0.479	0.633	0.607	0.624	0.579	0.717	0.809	0.609	0.685	0.527	0.299	0.599	0.584	1.69854	1.3855	1.19719	0.651501	0.814884	0.597418	0.771443
ENSMUSG00000020694_1_P	ENSMUST00000015107,ENSMUST00000106941,ENSMUST00000106939	ENSMUSG00000020694	Tlk2	chr11	105281084	105281900	+	105281258	105281900	642	3	10.028	4.181	0.001	6.806	21.606	9.451	17.302	5.346	15.692	20.564	19.32	7.865	5.635	0	2.953	5.308	0.045	4.719	9.38	9.04	14.799	4.789	0.145	6.412	20.037	9.689	1.361	15.728	12.212	1.795	2.43	8.41175	3.39548	0.000976931	4.32695	13.2582	5.412	9.44399
ENSMUSG00000020694_2_D	ENSMUST00000015107,ENSMUST00000106941,ENSMUST00000106939	ENSMUSG00000020694	Tlk2	chr11	105281084	105282177	+	105281258	105282177	919	3	87.751	93.802	96.601	91.746	77.443	89.667	81.172	92.893	83.134	78.228	79.086	90.414	92.244	98.41	95.455	93.439	98.83	93.917	89.828	89.805	83.337	93.93	98.824	92.285	79.168	89.077	97.018	82.966	86.517	97.213	96.641	73.6086	76.176	76.4981	58.3242	47.5222	51.3456	44.307
ENSMUSG00000015002_1_P	ENSMUST00000015146	ENSMUSG00000015002	Efr3a	chr15	65871152	65871572	+	65871258	65871572	314	5	28.777	22.712	33.894	39.895	36.182	41.634	37.084	37.811	39.047	32.022	21.933	38.226	29.419	15.702	24.314	30.96	25.369	31.615	32.599	31.866	34.279	30.136	31.734	17.495	31.976	25.818	33.371	29.19	14.22	29.251	23.187	18.3144	13.7245	25.8827	36.3627	29.2	36.5631	21.0983
ENSMUSG00000015002_2_D	ENSMUST00000015146	ENSMUSG00000015002	Efr3a	chr15	65871152	65871669	+	65871258	65871669	411	5	0	0	0	0	0	0	0	0	0	0	0	0	0	0	0	0	0	0	0	0	0	0	0	0	0	0	0	0	0	0	0	0	0	0	0	0	0	0
ENSMUSG00000015002_3_D	ENSMUST00000015146	ENSMUSG00000015002	Efr3a	chr15	65871152	65872522	+	65871258	65872522	1264	5	0	0	0	0	0	0	0	0	0	0	0	0	0	0	0	0	0	0	0	0	0	0	0	0	0	0	0	0	0	0	0	0	0	0	0	0	0	0
ENSMUSG00000015002_4_D	ENSMUST00000015146	ENSMUSG00000015002	Efr3a	chr15	65871152	65873757	+	65871258	65873757	2499	5	1.175	24.651	15.922	10.292	20.119	10.59	18.686	21.925	23.334	20.346	31.319	11.944	3.47	0.5	17.011	16.68	18.483	18.597	10.836	4.742	10.489	19.084	12.104	9.827	25.383	26.83	6.614	6.802	15.442	4.917	31.434	0.748071	14.8957	12.1587	9.38074	16.2368	9.29986	10.6311
ENSMUSG00000015002_5_D	ENSMUST00000015146	ENSMUSG00000015002	Efr3a	chr15	65871152	65873816	+	65871258	65873816	2558	5	70.048	52.637	50.184	49.813	43.699	47.776	44.23	40.264	37.619	47.633	46.747	49.83	67.111	83.798	58.675	52.36	56.148	49.788	56.565	63.392	55.233	50.78	56.162	72.678	42.641	47.352	60.015	64.008	70.338	65.832	45.379	44.5811	31.807	38.3225	45.4018	35.2659	41.9569	25.1639
ENSMUSG00000015027_1_D	ENSMUST00000015171	ENSMUSG00000015027	Galns	chr8	122578238	122579197	-	122578238	122579110	872	2	5.592	61.666	72.253	35.695	37.22	25.281	67.592	62.461	52.548	58.989	67.322	84.916	68.784	36.706	57.563	52.323	60.066	40.281	62.02	44.645	66.543	41.585	38.779	41.766	61.644	82.488	72.946	24.397	56.106	85.992	49.549	0.605681	6.7073	7.94123	2.62427	2.84	2.02059	3.77143
ENSMUSG00000015027_2_P	ENSMUST00000015171	ENSMUSG00000015027	Galns	chr8	122578410	122579197	-	122578410	122579110	700	2	94.408	38.334	27.747	64.305	62.78	74.719	32.408	37.539	47.452	41.011	32.678	15.084	31.216	63.294	42.437	47.677	39.934	59.719	37.98	55.355	33.457	58.415	61.221	58.234	38.356	17.512	27.054	75.603	43.894	14.008	50.451	10.2262	4.16948	3.04965	4.72766	4.79022	5.97193	1.80828
ENSMUSG00000015189_1_P	ENSMUST00000015333	ENSMUSG00000015189	Casd1	chr6	4641851	4643242	+	4642118	4643242	1124	2	61.369	68.376	8.895	81.525	40.77	46.182	19.669	56.45	52.956	59.205	49.137	62.883	49.851	52.601	69.413	69.346	44	60.737	67.868	44.753	42.833	47.454	63.766	68.88	53.559	64.099	58.319	81.846	55.963	68.959	65.485	7.29474	7.9796	1.01606	5.82236	3.80258	3.67982	0.699406
ENSMUSG00000015189_2_D	ENSMUST00000015333	ENSMUSG00000015189	Casd1	chr6	4641851	4643355	+	4642118	4643355	1237	2	38.631	31.624	91.105	18.475	59.23	53.818	80.331	43.55	47.044	40.795	50.863	37.117	50.149	47.399	30.587	30.654	56	39.263	32.132	55.247	57.167	52.546	36.234	31.12	46.441	35.901	41.681	18.154	44.037	31.041	34.515	4.59189	3.69062	10.4073	1.31942	5.52436	4.28824	2.85647
ENSMUSG00000015214_1_P	ENSMUST00000015358,ENSMUST00000114601	ENSMUSG00000015214	Mtmr1	chrX	71416562	71417955	+	71416727	71417955	1228	2	26.072	0	23.436	23.336	0	24.697	13.961	26.684	2.416	9.991	10.421	9.297	11.224	15.27	19.213	26.437	11.645	30.488	18.554	25.677	22.267	13.639	12.801	0.028	5.595	21.022	15.565	15.434	13.405	21.672	15.202	1.73719	0	1.29212	1.20485	0	1.15074	0.665779
ENSMUSG00000015247_1_P	ENSMUST00000015391	ENSMUSG00000015247	Nipsnap3b	chr4	53021283	53021723	+	53021360	53021723	363	3	79.086	76.02	77.17	81.241	85.5	86.19	81.197	70.352	77.011	82.779	72.937	71.368	72.654	70.027	81.15	82.009	73.498	80.1	80.753	79.293	78.078	74.695	80.96	78.185	87.259	81.848	81.298	79.154	80.527	81.678	80.337	53.9358	54.7109	48.7559	54.7165	52.0319	59.2682	56.0087
ENSMUSG00000015247_2_D	ENSMUST00000015391	ENSMUSG00000015247	Nipsnap3b	chr4	53021283	53021914	+	53021360	53021914	554	3	6.252	6.027	1.153	10.365	6.647	1.35	8.466	9.579	3.966	0.002	8.447	3.408	0	4.581	3.978	8.136	10.516	5.698	0.001	3.691	2.404	6.95	0.024	4.31	5.615	7.533	7.421	5.214	7.956	5.846	7.932	4.2636	4.33752	0.728257	6.98065	4.0451	0.928633	5.8397
ENSMUSG00000015247_3_D	ENSMUST00000015391	ENSMUSG00000015247	Nipsnap3b	chr4	53021283	53022060	+	53021360	53022060	700	3	14.663	17.953	21.677	8.394	7.853	12.459	10.337	20.069	19.023	17.219	18.615	25.224	27.346	25.392	14.872	9.854	15.985	14.202	19.246	17.017	19.518	18.355	19.016	17.505	7.126	10.619	11.28	15.632	11.517	12.477	11.731	9.99975	12.9208	13.6954	5.65372	4.77894	8.56753	7.13009
ENSMUSG00000015522_1_P	ENSMUST00000015666,ENSMUST00000090804	ENSMUSG00000015522	Arnt	chr3	95495303	95495485	+	95495393	95495485	92	3	0	0	0	0	0	0	0	0	0	0	0	0	0	0	0	0	0	0	0	0	0	0	29.547	0	0	0	0	0	0	0	0	0	0	0	0	0	0	0
ENSMUSG00000015536_1_P	ENSMUST00000015680,ENSMUST00000184672	ENSMUSG00000015536	Mocs2	chr13	114828288	114828731	+	114828357	114828731	374	3	88.101	83.245	89.208	92.867	95.083	94.278	92.467	92.335	90.755	89.906	89.773	87.999	89.601	89.218	91.528	91.698	88.819	89.273	90.833	86.787	86.894	90.963	83.953	90.235	86.739	88.329	91.197	88.849	89.056	85.363	91.542	30.4212	24.9888	28.8112	34.4263	41.2142	35.4027	24.1282
ENSMUSG00000015568_1_P	ENSMUST00000015712	ENSMUSG00000015568	Lpl	chr8	68904505	68906597	+	68904506	68906597	2091	2	50.243	52.763	66.834	37.521	47.954	28.672	66.546	35.943	22.494	19.133	27.628	63.084	43.49	35.286	27.524	33.064	38.248	49.697	38.958	33.496	27.168	20.886	28.028	17.401	25.555	25.592	47.416	25.487	31.473	32.812	39.672	3.42044	3.45576	4.86846	1.72697	2.27565	1.40368	6.47776
ENSMUSG00000015568_2_D	ENSMUST00000015712	ENSMUSG00000015568	Lpl	chr8	68904505	68906934	+	68904506	68906934	2428	2	49.757	47.237	33.166	62.479	52.046	71.328	33.454	64.057	77.506	80.867	72.372	36.916	56.51	64.714	72.476	66.936	61.752	50.303	61.042	66.504	72.832	79.114	71.972	82.599	74.445	74.408	52.584	74.513	68.527	67.188	60.328	3.38737	3.09377	2.41598	2.8757	2.46984	3.49203	3.25654
ENSMUSG00000015605_1_D	ENSMUST00000015749	ENSMUSG00000015605	Srf	chr17	46546843	46549178	-	46546843	46549082	2239	2	42.659	45.7	48.425	36.492	32.21	38.046	31.366	53.727	54.905	46.998	57.363	58.91	56.297	53.331	75.489	83.297	77.711	75.207	61.637	73.955	68.738	61.716	64.101	68.892	60.213	65.654	63.088	67.77	74.583	68.463	63.56	19.476	17.6783	19.6048	15.8732	16.0229	16.5327	17.38
ENSMUSG00000015605_2_P	ENSMUST00000015749	ENSMUSG00000015605	Srf	chr17	46548330	46549178	-	46548330	46549082	752	2	57.341	54.3	51.575	63.508	67.79	61.954	68.634	46.273	45.095	53.002	42.637	41.09	43.703	46.669	24.511	16.703	22.289	24.793	38.363	26.045	31.262	38.284	35.899	31.108	39.787	34.346	36.912	32.23	25.417	31.537	36.44	26.1794	21.0053	20.88	27.6242	33.7227	26.9216	38.0299
ENSMUSG00000015733_1_P	ENSMUST00000015877	ENSMUSG00000015733	Capza2	chr6	17665294	17665449	+	17665435	17665449	14	10	0	0	0	0	6.708	0	4.807	0	0	0	0	0	0	0	0	6.613	2.295	0	0	0	0	0	1.238	0	0	7.258	0	8.199	1.996	6.869	0	0	0	0	0	10.9472	0	7.94692
ENSMUSG00000015733_2_D	ENSMUST00000015877	ENSMUSG00000015733	Capza2	chr6	17665294	17666120	+	17665435	17666120	685	10	53.412	39.07	39.796	31.309	26.659	19.964	36.098	30.664	41.004	38.713	33.07	34.43	41.254	30.511	34.88	27.383	30.726	17.124	32.863	22.811	30.042	24.521	22.297	24.061	33.732	26.893	24.84	22.369	29.645	31.662	35.851	83.9674	58.5528	65.9524	47.6637	43.5058	30.099	59.677
ENSMUSG00000015733_3_D	ENSMUST00000015877	ENSMUSG00000015733	Capza2	chr6	17665294	17666248	+	17665435	17666248	813	10	0.001	0.943	15.029	13.46	20.289	28.25	12.443	9.165	0.368	0.008	18.568	10.817	9.969	16.274	10.158	10.568	9.024	24.401	19.87	16.887	14.357	20.263	24.127	9.497	4.159	16.366	16.834	10.295	8.976	11.758	6.66	0.00116478	1.41388	24.9078	20.4907	33.1095	42.5899	20.5714
ENSMUSG00000015733_4_D	ENSMUST00000015877	ENSMUSG00000015733	Capza2	chr6	17665294	17666381	+	17665435	17666381	946	10	6.04	19.528	8.784	7.969	0.063	8.289	9.614	10.94	0.563	17.255	2.49	7.942	0.038	4.407	6.293	8.931	2.884	7.026	0	0	0.551	0.139	0	0.165	0.146	5.91	10.602	9.097	0.006	0.846	4.108	9.49615	29.2661	14.5577	12.1325	0.103264	12.4974	15.894
ENSMUSG00000015733_5_D	ENSMUST00000015877	ENSMUSG00000015733	Capza2	chr6	17665294	17666438	+	17665435	17666438	1003	10	4.29	2.033	5.637	9.917	14.143	8.089	3.219	0.113	13.023	0	4.472	3.925	2.641	0.003	2.322	2.394	11.218	2.272	5.85	10.482	6.768	9.532	8.933	14.601	12.897	0.014	0.001	1.569	11.337	2.365	3.104	6.7449	3.04728	9.34273	15.0972	23.0799	12.1955	5.32155
ENSMUSG00000015733_6_D	ENSMUST00000015877	ENSMUSG00000015733	Capza2	chr6	17665294	17666532	+	17665435	17666532	1097	10	0	0	0	0	0	0	0	0	0	0	0.008	0	0	0	0	0	0	0	0	0	0	0.001	0	0	0	0	0	0	0	0.001	0	0.00068447	5.31E-06	0.000402196	0.000579765	0	0	6.48E-08
ENSMUSG00000015733_7_D	ENSMUST00000015877	ENSMUSG00000015733	Capza2	chr6	17665294	17666722	+	17665435	17666722	1287	10	23.084	25.09	17.354	19.857	19.953	25.952	22.661	19.712	20.538	24.838	21.958	25.879	20.593	30.934	25.061	35.349	24.862	34.859	24.696	30.208	32.701	25.284	28.282	30.46	31.409	23.98	32.436	34.407	23.76	24.84	31.399	36.2904	37.6021	28.7602	30.2292	32.5616	39.1267	37.4628
ENSMUSG00000015733_8_D	ENSMUST00000015877	ENSMUSG00000015733	Capza2	chr6	17665294	17666764	+	17665435	17666764	1329	10	0.378	1.794	0.03	11.775	2.291	0.002	5.951	19.109	6.696	4.99	4.161	1.248	12.308	4.192	8.42	0.015	5.109	4.304	1.01	5.9	7.545	6.653	0.005	1.498	7.25	8.616	0.009	2.689	10.026	7.549	8.967	0.5945	2.68883	0.0499815	17.9266	3.73793	0.00356471	9.83797
ENSMUSG00000015733_9_D	ENSMUST00000015877	ENSMUSG00000015733	Capza2	chr6	17665294	17666824	+	17665435	17666824	1389	10	10.705	8.019	10.95	4.473	8.279	6.256	3.971	7.69	14.543	11.648	12.47	13.801	11.428	10.741	11.58	7.518	12.048	8.383	14.442	11.9	6.293	11.238	13.786	18.237	8.925	9.922	12.991	7.261	11.755	11.926	8.865	16.8284	12.0175	18.1468	6.80989	13.5113	9.43133	6.56448
ENSMUSG00000015733_10_D	ENSMUST00000015877	ENSMUSG00000015733	Capza2	chr6	17665294	17666982	+	17665435	17666982	1547	10	2.089	3.523	2.418	1.24	1.614	3.197	1.236	2.605	3.266	2.549	2.803	1.958	1.769	2.938	1.286	1.228	1.835	1.63	1.269	1.812	1.744	2.369	1.331	1.481	1.482	1.041	2.287	4.115	2.498	2.183	1.045	3.28465	5.27978	4.00808	1.88727	2.63422	4.81946	2.04292
ENSMUSG00000015757_1_P	ENSMUST00000015901	ENSMUSG00000015757	Ppil4	chr10	7820951	7821657	+	7821203	7821657	454	4	11.372	30.854	16.621	28.551	24.312	25.593	18.643	12.732	17.246	9.76	17.532	24.075	17.78	10.23	28.255	33.437	22.301	21.601	13.545	26.371	23.35	16.254	9.181	26.579	26.833	29.474	20.204	19.583	14.436	25.253	27.093	4.55208	14.6282	6.81257	11.9396	9.22085	9.83476	5.67444
ENSMUSG00000015757_2_D	ENSMUST00000015901	ENSMUSG00000015757	Ppil4	chr10	7820951	7822562	+	7821203	7822562	1359	4	67.318	52.577	71.823	62.866	68.173	67.176	65.239	75.839	68.8	78.729	71.834	66.029	70.257	75.701	53.618	56.341	59.121	65.692	74.654	59.564	58.085	66.082	77.751	55.96	56.451	59.885	70.312	71.212	74.441	64.873	61.461	26.9456	24.9273	29.4379	26.2899	25.8563	25.8144	19.857
ENSMUSG00000015757_3_D	ENSMUST00000015901	ENSMUSG00000015757	Ppil4	chr10	7820951	7822708	+	7821203	7822708	1505	4	10.38	10.903	0	0.246	1.948	0	0.27	0	2.821	0	0.002	0.01	1.057	3.417	8.055	0.458	10.638	4.018	0	0	0	0.013	2.642	8.238	0.001	0	1.918	0.267	3.517	0	2.551	4.15493	5.16936	0	0.102964	0.738763	0	0.08221
ENSMUSG00000015757_4_D	ENSMUST00000015901	ENSMUSG00000015757	Ppil4	chr10	7820951	7823135	+	7821203	7823135	1932	4	10.929	5.665	11.556	8.337	5.568	7.231	15.848	11.429	11.132	11.511	10.633	9.885	10.907	10.652	10.072	9.764	7.94	8.69	11.802	14.066	18.565	17.65	10.426	9.223	16.716	10.641	7.566	8.938	7.607	9.874	8.895	4.37467	2.68586	4.73638	3.48654	2.11171	2.77864	4.82373
ENSMUSG00000015759_1_D	ENSMUST00000015903	ENSMUSG00000015759	Cnih1	chr14	46775546	46776549	-	46775546	46776521	975	3	7.586	2.847	2.572	7.021	8.348	2.301	4.849	11.38	5.227	7.393	7.949	10.136	8.563	10.254	8.941	6.168	9.894	10.461	7.691	8.97	7.281	9.242	7.316	11.643	8.154	9.805	7.864	4.651	9.057	5.708	8.892	8.07817	3.05008	2.64064	6.52768	7.42383	2.02063	5.01788
ENSMUSG00000015759_2_D	ENSMUST00000015903	ENSMUSG00000015759	Cnih1	chr14	46775649	46776549	-	46775649	46776521	872	3	92.414	97.153	97.428	92.979	91.652	97.699	95.151	88.62	94.773	92.607	92.051	89.864	91.437	89.746	91.059	93.832	90.106	89.539	92.309	91.03	92.719	90.758	92.684	88.357	91.846	90.195	92.136	95.349	90.943	94.292	91.108	98.4157	104.074	100.009	86.443	81.5079	85.7973	98.4554
ENSMUSG00000015759_3_P	ENSMUST00000015903	ENSMUSG00000015759	Cnih1	chr14	46776271	46776549	-	46776271	46776521	250	3	0	0	0	0	0	0	0	0	0	0	0	0	0	0	0	0	0	0	0	0	0	0	0	0	0	0	0	0	0	0	0	0	0	0	0	0	0	0
ENSMUSG00000027422_1_D	ENSMUST00000016072	ENSMUSG00000027422	Rrbp1	chr2	143947394	143947929	-	143947394	143947890	496	2	100	100	100	97.304	88.047	74.461	92.828	100	100	96.666	100	100	100	100	79.336	100	93.128	100	100	100	93.408	90.488	100	86.489	100	74.917	82.574	87.305	80.069	81.593	100	129.995	127.916	123.296	100.019	97.427	94.4198	63.4817
ENSMUSG00000027422_2_P	ENSMUST00000016072	ENSMUSG00000027422	Rrbp1	chr2	143947744	143947929	-	143947744	143947890	146	2	0	0	0	2.696	11.953	25.539	7.172	0	0	3.334	0	0	0	0	20.664	0	6.872	0	0	0	6.592	9.512	0	13.511	0	25.083	17.426	12.695	19.931	18.407	0	0	0	0	2.7715	13.2261	32.3854	4.9049
ENSMUSG00000015943_1_D	ENSMUST00000016087	ENSMUSG00000015943	Bola1	chr3	96196586	96197279	-	96196586	96196862	276	2	8.084	4.871	7.581	4.636	3.705	6.263	4.208	7.705	6.503	6.862	3.304	13.462	3.149	11.413	7.641	6.304	8.885	8.345	7.991	5.938	7.803	9.401	6.174	9.731	8.982	10.919	13.748	7.055	13.178	10.23	12.379	6.31791	4.39781	5.94475	5.60103	4.55176	7.44934	4.24003
ENSMUSG00000015943_2_P	ENSMUST00000016087	ENSMUSG00000015943	Bola1	chr3	96196801	96197279	-	96196801	96196862	61	2	91.916	95.129	92.419	95.364	96.295	93.737	95.792	92.295	93.497	93.138	96.696	86.538	96.851	88.587	92.359	93.696	91.115	91.655	92.009	94.062	92.197	90.599	93.826	90.269	91.018	89.081	86.252	92.945	86.822	89.77	87.621	71.8376	85.8853	72.4682	115.221	118.312	111.501	96.5291
ENSMUSG00000015944_1_P	ENSMUST00000016088	ENSMUSG00000015944	Gatsl2	chr5	134138228	134140256	+	134138294	134140256	1962	2	22.233	15.959	22.623	18.506	30.795	29.503	15.331	21.601	29.832	20.863	19.742	14.551	21.753	0	19.496	16.83	24.481	16.677	15.998	20.131	14.169	25.25	16.116	0	13.537	10.592	15.026	16.518	13.421	17.939	18.085	3.36682	2.0166	3.25227	0.931833	1.99555	1.8424	0.340325
ENSMUSG00000015944_2_D	ENSMUST00000016088	ENSMUSG00000015944	Gatsl2	chr5	134138228	134144343	+	134138294	134144343	6049	2	77.767	84.041	77.377	81.494	69.205	70.497	84.669	78.399	70.168	79.137	80.258	85.449	78.247	100	80.504	83.17	75.519	83.323	84.002	79.869	85.831	74.75	83.884	100	86.463	89.408	84.974	83.482	86.579	82.061	81.915	11.7763	10.6198	11.1235	4.10337	4.48454	4.40245	1.87949
ENSMUSG00000015961_1_D	ENSMUST00000016105	ENSMUSG00000015961	Adss	chr1	177763177	177764297	-	177763177	177764244	1067	3	63.158	58.064	53.537	49.115	51.066	51.839	51.007	54.458	55.351	60.337	52.536	56.738	70.118	61.761	60.291	57.84	60.461	62.287	57.414	59.751	60.591	69.844	65.863	65.521	62.813	68.438	66.406	58.068	55.721	58.264	58.663	66.5187	62.52	59.96	59.6899	56.4398	63.1199	55.958
ENSMUSG00000015961_2_D	ENSMUST00000016105	ENSMUSG00000015961	Adss	chr1	177763532	177764297	-	177763532	177764244	712	3	36.842	41.936	46.463	50.885	48.934	48.161	48.993	45.542	44.649	39.663	47.464	43.262	29.882	38.239	39.709	42.16	39.539	37.713	42.586	40.249	39.409	30.156	34.137	34.479	37.187	31.562	33.594	41.932	44.279	41.736	41.337	38.8026	45.1539	52.0379	61.8403	54.0829	58.6425	53.7493
ENSMUSG00000015961_3_P	ENSMUST00000016105	ENSMUSG00000015961	Adss	chr1	177764139	177764297	-	177764139	177764244	105	3	0	0	0	0	0	0	0	0	0	0	0	0	0	0	0	0	0	0	0	0	0	0	0	0	0	0	0	0	0	0	0	0	0	0	0	0	0	0
ENSMUSG00000015994_1_D	ENSMUST00000016138	ENSMUSG00000015994	Fnta	chr8	25998714	25999564	-	25998714	25999447	733	2	1.006	0.792	0.906	1.653	0.789	1.012	0.915	1.623	2.338	1.343	2.121	2.168	1.083	1.605	0.694	1.624	1.657	1.926	1.723	1.262	1.431	1.402	1.973	0.799	1.361	0.81	2.244	1.418	1.408	2.42	2.286	1.72427	1.30018	1.50332	1.86301	0.865232	1.14802	2.41591
ENSMUSG00000015994_2_P	ENSMUST00000016138	ENSMUSG00000015994	Fnta	chr8	25998956	25999564	-	25998956	25999447	491	2	98.994	99.208	99.094	98.347	99.211	98.988	99.085	98.377	97.662	98.657	97.879	97.832	98.917	98.395	99.306	98.376	98.343	98.074	98.277	98.738	98.569	98.598	98.027	99.201	98.639	99.19	97.756	98.582	98.592	97.58	97.714	169.701	162.937	164.371	110.81	108.803	112.288	261.62
ENSMUSG00000029636_1_P	ENSMUST00000016143	ENSMUSG00000029636	Wasf3	chr5	146470219	146470518	+	146470377	146470518	141	2	16.58	11.942	0	23.807	32.993	26.453	13.814	0	12.037	13.284	3.276	0.625	0	0	15.642	5.953	13.367	8.205	11.051	21.045	6.692	6.514	7.064	7.997	2.47	16.31	18.091	3.935	16.183	7.057	7.966	10.6384	7.12892	0	10.4803	16.3764	11.8032	3.50892
ENSMUSG00000029636_2_D	ENSMUST00000016143	ENSMUSG00000029636	Wasf3	chr5	146470219	146473615	+	146470377	146473615	3238	2	83.42	88.058	100	76.193	67.007	73.547	86.186	100	87.963	86.716	96.724	99.375	100	100	84.358	94.047	86.633	91.795	88.949	78.955	93.308	93.486	92.936	92.003	97.53	83.69	81.909	96.065	83.817	92.943	92.034	53.5267	52.565	53.3431	33.5425	33.2597	32.8171	21.8931
ENSMUSG00000006301_1_D	ENSMUST00000016309	ENSMUSG00000006301	Tmbim1	chr1	74288246	74289518	-	74288246	74289371	1125	2	100	87.919	84.866	100	100	87.816	100	100	100	93.421	100	100	86.254	100	100	93.164	100	99.442	38.913	100	100	100	100	100	81.781	100	85.673	100	93.527	91.334	79.078	17.2276	18.6346	18.7411	12.6453	12.2911	12.2548	17.6908
ENSMUSG00000016257_1_D	ENSMUST00000016401	ENSMUSG00000016257	Slmo2	chr2	174465078	174465936	-	174465078	174465813	735	3	37.034	41.887	48.052	52.205	47.037	41.912	47.31	60.174	54.155	58.513	45.534	54.703	48.47	45.779	50.662	49.432	58.318	38.165	55.349	67.053	51.511	45.69	52.601	68.675	47.134	41.891	39.867	67.228	58.61	52.408	46.218	35.1793	38.9496	45.3742	68.4442	61.9557	60.0237	56.0581
ENSMUSG00000016257_2_D	ENSMUST00000016401	ENSMUSG00000016257	Slmo2	chr2	174465167	174465936	-	174465167	174465813	646	3	8.327	6.44	13.131	8.764	12.544	9.215	3.58	0	0	0	3.559	5.374	6.376	9.235	15.401	8.508	0	13.126	0	0.001	0.864	10.289	6.069	0.002	2.032	20.376	17.698	10.628	11.724	9.532	14.038	7.91028	5.98798	12.3993	11.49	16.523	13.1971	4.24161
ENSMUSG00000016257_3_P	ENSMUST00000016401	ENSMUSG00000016257	Slmo2	chr2	174465334	174465936	-	174465334	174465813	479	3	54.639	51.674	38.817	39.031	40.419	48.873	49.11	39.826	45.845	41.487	50.907	39.923	45.154	44.986	33.938	42.06	41.682	48.709	44.651	32.947	47.624	44.021	41.33	31.323	50.835	37.733	42.436	22.144	29.666	38.06	39.743	51.9021	48.0505	36.6541	51.1715	53.2389	69.9916	58.1917
ENSMUSG00000016308_1_P	ENSMUST00000016452	ENSMUSG00000016308	Ube2a	chrX	36883011	36883265	+	36883140	36883265	125	2	82.209	79.896	86.37	91.01	92.975	91.983	95.819	60.864	71.32	63.795	56.806	54.188	57.779	66.774	51.313	42.58	50.24	44.463	59.299	48.731	35.595	36.676	48.43	58.991	53.11	41.938	55.785	64.084	54.395	56.626	51.479	40.8618	42.014	59.8975	78.7677	85.8197	79.8352	145.641
ENSMUSG00000016308_2_D	ENSMUST00000016452	ENSMUSG00000016308	Ube2a	chrX	36883011	36884225	+	36883140	36884225	1085	2	17.791	20.104	13.63	8.99	7.025	8.017	4.181	39.136	28.68	36.205	43.194	45.812	42.221	33.226	48.687	57.42	49.76	55.537	40.701	51.269	64.405	63.324	51.57	41.009	46.89	58.062	44.215	35.916	45.605	43.374	48.521	8.84291	10.572	9.45221	7.78106	6.4848	6.95782	6.35544
ENSMUSG00000016319_1_P	ENSMUST00000016463	ENSMUSG00000016319	Slc25a5	chrX	36798386	36798553	+	36798544	36798553	9	3	0	0	0	0	0	0	0	0	0	0	0	0	0	0	0	0	0	0	0	0	0	0	0	0	0	0	0	0	0	0	0	0	0	0	0	0	0	0
ENSMUSG00000016319_2_D	ENSMUST00000016463	ENSMUSG00000016319	Slc25a5	chrX	36798386	36798611	+	36798544	36798611	67	3	0	0	0	0	0	0	0	0	0	0	0	0	0	0	0	0	0	0	0	0	0	0	0	0	0	0	0	0	0	0	0	0	0	0	0	0	0	0
ENSMUSG00000016319_3_D	ENSMUST00000016463	ENSMUSG00000016319	Slc25a5	chrX	36798386	36798807	+	36798544	36798807	263	3	100	100	100	100	100	100	100	100	100	100	100	100	100	100	100	100	100	100	100	100	100	100	100	100	100	100	100	100	100	100	100	640.749	615.955	674.231	1005.27	970.473	985.459	1234.62
ENSMUSG00000034021_1_P	ENSMUST00000016569,ENSMUST00000038900	ENSMUSG00000034021	Pds5b	chr5	150807812	150807939	+	150807848	150807939	91	8	0	0	0	0	0	0	0	0	0	0	0	0	0	0	0	0	0	0	0	0	0	0	0	0	0	0	0	0	0	0	0	0	0	0	0	0	0	0
ENSMUSG00000016495_1_P	ENSMUST00000016639,ENSMUST00000152936,ENSMUST00000143467	ENSMUSG00000016495	Plgrkt	chr19	29348698	29349005	-	29348698	29348883	185	2	66.119	79.805	75.715	95.611	72.345	93.099	81.339	82.711	71.333	70.747	79.958	68.146	72.159	65.286	80.427	85.516	79.634	89.637	63.02	55.079	72.798	75.695	79.19	86.721	80.578	77.637	67.455	80.9	77.732	76.034	82.854	17.5553	31.0845	27.4252	17.4151	15.4677	19.6966	17.7585
ENSMUSG00000016520_1_D	ENSMUST00000016664	ENSMUSG00000016520	Lnx2	chr5	147016654	147019056	-	147016654	147018920	2266	5	8.325	12.011	14.378	10.784	14.217	8.604	13.394	24.171	22.327	19.487	20.195	22.267	19.858	20.352	12.863	7.836	18.243	17.469	0	6.962	11.137	17.575	23.244	18.78	7.608	21.239	21.695	22.714	12.428	7.461	12.546	0.945674	1.40892	1.63	0.832441	1.24975	0.779554	1.30857
ENSMUSG00000016520_2_D	ENSMUST00000016664	ENSMUSG00000016520	Lnx2	chr5	147017098	147019056	-	147017098	147018920	1822	5	26.812	12.407	20.698	0.052	11.795	24.981	22.912	0.001	24.714	0	0.004	21.708	6.228	0	0	11.281	0	0	12.478	0	0	0.09	0	17.872	20.231	0	0	2.475	9.228	6.19	0	3.04574	1.45537	2.34648	0.00402547	1.03689	2.26328	2.23847
ENSMUSG00000016520_3_D	ENSMUST00000016664	ENSMUSG00000016520	Lnx2	chr5	147017280	147019056	-	147017280	147018920	1640	5	64.864	75.582	62.638	89.163	67.657	52.417	49.573	75.827	52.959	74.035	79.801	56.025	73.915	79.648	87.137	80.883	81.757	82.531	87.522	93.038	88.863	82.335	76.756	63.348	72.161	78.761	78.305	74.811	78.344	86.349	87.454	7.36839	8.86607	7.10094	6.88247	5.94755	4.74896	4.8432
ENSMUSG00000016520_4_D	ENSMUST00000016664	ENSMUSG00000016520	Lnx2	chr5	147018148	147019056	-	147018148	147018920	772	5	0	0	0	0	1.634	13.998	14.122	0	0	0	0	0	0	0	0	0	0	0	0	0	0	0	0	0	0	0	0	0	0	0	0	6.78E-09	0	0	0	0.143627	1.26817	1.37966
ENSMUSG00000016520_5_P	ENSMUST00000016664	ENSMUSG00000016520	Lnx2	chr5	147018215	147019056	-	147018215	147018920	705	5	0	0	2.286	0	4.697	0	0	0	0	6.478	0	0	0	0	0	0	0	0	0	0	0	0	0	0	0	0	0	0	0	0	0	1.17E-07	0	0.259113	3.06E-05	0.412927	1.44E-08	0
ENSMUSG00000016526_1_D	ENSMUST00000016670	ENSMUSG00000016526	Dyrk3	chr1	131127454	131130245	-	131127454	131128673	1219	3	1.675	1.971	2.555	1.851	0.673	1.014	0.491	1.105	2.313	6.953	1.868	1.704	0	4.414	0	0	1.334	0	0	3.505	0	0	0	0	0	0	0	0	1.784	1.684	1.576	1.45142	1.5829	2.28909	1.30327	0.485045	0.72613	0.225721
ENSMUSG00000016526_2_D	ENSMUST00000016670	ENSMUSG00000016526	Dyrk3	chr1	131127740	131130245	-	131127740	131128673	933	3	2.591	0	0	1.316	0.972	2.29	1.709	4.298	4.754	0	0	3.851	4.133	0.981	4.218	6.503	0	3.888	6.878	0	0	6.475	2.337	4.409	4.941	2.573	2.951	4.239	2.577	2.432	2.918	2.24433	0	0	0.92677	0.70062	1.64052	0.785843
ENSMUSG00000016526_3_P	ENSMUST00000016670	ENSMUSG00000016526	Dyrk3	chr1	131128442	131130245	-	131128442	131128673	231	3	95.734	98.029	97.445	96.833	98.355	96.696	97.8	94.597	92.933	93.047	98.132	94.445	95.867	94.605	95.782	93.497	98.666	96.112	93.122	96.495	100	93.525	97.663	95.591	95.059	97.427	97.049	95.761	95.639	95.885	95.506	82.9333	78.7135	87.2994	68.1906	70.9098	69.2584	44.9762
ENSMUSG00000016528_1_D	ENSMUST00000016672	ENSMUSG00000016528	Mapkapk2	chr1	131053699	131055235	-	131053699	131055091	1392	2	60.146	100	100	81.409	71.633	54.094	99.577	96.228	100	91.372	100	100	100	100	86.935	93.248	64.149	100	50.028	54.152	100	100	79.203	100	83.188	68.039	84.375	100	100	81.219	100	21.9438	20.5858	21.6579	14.9119	12.2225	12.297	18.8695
ENSMUSG00000016528_2_P	ENSMUST00000016672	ENSMUSG00000016528	Mapkapk2	chr1	131055023	131055235	-	131055023	131055091	68	2	39.854	0	0	18.591	28.367	45.906	0.423	3.772	0	8.628	0	0	0	0	13.065	6.752	35.851	0	49.972	45.848	0	0	20.797	0	16.812	31.961	15.625	0	0	18.781	0	14.5402	0	0	3.40545	4.84005	10.4358	0.0801754
ENSMUSG00000031446_1_P	ENSMUST00000016680	ENSMUSG00000031446	Cul4a	chr8	13146531	13147361	+	13146627	13147361	734	7	0	0	0	0	0	0	0	0	0	0	0	0	0	0	0	0	0	0	6.328	0	0	0	0	0	0.004	0	0	0	0	0	0	0	0	0	3.73E-09	0	0	0
ENSMUSG00000031446_2_D	ENSMUST00000016680	ENSMUSG00000031446	Cul4a	chr8	13146531	13147394	+	13146627	13147394	767	7	0	0	0	0	0	0	0	0	0	0	0	0	0	0	0	0	0	0	0.25	0	0	0	0	0	0.146	0.001	0	0	0	0	0	0	0	0	0	0	2.69E-08	0
ENSMUSG00000031446_3_D	ENSMUST00000016680	ENSMUSG00000031446	Cul4a	chr8	13146531	13147599	+	13146627	13147599	972	7	54.124	40.689	58.516	34.092	58.746	50.513	54.029	47.472	39.298	39.376	49.401	40.725	43.195	38.598	58.165	51.745	45.539	31.814	44.702	43.881	44.401	43.05	45.932	53.808	43.552	49.077	53.403	37.466	56.559	62.007	43.84	55.5844	35.1041	59.4983	14.9038	27.4988	23.4084	32.6763
ENSMUSG00000031446_4_D	ENSMUST00000016680	ENSMUSG00000031446	Cul4a	chr8	13146531	13147664	+	13146627	13147664	1037	7	0	0	0	0.001	2.082	0	8.923	0	0	0	0	0	0	0	5.159	0	0.014	0.22	0	0	0	0	0.046	1.804	0.042	6.004	0	0	0	0	15.672	0	0	1.10E-07	0.000581754	0.974519	0	5.39631
ENSMUSG00000031446_5_D	ENSMUST00000016680	ENSMUSG00000031446	Cul4a	chr8	13146531	13147701	+	13146627	13147701	1074	7	0	0	0	0	0	0	0.015	0	0	0	0	0	0	0	0	0	0	0	0	0	0	0	0	0	0	0	0	0	0	0	0	0	0	0	0	0	0	0.00911112
ENSMUSG00000031446_6_D	ENSMUST00000016680	ENSMUSG00000031446	Cul4a	chr8	13146531	13147762	+	13146627	13147762	1135	7	29.98	40.302	24.989	40.041	25.019	31.025	21.442	29.336	39.261	43.631	33.939	34.301	33.902	43.538	16.971	36.754	37.711	44.739	23.003	37.432	26.505	29.437	36.995	20.291	38.333	28.843	30.654	43.616	26.922	24.118	26.667	30.789	34.7701	25.4084	17.5048	11.7113	14.3774	12.9676
ENSMUSG00000031446_7_D	ENSMUST00000016680	ENSMUSG00000031446	Cul4a	chr8	13146531	13147940	+	13146627	13147940	1313	7	15.896	19.01	16.495	25.866	14.153	18.462	15.591	23.192	21.441	16.992	16.66	24.974	22.904	17.864	19.705	11.501	16.736	23.227	25.716	18.687	29.093	27.513	17.028	24.096	17.923	16.075	15.943	18.918	16.519	13.876	13.82	16.3244	16.4005	16.7716	11.3077	6.62486	8.55582	9.42955
ENSMUSG00000031095_1_D	ENSMUST00000016681	ENSMUSG00000031095	Cul4b	chrX	38533516	38533728	-	38533516	38533632	116	3	0	2.799	2.175	4.66	17.504	14.792	26.021	0.101	0.353	0	4.36	0.001	2.426	0	0	13.591	0.24	3.676	0	0	0	13.282	0.003	9.458	0	4.068	14.237	1.782	0	9.702	0	0	4.04305	3.44191	7.68209	33.4495	25.5281	21.3657
ENSMUSG00000031095_2_P	ENSMUST00000016681	ENSMUSG00000031095	Cul4b	chrX	38533570	38533728	-	38533570	38533632	62	3	0	0	0	0	0	0.963	0	0	0	0	0	0	0	0	0	8.193	0	0	6.3	13.162	11.558	0	26.867	0	0	0	0.099	0	0	0	0	0	0	0	0	0	1.66265	0
ENSMUSG00000016559_1_D	ENSMUST00000016703	ENSMUSG00000016559	H3f3b	chr11	116021986	116023535	-	116021986	116023406	1420	7	0.535	0.649	0.219	0.251	0.399	0.183	0.339	0.694	0.531	0.511	0.791	1	0.938	0.737	0.792	0.229	0.611	0.687	0.744	0.343	0.846	0.44	0.807	0.718	0.36	0.506	0.772	0.617	0.874	0.752	0.774	7.98283	9.59193	3.21177	4.41107	7.21358	3.32277	6.71384
ENSMUSG00000016559_2_D	ENSMUST00000016703	ENSMUSG00000016559	H3f3b	chr11	116022731	116023535	-	116022731	116023406	675	7	0	0	0	0	0	0	0	0	0	0	0	0	0	0	0.002	0.028	0	0	0.629	0	0.202	0	0.625	0	0	0	0	0	0	0	0	0	0	7.17E-09	5.72E-06	0	2.12E-07	3.99E-09
ENSMUSG00000022443_1_D	ENSMUST00000016771	ENSMUSG00000022443	Myh9	chr15	77760589	77762016	-	77760589	77761898	1309	2	67.007	67.177	64.649	65.472	72.237	73.497	61.124	70.698	67.852	64.64	65.04	68.721	68.453	67.318	69.396	72.764	64.299	98.788	100	59.317	78.761	89.525	64.221	68.784	60.19	70.612	68.12	88.446	65.967	88.569	80.676	135.642	131.783	123.486	99.4685	98.374	93.2962	74.9435
ENSMUSG00000022443_2_P	ENSMUST00000016771	ENSMUSG00000022443	Myh9	chr15	77761566	77762016	-	77761566	77761898	332	2	32.993	32.823	35.351	34.528	27.763	26.503	38.876	29.302	32.148	35.36	34.96	31.279	31.547	32.682	30.604	27.236	35.701	1.212	0	40.683	21.239	10.475	35.779	31.216	39.81	29.388	31.88	11.554	34.033	11.431	19.324	66.7889	64.3894	67.5226	52.4562	37.8089	33.6428	47.6654
ENSMUSG00000022442_1_D	ENSMUST00000016897	ENSMUSG00000022442	Ttll1	chr15	83483772	83484313	-	83483772	83484183	411	2	100	100	100	68.201	70.174	66.277	64.474	67.747	90.785	87.223	77.88	88.44	72.301	89.61	70.706	97.115	78.07	76.187	89.531	85.81	83.736	100	89.099	74.86	90.656	79.94	93.719	66.228	79.239	87.22	71.615	26.8372	29.2959	23.2265	25.9769	28.539	28.1725	21.761
ENSMUSG00000016757_1_D	ENSMUST00000016901	ENSMUSG00000016757	Ttll12	chr15	83575643	83577048	-	83575643	83576896	1253	4	21.945	23.144	18.08	15.909	19.142	17.052	13.089	30.142	22.318	22.361	25.72	30.073	24.043	26.053	18.628	18.844	17.44	16.102	15.198	20.498	18.733	25.975	20.478	26.387	8.055	24.97	18.468	14.358	19.918	19.928	17.925	19.4202	21.3398	17.9872	15.2587	19.4699	16.1928	12.4582
ENSMUSG00000016757_2_D	ENSMUST00000016901	ENSMUSG00000016757	Ttll12	chr15	83575814	83577048	-	83575814	83576896	1082	4	31.606	42.218	44.468	41.116	26.895	36.884	33.958	43.348	49.243	46.249	42.212	41.871	52.005	55.513	42.638	46.098	38.851	42.469	53.239	43.287	52.021	40.619	41.595	29.374	46.543	40.847	53.626	44.239	32.568	43.496	45.795	27.9692	38.9262	44.2401	39.434	27.3565	35.0252	32.3206
ENSMUSG00000016757_3_D	ENSMUST00000016901	ENSMUSG00000016757	Ttll12	chr15	83575987	83577048	-	83575987	83576896	909	4	21.634	6.429	8.463	0.168	12.249	8.962	3.192	18.143	11.255	13.938	9.292	4.223	4.861	2.311	10.877	0.175	14.699	7.655	8.598	10.909	0.835	8.759	21.103	7.219	15.445	6.855	0.482	9.887	14.268	7.539	2.55	19.1453	5.92746	8.4198	0.161558	12.4589	8.5108	3.03801
ENSMUSG00000016757_4_P	ENSMUST00000016901	ENSMUSG00000016757	Ttll12	chr15	83576730	83577048	-	83576730	83576896	166	4	24.815	28.209	28.988	42.806	41.714	37.102	49.761	8.368	17.183	17.452	22.777	23.833	19.091	16.124	27.858	34.884	29.011	33.774	22.965	25.305	28.412	24.647	16.824	37.02	29.956	27.329	27.424	31.515	33.245	29.037	33.73	21.96	26.0095	28.8394	41.0553	42.4288	35.2328	47.3614
ENSMUSG00000016946_1_D	ENSMUST00000017090	ENSMUSG00000016946	Kctd5	chr17	24047722	24049444	-	24047722	24049414	1692	4	91.063	86.685	82.038	64.804	79.507	63.855	62.46	85.41	89.429	88.583	86.035	85.581	86.747	98.021	89.519	73.327	76.618	78.51	79.489	89.049	82.589	85.364	100	82.405	84.38	58.997	88.875	87.453	75.07	94.83	73.671	65.5061	69.8136	64.8147	66.6503	68.1182	68.6137	68.1642
ENSMUSG00000016946_2_D	ENSMUST00000017090	ENSMUSG00000016946	Kctd5	chr17	24048616	24049444	-	24048616	24049414	798	4	8.937	0	17.315	18.664	1.355	0.001	0.016	1.193	0	0.463	0	0	0.921	0	0	0	3.039	21.49	0	3.557	16.419	0	0	0	0	0	0.357	0.074	8.2	5.17	0	6.4286	0	13.6797	19.1958	1.16111	0.00150549	0.0176871
ENSMUSG00000016946_3_D	ENSMUST00000017090	ENSMUSG00000016946	Kctd5	chr17	24048666	24049444	-	24048666	24049414	748	4	0	13.315	0.648	0.175	19.137	14.936	16.181	13.397	10.571	10.954	13.965	14.419	12.332	1.979	6.128	20.013	18.222	0	18.636	7.393	0.992	6.366	0	17.595	15.62	0	10.768	12.473	5.258	0	17.716	5.58E-09	10.7238	0.511714	0.179762	16.3959	16.0488	17.6589
ENSMUSG00000016946_4_P	ENSMUST00000017090	ENSMUSG00000016946	Kctd5	chr17	24049308	24049444	-	24049308	24049414	106	4	0	0	0	16.358	0	21.208	21.343	0	0	0	0	0	0	0	4.353	6.659	2.121	0	1.876	0	0	8.27	0	0	0	41.003	0	0	11.472	0	8.613	0	0	0	16.8239	0	22.7885	23.2919
ENSMUSG00000017009_1_D	ENSMUST00000017153	ENSMUSG00000017009	Sdc4	chr2	164424246	164426237	-	164424246	164426085	1839	8	64.231	62.862	68.843	59.101	56.363	49.013	65.321	49.531	54.63	53.617	53.371	59.286	56.215	50.302	57.075	100	50.054	54.061	53.432	75.904	43.19	71.28	40.755	30.212	50.993	42.572	42.593	44.193	48.693	39.901	40.04	179.23	172.25	166.782	52.5914	49.1166	46.4295	87.0707
ENSMUSG00000017009_2_D	ENSMUST00000017153	ENSMUSG00000017009	Sdc4	chr2	164424693	164426237	-	164424693	164426085	1392	8	0	0	0	0	0	0	0	0	0	0	0	0	0	0	0	0	0	0	0	0	0	0	0	0	4.606	0	0	0	0	0	0	0	0	0	0	0	0	0
ENSMUSG00000017009_3_D	ENSMUST00000017153	ENSMUSG00000017009	Sdc4	chr2	164424895	164426237	-	164424895	164426085	1190	8	0	0	0	0	0	0	0	0	0	0	0	0	0	0	0	0	5.94	0	0	0	0	0	0	0	0.073	0	0	0	0	0	0	0	0	0	0	0	0	0
ENSMUSG00000017009_4_D	ENSMUST00000017153	ENSMUSG00000017009	Sdc4	chr2	164425305	164426237	-	164425305	164426085	780	8	0.195	0.005	0	1.242	5.544	0	0.377	9.423	0	0.004	0	0.082	1.353	9.121	7.545	0	0	0	27.631	0	0	0	0	0	0	0	10.793	12.542	0	0	23.977	0.543152	0.0133129	4.24E-05	1.10552	4.83136	3.78E-06	0.502697
ENSMUSG00000017009_5_D	ENSMUST00000017153	ENSMUSG00000017009	Sdc4	chr2	164425398	164426237	-	164425398	164426085	687	8	19	17.678	22.979	29.428	20.266	19.86	34.302	0	15.995	26.234	18.243	6.155	13.578	5.405	0	0	16.696	5.843	0	24.096	12.253	13.822	11.917	31.816	0	40.686	2.122	9.906	3.144	25.841	2.469	53.0185	48.4396	55.6697	26.1867	17.6605	18.8132	45.7225
ENSMUSG00000017009_6_D	ENSMUST00000017153	ENSMUSG00000017009	Sdc4	chr2	164425667	164426237	-	164425667	164426085	418	8	6.927	14.409	5.752	8.927	4.934	12.514	0	36.845	29.375	19.69	28.387	34.477	28.854	35.172	0.006	0	27.31	18.192	0	0	44.557	14.897	47.329	24.033	44.328	16.742	44.26	33.359	48.163	34.259	33.513	19.3286	39.4824	13.9342	7.94332	4.3	11.8548	1.65E-05
ENSMUSG00000017009_7_D	ENSMUST00000017153	ENSMUSG00000017009	Sdc4	chr2	164425799	164426237	-	164425799	164426085	286	8	9.648	0	2.426	0	12.892	0	0	0	0	0	0	0	0	0	35.375	0	0	21.903	0	0	0	0	0	0	0	0	0	0	0	0	0	26.9208	0	5.87742	9.35E-09	11.2342	6.83E-05	6.38E-07
ENSMUSG00000017009_8_P	ENSMUST00000017153	ENSMUSG00000017009	Sdc4	chr2	164426072	164426237	-	164426072	164426085	13	8	0	5.046	0	1.302	0	18.612	0	4.201	0	0.455	0	0	0	0	0	0	0	0	18.936	0	0	0	0	13.938	0	0	0.233	0	0	0	0	0	13.8272	0	1.15859	0	17.6314	0
ENSMUSG00000017144_1_D	ENSMUST00000017288	ENSMUSG00000017144	Rnd3	chr2	51130437	51132545	-	51130437	51132293	1856	2	100	79.46	90.5	65.788	80.251	65.981	91.634	97.041	93.248	90.894	92.55	94.105	91.947	100	92.053	100	83.978	94.415	83.427	81.458	91.337	76.432	92.769	94.694	100	95.095	91.882	95.824	88.93	85.887	86.545	10.637	8.28338	9.29565	7.97591	9.11968	8.0664	10.9417
ENSMUSG00000017144_2_P	ENSMUST00000017288	ENSMUSG00000017144	Rnd3	chr2	51131381	51132545	-	51131381	51132293	912	2	0	20.54	9.5	34.212	19.749	34.019	8.366	2.959	6.752	9.106	7.45	5.895	8.053	0	7.947	0	16.022	5.585	16.573	18.542	8.663	23.568	7.231	5.306	0	4.905	8.118	4.176	11.07	14.113	13.455	0	2.14117	0.975831	4.14769	2.24433	4.15887	0.998966
ENSMUSG00000017188_1_D	ENSMUST00000017332	ENSMUSG00000017188	Coa3	chr11	101277967	101278452	-	101277967	101278339	372	2	68.131	73.142	70.162	74.026	87.723	71.846	88.941	72.165	67.419	72.204	71.223	84.668	68.704	89.406	83.827	78.609	82.007	82.182	81.994	84.018	80.042	87.062	79.525	83.724	84.305	75.54	87.806	84.575	80.396	79.758	75.122	102.499	90.8029	103.593	124.238	134.712	104.169	167.952
ENSMUSG00000017188_2_P	ENSMUST00000017332	ENSMUSG00000017188	Coa3	chr11	101278107	101278452	-	101278107	101278339	232	2	31.869	26.858	29.838	25.974	12.277	28.154	11.059	27.835	32.581	27.796	28.777	15.332	31.296	10.594	16.173	21.391	17.993	17.818	18.006	15.982	19.958	12.938	20.475	16.276	15.695	24.46	12.194	15.425	19.604	20.242	24.878	47.9456	33.3432	44.055	43.5926	18.8539	40.821	20.8835
ENSMUSG00000017291_1_D	ENSMUST00000017435	ENSMUSG00000017291	Taok1	chr11	77529161	77538328	-	77529161	77537866	8705	4	85.678	71.767	74.199	54.456	47.27	46.328	42.209	68.776	64.461	62.46	82.78	88.072	86.625	100	81.575	86.8	82.957	87.838	83.914	92.701	82.195	87.937	95.23	100	99.274	95.611	97.282	98.237	93.259	95.754	87.469	16.8242	16.9978	18.5559	8.62035	7.57349	7.24044	9.77899
ENSMUSG00000017291_2_D	ENSMUST00000017435	ENSMUSG00000017291	Taok1	chr11	77532923	77538328	-	77532923	77537866	4943	4	14.293	15.249	18.718	7.389	24.164	20.93	22.592	15.816	14.463	17.348	10.062	7.355	7.391	0	8.536	8.832	17.043	0.39	14.862	7.288	10.604	11.268	4.77	0	0.712	0.904	2.718	1.025	6.741	4.246	12.528	2.80673	3.61171	4.68097	1.16969	3.87154	3.27106	5.23406
ENSMUSG00000017299_1_P	ENSMUST00000017443	ENSMUSG00000017299	Dnttip1	chr2	164767862	164768239	+	164768001	164768239	238	2	90.385	95.387	89.46	97.085	96.481	96.783	93.643	92.759	91.766	95.451	92.159	91.59	92.199	93.323	81.094	82.072	79.151	80.008	80.594	79.237	80.355	75.932	84.105	76.993	82.022	79.478	86.073	85.564	87.636	87.041	89.582	32.2413	47.5847	36.0579	27.3684	26.2118	28.5586	26.1707
ENSMUSG00000017299_2_D	ENSMUST00000017443	ENSMUSG00000017299	Dnttip1	chr2	164767862	164768607	+	164768001	164768607	606	2	9.615	4.613	10.54	2.915	3.519	3.217	6.357	7.241	8.234	4.549	7.841	8.41	7.801	6.677	18.906	17.928	20.849	19.992	19.406	20.763	19.645	24.068	15.895	23.007	17.978	20.522	13.927	14.436	12.364	12.959	10.418	3.42986	2.30146	4.2483	0.821724	0.955982	0.949317	1.77662
ENSMUSG00000017390_2_D	ENSMUST00000017534	ENSMUSG00000017390	Aldoc	chr11	78326261	78327781	+	78326354	78327781	1427	2	0.479	0	0.663	0.999	0.438	0.707	0.516	0	5.424	0	0	0	1.796	0	0.711	0.627	0.609	0.748	0.599	0.535	0.712	0.474	0.903	0.592	0.663	0.842	0.964	0.504	0.911	1.047	0.65	0.204138	0	0.356112	0.587349	0.273061	0.408364	0.444788
ENSMUSG00000017390_1_P	ENSMUST00000017534,ENSMUST00000102478	ENSMUSG00000017390	Aldoc	chr11	78326261	78326762	+	78326354	78326762	408	2	99.521	100	99.337	99.001	99.562	99.293	99.484	100	94.576	100	100	100	98.204	100	99.289	99.373	99.391	99.252	99.401	99.465	99.288	99.526	99.097	99.408	99.337	99.158	99.036	99.496	99.089	98.953	99.35	42.3738	51.0853	53.3626	58.2308	62.0227	57.3869	85.7872
ENSMUSG00000017421_1_D	ENSMUST00000017567,ENSMUST00000165565	ENSMUSG00000017421	Zfp207	chr11	80395389	80396145	+	80395550	80396145	595	3	53.894	50.797	56.583	55.508	55.753	57.596	46.583	58.779	58.697	53.141	56.491	53.42	54.385	55.39	40.272	52.166	47.512	65.767	50.952	58.544	47.909	51.029	55.775	57.921	69.201	43.898	46.093	64.664	58.641	51.524	48.575	168.572	152.126	182.691	154.595	148.588	149.526	123.613
ENSMUSG00000017421_2_D	ENSMUST00000017567,ENSMUST00000165565	ENSMUSG00000017421	Zfp207	chr11	80395389	80396261	+	80395550	80396261	711	3	14.363	15.101	14.076	11.419	10.151	12.455	14.528	19.494	19.267	16.596	13.059	18.792	15.625	17.399	29.719	22.722	25.526	16.798	15.244	22.345	19.581	21.244	24.706	28.727	8.566	20.327	18.044	21.006	19.231	22.052	21.152	44.9258	45.2255	45.4483	31.8029	27.0532	32.3354	38.5515
ENSMUSG00000017466_1_D	ENSMUST00000017610	ENSMUSG00000017466	Timp2	chr11	118301056	118303896	-	118301056	118303698	2642	2	39.602	56.924	80.601	28.325	38.193	76.979	20.988	60.716	74.61	72.316	67.561	67.99	67.079	85.828	87.3	93.006	98.903	100	85.431	98.689	88.866	90.781	100	100	96.444	99.094	100	91.844	86.408	96.926	99.706	3.33182	3.34847	3.55168	1.53679	1.53923	1.53444	3.96257
ENSMUSG00000017466_2_P	ENSMUST00000017610	ENSMUSG00000017466	Timp2	chr11	118303591	118303896	-	118303591	118303698	107	2	60.398	43.076	19.399	71.675	61.807	23.021	79.012	39.284	25.39	27.684	32.439	32.01	32.921	14.172	12.7	6.994	1.097	0	14.569	1.311	11.134	9.219	0	0	3.556	0.906	0	8.156	13.592	3.074	0.294	5.08136	2.53385	0.854792	3.88872	2.49087	0.458878	14.9172
ENSMUSG00000017493_1_P	ENSMUST00000017637	ENSMUSG00000017493	Igfbp4	chr11	99051444	99051922	+	99051579	99051922	343	3	0	10.268	0	0	0	7.322	0	0	0	0	0	0	0	0	5.878	0	1.043	0	0	5.435	0	0	0	0	0	3.668	0	0	0	0	0	0	5.88261	4.92E-06	0	0	3.51681	0
ENSMUSG00000017493_2_D	ENSMUST00000017637	ENSMUSG00000017493	Igfbp4	chr11	99051444	99052652	+	99051579	99052652	1073	3	71.389	65.012	75.827	47.079	54.967	44.279	0	97.884	98.198	98.004	97.512	97.287	97.052	97.593	73.044	68.244	60.543	71.994	39.103	53.598	63.782	36.02	70.816	63.912	35.656	59.008	83.398	80.001	84.234	79.49	81.188	37.0328	37.2442	39.987	21.35	24.4023	21.2689	0
ENSMUSG00000017493_3_D	ENSMUST00000017637	ENSMUSG00000017493	Igfbp4	chr11	99051444	99054394	+	99051579	99054394	2815	3	28.611	24.719	24.173	52.921	45.033	48.399	100	2.116	1.802	1.996	2.488	2.713	2.948	2.407	21.077	31.756	38.414	28.006	60.897	40.968	36.218	63.98	29.184	36.088	64.344	37.324	16.602	19.999	15.766	20.51	18.812	14.8416	14.1612	12.7474	23.9996	19.9923	23.2476	36.8744
ENSMUSG00000017639_1_P	ENSMUST00000017783	ENSMUSG00000017639	Rab11fip4	chr11	79692722	79694012	+	79692839	79694012	1173	2	0	0	0	8.033	14.834	6.545	5.073	0	0	9.949	0	0	0	0	0	0	0	0	0	0	0	0	0	0	0	0	0	0	0	0	0	0	0	0	1.24102	2.63295	0.979106	1.22068
ENSMUSG00000017639_2_D	ENSMUST00000017783	ENSMUSG00000017639	Rab11fip4	chr11	79692722	79698023	+	79692839	79698023	5184	2	100	100	100	91.967	85.166	93.455	94.927	100	100	90.051	100	100	100	100	100	100	100	100	100	100	100	100	100	100	100	100	100	100	100	100	100	26.2009	27.957	28.4425	14.2081	15.1165	13.9795	22.8409
ENSMUSG00000017677_1_D	ENSMUST00000017821	ENSMUSG00000017677	Wsb1	chr11	79239371	79240462	-	79239371	79240302	931	2	81.132	74.557	84.24	75.426	66.898	67.475	85.732	84.602	70.328	82.482	70.77	75.498	72.673	73.631	70.791	81.898	69.413	77.021	64.166	77.379	87.05	76.795	74.737	80.87	87.759	73.082	81.587	79.609	80.262	76.255	85.055	74.0966	64.8029	76.1464	45.5512	35.0057	35.9896	39.1343
ENSMUSG00000017677_2_P	ENSMUST00000017821	ENSMUSG00000017677	Wsb1	chr11	79239639	79240462	-	79239639	79240302	663	2	18.868	25.443	15.76	24.574	33.102	32.525	14.268	15.398	29.672	17.518	29.23	24.502	27.327	26.369	29.209	18.102	30.587	22.979	35.834	22.621	12.95	23.205	25.263	19.13	12.241	26.918	18.413	20.391	19.738	23.745	14.945	17.2323	22.1138	14.2461	14.8409	17.321	17.3483	6.51296
ENSMUSG00000017686_1_D	ENSMUST00000017831,ENSMUST00000077451,ENSMUST00000055056,ENSMUST00000092857	ENSMUSG00000017686	Rhot1	chr11	80265741	80266812	+	80265859	80266812	953	6	32.363	38.947	22.06	44.77	41.066	25.18	25.797	38.318	34.646	15.46	29.058	20.266	38.75	29.805	55.719	42.523	47.775	19.723	29.726	27.43	56.855	52.732	43.188	34.134	52.77	29.247	13.359	46.25	29.504	30.338	35.486	19.9616	26.0818	13.4278	23.9653	21.3922	13.6551	23.0074
ENSMUSG00000017707_1_D	ENSMUST00000017851	ENSMUSG00000017707	Serinc3	chr2	163623271	163625579	-	163623271	163625440	2169	6	0.771	0.867	1.343	0.968	0.907	1.809	0	0.945	1.149	1.573	1.006	0.296	0.467	1.187	2.388	1.456	1.171	0.371	0.621	0.815	0	0.877	1.087	0.733	1.814	0.243	1.209	1.576	1.364	1.796	0.651	1.08101	1.08604	1.88469	0.776532	0.722514	1.44217	0
ENSMUSG00000017707_2_D	ENSMUST00000017851	ENSMUSG00000017707	Serinc3	chr2	163623367	163625579	-	163623367	163625440	2073	6	5.604	7.529	5.51	4.555	4.61	5.048	6.447	5.971	6.613	4.182	6.777	7.249	7	6.6	3.281	5.519	6.213	6.583	7.065	6.34	6.934	7.008	6.002	7.007	5.539	6.279	8.017	5.699	5.343	5.133	6.288	7.85872	9.43215	7.73532	3.65316	3.67047	4.02433	6.15819
ENSMUSG00000017707_3_D	ENSMUST00000017851	ENSMUSG00000017707	Serinc3	chr2	163624646	163625579	-	163624646	163625440	794	6	44.358	38.552	44.739	70.647	55.696	55.591	50.496	49.735	55.648	51.03	50.803	48.272	46.95	50.748	53.27	53.215	53.366	59.246	58.12	50.932	62.617	62.984	57.307	59.712	54.497	40.692	62.725	58.834	52.557	56.964	47.122	62.2006	48.2957	62.8028	56.6613	44.3486	44.3187	48.2369
ENSMUSG00000017707_4_D	ENSMUST00000017851	ENSMUSG00000017707	Serinc3	chr2	163624769	163625579	-	163624769	163625440	671	6	7.233	23.119	13.78	0.003	21.239	10.449	11.209	9.507	7.341	10.947	8.305	5.808	7.874	9.446	7.579	14.375	6.197	7.132	8.319	11.211	0.034	7.967	7.573	9.822	4.537	18.514	6.54	7.252	12.108	10.64	8.675	10.1425	28.9622	19.3443	0.00217706	16.9117	8.3305	10.7072
ENSMUSG00000017707_5_D	ENSMUST00000017851	ENSMUSG00000017707	Serinc3	chr2	163625278	163625579	-	163625278	163625440	162	6	42.034	29.933	34.627	23.827	17.548	27.103	31.849	33.842	29.249	32.268	33.11	38.375	37.71	32.02	33.482	25.435	33.053	26.668	25.876	30.702	30.415	21.164	28.031	22.726	33.613	34.272	21.509	26.64	28.628	25.467	37.264	58.9422	37.4992	48.6074	19.11	13.9726	21.6075	30.4247
ENSMUSG00000017707_6_P	ENSMUST00000017851	ENSMUSG00000017707	Serinc3	chr2	163625336	163625579	-	163625336	163625440	104	6	0	0	0	0	0	0	0	0	0	0	0	0	0	0	0	0	0	0	0	0	0	0	0	0	0	0	0	0	0	0	0	0	0	0	0	0	0	0
ENSMUSG00000017734_1_P	ENSMUST00000017878,ENSMUST00000109350,ENSMUST00000109349,ENSMUST00000069385	ENSMUSG00000017734	Dbndd2	chr2	164490135	164490776	+	164490335	164490776	441	2	98.638	97.465	98.899	100	99.192	99.078	99.323	93.704	96.787	96.784	75.233	65.134	68.07	78.643	55.368	48.139	33.1	41.88	45.142	47.544	49.59	50.505	51.726	38.262	36.895	44.841	60.063	51.884	58.543	55.124	64.897	5.93175	3.16741	6.40056	7.24141	3.41096	5.8683	15.0644
ENSMUSG00000017756_1_P	ENSMUST00000017900	ENSMUSG00000017756	Slc12a7	chr13	73814842	73815425	+	73814934	73815425	491	3	1.558	5.027	0	0	0	0	0	0	0	0	0	0	0	0	13.94	0	0	12.918	23.164	0	41.408	0	6.693	0	0	1.457	0	4.959	0	1.861	0	0.788435	2.50308	0	0	0	0	0
ENSMUSG00000017756_2_D	ENSMUST00000017900	ENSMUSG00000017756	Slc12a7	chr13	73814842	73816171	+	73814934	73816171	1237	3	19.95	24.469	14.328	19.761	16.795	18.457	8.901	13.404	6.776	19.931	13.757	11.006	13.519	8.14	5.345	26.96	0	31.939	0	8.897	0	29.639	0	0	10.869	0.004	11.994	5.071	4.933	9.924	20.105	10.0932	12.1847	7.10165	5.99494	5.05225	5.75594	3.21048
ENSMUSG00000017756_3_D	ENSMUST00000017900	ENSMUSG00000017756	Slc12a7	chr13	73814842	73816759	+	73814934	73816759	1825	3	78.491	70.504	85.672	80.239	83.205	81.543	91.099	86.596	93.224	80.069	86.243	88.994	86.481	91.86	80.715	73.04	100	55.143	76.836	91.103	58.592	70.361	93.307	100	89.131	98.54	88.006	89.97	95.067	88.215	79.895	39.7105	35.108	42.4631	24.3419	25.029	25.4294	32.86
ENSMUSG00000017776_1_P	ENSMUST00000017920,ENSMUST00000108425	ENSMUSG00000017776	Crk	chr11	75703365	75704033	+	75703503	75704033	530	4	19.74	17.563	19.167	13.758	15.245	15.979	12.343	20.349	17.465	13.549	16.416	11.577	14.732	0	15.454	13.15	14.899	14.338	14.618	10.51	12.763	6.33	12.416	1.571	16.203	11.257	9.387	6.407	6.661	11.498	15.669	19.415	16.1037	18.2818	10.0483	10.9658	12.0166	13.1222
ENSMUSG00000017776_2_D	ENSMUST00000017920,ENSMUST00000108425	ENSMUSG00000017776	Crk	chr11	75703365	75706067	+	75703503	75706067	2564	4	23.451	25.272	31.731	26.302	25.876	38.411	23.904	34.53	35.958	42.587	35.869	50.135	43.392	43.909	17.398	10.519	28.558	17.336	38.024	22.908	27.563	24.842	25.368	32.056	17.87	20.235	13.827	17.228	12.004	16.577	9.539	23.0656	23.1717	30.2659	19.2103	18.6127	28.886	25.4128
ENSMUSG00000017802_1_D	ENSMUST00000017946,ENSMUST00000107295	ENSMUSG00000017802	Fam134c	chr11	101096512	101098620	-	101096512	101098162	1650	3	95.786	87.844	98.996	92.036	94.065	94.398	85.982	93.884	91.106	99.577	95.358	100	93.883	100	99.486	96.989	99.516	91.811	96.828	99.075	97.366	100	99.151	98.363	97.976	99.11	99.449	100	98.221	100	99.517	46.8216	44.9078	49.4295	33.9643	35.3131	34.6818	50.5016
ENSMUSG00000017858_1_P	ENSMUST00000018002	ENSMUSG00000017858	Ift52	chr2	163045202	163045900	+	163045360	163045900	540	2	41.041	42.726	31.539	48.138	56.095	40.98	23.107	49.402	57.209	44.437	46.55	39.632	38.009	49.815	39.298	30.348	30.215	37.117	32.065	25.915	19.866	40.048	44.5	44.29	28.638	27.433	15.891	38.139	27.482	36.958	32.801	17.7018	19.7234	15.1684	20.8546	22.7964	17.3154	10.2078
ENSMUSG00000017858_2_D	ENSMUST00000018002	ENSMUSG00000017858	Ift52	chr2	163045202	163046154	+	163045360	163046154	794	2	58.959	57.274	68.461	51.862	43.905	59.02	76.893	50.598	42.791	55.563	53.45	60.368	61.991	50.185	60.702	69.652	69.785	62.883	67.935	74.085	80.134	59.952	55.5	55.71	71.362	72.567	84.109	61.861	72.518	63.042	67.199	25.4306	26.4391	32.9252	22.4679	17.8422	24.938	33.9691
ENSMUSG00000017943_2_D	ENSMUST00000018087	ENSMUSG00000017943	Gdap1l1	chr2	163453583	163454975	+	163453927	163454975	1048	2	24.4	12.996	16.271	15.701	18.745	17.041	11.363	34.246	43.144	35.681	55.483	59.437	54.367	53.228	44.692	52.402	50.524	45.652	47.241	43.266	42.865	44.757	48.6	52.136	48.807	52.011	59.093	51.264	53.049	52.567	52.541	1.12171	0.820545	0.979056	1.97967	2.45478	2.44458	1.14132
ENSMUSG00000017943_1_P	ENSMUST00000018087,ENSMUST00000109421	ENSMUSG00000017943	Gdap1l1	chr2	163453583	163453951	+	163453927	163453951	24	2	75.6	87.004	83.729	84.299	81.255	82.959	88.637	65.754	56.856	64.319	44.517	40.563	45.633	46.772	55.308	47.598	49.476	54.348	52.759	56.734	57.135	55.243	51.4	47.864	51.193	47.989	40.907	48.736	46.951	47.433	47.459	3.47555	5.49335	5.03821	10.629	10.6407	11.9005	8.90278
ENSMUSG00000025162_1_D	ENSMUST00000018274	ENSMUSG00000025162	Csnk1d	chr11	120961755	120963906	-	120961755	120963855	2100	3	64.676	56.516	59.876	40.528	38.098	41.229	41.469	84.04	85.308	80.097	91.736	90.551	89.437	100	91.751	98.571	99.19	97.624	96.97	93.653	97.016	90.011	99.559	100	100	95.343	99.066	95.637	97.887	100	96.171	85.9647	82.2484	84.0453	43.4924	47.7366	47.427	55.4879
ENSMUSG00000025162_2_D	ENSMUST00000018274	ENSMUSG00000025162	Csnk1d	chr11	120963341	120963906	-	120963341	120963855	514	3	0	0	0	0	0	0	0	0	0	0	0	0	0	0	0	0	0	0	0	0	0	0	0	0	0	0	0	0	0	0	0	0	0	0	0	0	0	0
ENSMUSG00000025162_3_P	ENSMUST00000018274	ENSMUSG00000025162	Csnk1d	chr11	120963418	120963906	-	120963418	120963855	437	3	35.324	43.484	40.124	59.472	61.902	58.771	58.531	15.96	14.692	19.903	8.264	9.449	10.563	0	8.249	1.429	0.81	2.376	3.03	6.347	2.984	9.989	0.441	0	0	4.657	0.934	4.363	2.113	0	3.829	46.9516	63.2838	56.3195	63.8229	77.5614	67.6057	78.3176
ENSMUSG00000068206_1_P	ENSMUST00000018295,ENSMUST00000166155	ENSMUSG00000068206	Pick1	chr15	79248720	79249111	+	79248992	79249111	119	2	7.105	35.07	0	2.474	1.38	21.119	21.626	11.857	12.091	0	4.474	11.053	25.171	0	16.261	13.746	18.542	7.089	22.803	1.248	0.069	23.038	14.046	13.914	0	9.366	10.981	21.182	16.388	20.709	5.164	3.64299	21.2303	2.08E-06	1.87255	1.03636	16.657	7.94695
ENSMUSG00000018171_1_D	ENSMUST00000018315	ENSMUSG00000018171	Vmp1	chr11	86583865	86585451	-	86583865	86585307	1442	3	0.475	0.514	0.815	1.499	1.124	0.406	0.421	1.505	2.678	2.138	4.005	3.978	4.202	5.173	5.836	4.504	5.167	4.036	5.772	4.962	5.343	6.462	5.708	5.256	6.377	5.746	3.57	3.457	4.216	4.344	5.145	0.276002	0.277288	0.481196	0.793045	0.553415	0.184107	0.343384
ENSMUSG00000018171_2_D	ENSMUST00000018315	ENSMUSG00000018171	Vmp1	chr11	86584241	86585451	-	86584241	86585307	1066	3	5.025	5.023	1.225	0.055	1.979	1.273	0.451	0.843	0	1.285	0	0.242	0.797	0	0	1.273	1.165	2.829	1.562	2.035	0.661	0	1.211	0	0.048	0.918	2.994	0	0	0.277	0	2.92275	2.71118	0.723517	0.0290839	0.974584	0.577876	0.36741
ENSMUSG00000018171_3_P	ENSMUST00000018315	ENSMUSG00000018171	Vmp1	chr11	86584696	86585451	-	86584696	86585307	611	3	94.5	94.463	97.96	98.446	96.898	98.321	99.128	97.652	97.322	96.576	95.995	95.78	95.001	94.827	94.164	94.223	93.667	93.136	92.666	93.003	93.996	93.538	93.08	94.744	93.575	93.336	93.436	96.543	95.784	95.379	94.855	54.9603	50.9869	57.8367	52.0705	47.7255	44.6295	80.8437
ENSMUSG00000018189_1_P	ENSMUST00000018333,ENSMUST00000189936	ENSMUSG00000018189	Uchl5	chr1	143806683	143806806	+	143806728	143806806	78	3	0	0	0	0	0	0	0	0	0	0	0	0	0	0	0	0	0	0	0	0	0	0	0	0	0	0	0	0	0	0	0	0	0	0	0	5.40E-06	0	0
ENSMUSG00000018189_2_D	ENSMUST00000018333,ENSMUST00000189936	ENSMUSG00000018189	Uchl5	chr1	143806683	143806936	+	143806728	143806936	208	3	94.778	95.066	97.089	98.06	96.48	98.259	97.257	93.424	88.282	95.226	94.577	94.031	96.545	95.032	96.227	97.088	95.765	95.001	93.329	96.876	92.963	95.055	94.248	95.405	95.461	96.231	97.729	95.705	96.565	96.114	97.585	84.1564	61.5886	84.4599	93.9976	94.8517	108.675	113.027
ENSMUSG00000026361_1_D	ENSMUST00000018337	ENSMUSG00000026361	Cdc73	chr1	143598799	143608557	-	143598799	143608520	9721	15	4.777	5.126	5.715	2.348	2.507	2.643	1.471	7.246	5.736	5.744	16.199	16.392	15.19	13.234	26.953	27.596	35.959	26.626	37.987	38.739	41.752	31.155	45.765	50.43	65.6	48.678	24.508	21.469	22.327	27.191	26.296	2.84314	2.65492	2.7898	1.37591	1.13639	1.253	0.60589
ENSMUSG00000026361_2_D	ENSMUST00000018337	ENSMUSG00000026361	Cdc73	chr1	143603274	143608557	-	143603274	143608520	5246	15	0	0.174	4.491	0	0	1.143	1.265	2.045	1.727	0	0	0	0	0	0	0	0	0	0	0	0	0	0	0	0	0	0	0	0	0	0	0	0.0902643	2.19244	0	0	0.542035	0.520776
ENSMUSG00000026361_3_D	ENSMUST00000018337	ENSMUSG00000026361	Cdc73	chr1	143603622	143608557	-	143603622	143608520	4898	15	15.65	21.961	23.309	16.776	21.572	18.265	16.871	9.533	10.698	9.329	12.554	15.18	8.031	9.591	23.435	15.349	17.81	12.033	25.846	29.239	25.511	19.747	8.812	14.037	9.825	17.246	13.338	22.718	11.371	20.04	16.312	9.31496	11.3736	11.3792	9.82997	9.77635	8.65958	6.94793
ENSMUSG00000026361_4_D	ENSMUST00000018337	ENSMUSG00000026361	Cdc73	chr1	143604101	143608557	-	143604101	143608520	4419	15	0	0	0	0.005	0.001	0	0	0	0	0	0	0	0	0	0	0	0	0	0	0	0	0	0	0	0	0	0.002	0	0	0	0	2.02E-07	3.21E-06	1.79E-09	0.00267433	0.000303555	4.22E-05	2.38E-06
ENSMUSG00000026361_5_D	ENSMUST00000018337	ENSMUSG00000026361	Cdc73	chr1	143604174	143608557	-	143604174	143608520	4346	15	6.067	3.318	0	3.495	3.057	6.695	1.402	0.063	3.417	3.601	0.172	0	0	0	0	0	2.705	10.504	0	0.001	0.974	0.064	0	0.017	0	0	4.644	0	0	0	0	3.61087	1.71848	5.17E-05	2.04777	1.38523	3.17407	0.5775
ENSMUSG00000026361_6_D	ENSMUST00000018337	ENSMUSG00000026361	Cdc73	chr1	143604226	143608557	-	143604226	143608520	4294	15	0	0.011	0	0.187	0.012	0.268	1.292	0	0	0	2.642	0	0	0	0	0	0.059	0	0	0.012	0	0.053	0	0	0	0	0.785	0	0	0	0	1.59E-06	0.00563632	8.02E-05	0.109777	0.00537743	0.126965	0.531902
ENSMUSG00000026361_7_D	ENSMUST00000018337	ENSMUSG00000026361	Cdc73	chr1	143605161	143608557	-	143605161	143608520	3359	15	0.567	2.976	6.477	1.174	3.961	0.556	5.858	0	0	0	1.341	1.41	0.789	0	0	0	4.494	0	4.022	0	0	0	0	0	0	0	0	0	2.431	0	0	0.337545	1.54141	3.16213	0.688197	1.79516	0.263764	2.4125
ENSMUSG00000026361_8_D	ENSMUST00000018337	ENSMUSG00000026361	Cdc73	chr1	143606555	143608557	-	143606555	143608520	1965	15	0	0	0	0	0	0	0	0.05	0	0	0	0	0.783	0	0	0	0	0	0	0	0	0	0	0	0	0	0	0	0	0	4.325	0	0	0	0	0	0	3.77E-09
ENSMUSG00000026361_9_D	ENSMUST00000018337	ENSMUSG00000026361	Cdc73	chr1	143607450	143608557	-	143607450	143608520	1070	15	0.009	0	11.386	19.324	2.589	11.311	12.589	12.91	0	0.865	0	0	0	4.085	0	0	0.387	13.702	0	11.453	0	0.108	0	0	24.575	0	9.8	0	0.188	0.349	11.156	0.00518933	0.000206988	5.55861	11.3231	1.17324	5.36286	5.18455
ENSMUSG00000026361_10_D	ENSMUST00000018337	ENSMUSG00000026361	Cdc73	chr1	143607500	143608557	-	143607500	143608520	1020	15	17.425	18.94	0.017	0.003	5.246	8.719	5.683	9.082	8.467	15.714	13.722	13.33	12.658	15.48	0	0.233	4.705	0	0	0	0	0.013	0	9.962	0	0	0.027	0	3.347	0	0	10.3715	9.80915	0.00824554	0.00204483	2.37767	4.13363	2.34039
ENSMUSG00000026361_11_D	ENSMUST00000018337	ENSMUSG00000026361	Cdc73	chr1	143607555	143608557	-	143607555	143608520	965	15	0	0.001	0	0	11.503	0	0	0.002	0	2.369	0	0	0	0	0	0.048	0	0	0	0	0	0	0	0	0	0	0	0	0	0	0	0	0.000528886	4.77E-09	3.12E-09	5.213	2.53E-08	1.24E-09
ENSMUSG00000026361_12_D	ENSMUST00000018337	ENSMUSG00000026361	Cdc73	chr1	143607680	143608557	-	143607680	143608520	840	15	0	0	0	0	0	0	0	0	4.819	0	0	0	0	0	0	0	13.596	0	0	0	0	0	0	0	0	0	0	0	0	0	0	0	0	0	0	0	0	0
ENSMUSG00000026361_13_D	ENSMUST00000018337	ENSMUSG00000026361	Cdc73	chr1	143607755	143608557	-	143607755	143608520	765	15	0	0	0	0	0	0	0	0	0	0	0	0	0	0	0	0	0	0	0	0	0	0	0	0	0	0	0	0	0	0	0	0	0	0	0	0	0	0
ENSMUSG00000026361_14_D	ENSMUST00000018337	ENSMUSG00000026361	Cdc73	chr1	143607866	143608557	-	143607866	143608520	654	15	15.207	20.547	17.854	12.139	20.613	37.726	18.435	19.648	28.246	35.757	32.041	42.447	56.921	29.378	0	1.872	0.084	0	19.258	0	17.176	7.608	3.592	0	0	0	1.477	39.394	14.204	7.694	0.181	9.05112	10.6416	8.71603	7.11293	9.3418	17.8865	7.59206
ENSMUSG00000026361_15_P	ENSMUST00000018337	ENSMUSG00000026361	Cdc73	chr1	143608168	143608557	-	143608168	143608520	352	15	40.299	26.945	30.751	44.549	28.94	12.675	35.134	39.421	36.888	26.621	21.328	11.24	5.628	28.231	49.612	54.902	20.201	37.135	12.888	20.556	14.587	41.252	41.832	25.554	0	34.076	45.418	16.418	46.133	44.726	41.731	23.9861	13.9551	15.012	26.1042	13.1159	6.00929	14.4688
ENSMUSG00000018209_1_P	ENSMUST00000018353,ENSMUST00000088291	ENSMUSG00000018209	Stk4	chr2	164151672	164152240	+	164151831	164152240	409	2	9.927	0	0	5.746	5.51	7.75	13.456	0	9.064	0	0	0	1.902	0	4.303	0	11.646	0	13.273	1.554	15.774	0	13.793	0	12.716	18.927	0	6.922	8.612	15.876	0	4.97665	0	5.37E-07	2.76186	2.56028	3.64168	6.25738
ENSMUSG00000018209_2_D	ENSMUST00000018353,ENSMUST00000088291	ENSMUSG00000018209	Stk4	chr2	164151672	164155524	+	164151831	164155524	3693	2	90.073	100	100	94.254	94.49	92.25	86.544	100	90.936	100	100	100	98.098	100	95.697	100	88.354	100	86.727	98.446	84.226	100	86.207	100	87.284	81.073	100	93.078	91.388	84.124	100	45.1537	46.3028	49.3653	45.3014	43.9039	43.3506	40.2466
ENSMUSG00000018326_1_P	ENSMUST00000018470	ENSMUSG00000018326	Ywhab	chr2	164016668	164016811	+	164016725	164016811	86	5	0	0	0	0	0	0	0	0	0	0	0	0	0	0	0	0	0	0	0	0	0	0	0	0	0	0	0	0	0	0	0	0	0	0	0	0	0	0
ENSMUSG00000018326_2_D	ENSMUST00000018470	ENSMUSG00000018326	Ywhab	chr2	164016668	164016907	+	164016725	164016907	182	5	15.15	14.856	0	4.117	26.444	31.409	26.642	5.564	14.436	25.939	21.562	13.377	18.121	5.375	23.039	28.328	22.727	20.19	16.742	27.349	14.365	7.414	17.738	19.195	25.745	21.507	19.608	21.586	31.778	23.774	23.002	35.9138	35.4416	0.000600651	8.23793	59.7255	70.73	67.2988
ENSMUSG00000018326_3_D	ENSMUST00000018470	ENSMUSG00000018326	Ywhab	chr2	164016668	164017056	+	164016725	164017056	331	5	7.84	9.425	20.861	18.55	9.89	2.069	8.293	8.127	4.357	1.133	3.797	5.935	0	0	1.466	4.047	4.085	1.455	0.001	0.001	9.154	13.017	6.058	0.037	0.774	3.04	1.573	4.845	0	0	0.406	18.5853	22.4851	49.2401	37.1203	22.3377	4.6591	20.9475
ENSMUSG00000018326_4_D	ENSMUST00000018470	ENSMUSG00000018326	Ywhab	chr2	164016668	164017122	+	164016725	164017122	397	5	0	0	0	0	0	0	0	0	0	0	0	0	0	0	0	0	0	0	0	0	0	0	0	0	0	0	0	0	0	0	0	0	0	0	0	0	0	0
ENSMUSG00000018326_5_D	ENSMUST00000018470	ENSMUSG00000018326	Ywhab	chr2	164016668	164018588	+	164016725	164018588	1863	5	77.01	75.719	79.139	77.334	63.666	66.522	65.066	86.31	81.207	72.928	74.641	80.688	81.879	94.625	75.495	67.625	73.188	78.356	83.257	72.651	76.481	79.57	76.204	80.768	73.481	75.453	78.819	73.57	68.222	76.226	76.592	182.552	180.643	186.797	154.754	143.792	149.802	164.36
ENSMUSG00000018334_1_D	ENSMUST00000018478	ENSMUSG00000018334	Ksr1	chr11	79013439	79016263	-	79013439	79016184	2745	3	17.688	17.206	48.411	72.374	54.586	39.496	37.937	43.815	11.374	67.306	38.958	43.285	25.992	65.672	41.097	56.604	67.856	61.411	56.673	82.096	39.018	61.115	54.158	62.457	34.713	54.294	74.733	59.539	37.719	63.403	58.3	0.648605	0.651626	1.66527	3.25809	2.55086	1.95579	1.61346
ENSMUSG00000018334_2_D	ENSMUST00000018478	ENSMUSG00000018334	Ksr1	chr11	79013545	79016263	-	79013545	79016184	2639	3	0	0	2.862	0.414	3.475	12.474	0.045	0	0	0	2.294	0	0.03	0	39.343	17.871	6.744	0.057	0.018	0	0.626	0.006	0	0.007	18.438	0.001	0.003	0.298	0.013	0	0	0	0	0.0984412	0.0186565	0.162392	0.617685	0.00190764
ENSMUSG00000018334_3_P	ENSMUST00000018478	ENSMUSG00000018334	Ksr1	chr11	79013599	79016263	-	79013599	79016184	2585	3	82.312	82.794	48.728	27.212	41.939	48.03	62.018	56.185	88.626	32.694	58.748	56.715	73.977	34.328	19.559	25.524	25.4	38.532	43.309	17.904	60.356	38.879	45.842	37.536	46.849	45.705	25.264	40.163	62.268	36.597	41.7	3.0184	3.13547	1.67618	1.22501	1.95982	2.3784	2.63758
ENSMUSG00000018347_1_P	ENSMUST00000018491,ENSMUST00000071465	ENSMUSG00000018347	Zkscan6	chr11	65828041	65829023	+	65828826	65829023	197	2	14.853	0.036	33.653	52.22	54.928	30.235	34.871	25.41	16.747	40.215	37.588	25.676	33.065	6.784	31.116	0	0.503	11.955	12.981	34.567	32.036	4.842	32.412	32.086	0	23.604	2.021	26.211	25.681	43.236	15.054	1.76062	0.00373101	3.83024	4.90348	4.6961	1.94447	3.68048
ENSMUSG00000018347_2_D	ENSMUST00000018491,ENSMUST00000071465	ENSMUSG00000018347	Zkscan6	chr11	65828041	65829239	+	65828826	65829239	413	2	85.147	99.964	66.347	47.78	45.072	69.765	65.129	74.59	83.253	59.785	62.412	74.324	66.935	93.216	68.884	100	99.497	88.045	87.019	65.433	67.964	95.158	67.588	67.914	100	76.396	97.979	73.789	74.319	56.764	84.946	10.0931	10.484	7.55127	4.48663	3.85341	4.48677	6.87403
ENSMUSG00000018377_1_P	ENSMUST00000018521	ENSMUSG00000018377	Vezf1	chr11	88081397	88082110	+	88081825	88082110	285	3	25.821	37.214	34.359	23.215	27.221	43.787	39.422	30.9	33.761	24.639	32.477	32.776	31.296	19.34	30.281	30.375	22.284	29.011	33.481	30.708	32.877	32.907	25.702	14.796	16.068	34.211	28.896	16.355	26.937	26.368	27.903	8.18885	12.3808	12.9958	3.71244	3.91392	8.26438	10.2838
ENSMUSG00000018377_2_D	ENSMUST00000018521	ENSMUSG00000018377	Vezf1	chr11	88081397	88083729	+	88081825	88083729	1904	3	53.236	51.191	50.812	66.052	55.895	45.943	47.958	44.922	43.193	49.278	34.572	33.438	39.007	40.017	27.305	26.817	34.285	34.982	20.966	27.448	23.152	29.154	25.054	21.894	25.614	19.293	31.208	36.998	35.541	31.831	30.794	16.8833	17.0306	19.219	10.5626	8.03681	8.67129	12.5106
ENSMUSG00000018377_3_D	ENSMUST00000018521	ENSMUSG00000018377	Vezf1	chr11	88081397	88084729	+	88081825	88084729	2904	3	20.943	11.595	14.829	10.732	16.884	10.27	12.621	24.178	23.046	26.083	32.951	33.785	29.697	40.643	42.413	42.808	43.431	36.007	45.553	41.844	43.971	37.939	49.244	63.31	58.319	46.496	39.896	46.647	37.522	41.801	41.303	6.64172	3.85762	5.60882	1.71623	2.42765	1.93828	3.29236
ENSMUSG00000018417_1_D	ENSMUST00000018561	ENSMUSG00000018417	Myo1b	chr1	51749988	51751296	-	51749988	51751172	1184	3	35.633	41.093	34.208	34.298	24.354	18.541	25.441	40.118	40.737	41.396	39.945	41.956	49.645	38.869	50.617	37.148	71.226	19.544	63.528	56.648	52.631	3.062	39.047	52.652	29.954	35.606	39.338	25.31	42.581	35.602	43.345	13.6493	14.9077	13.7624	4.74413	4.99672	3.54958	10.5102
ENSMUSG00000020537_1_P	ENSMUST00000018568	ENSMUSG00000020537	Drg2	chr11	60468063	60468241	+	60468150	60468241	91	2	0	0	0	0.254	10.591	0	0	0	0	4.516	0	0	0	0	0	1.585	0	0	0.046	9.2	18.657	10.915	4.029	0	0	0	11.347	5.387	0	0	7.8	0	0	0	0.165764	7.80809	0	0
ENSMUSG00000020537_2_D	ENSMUST00000018568	ENSMUSG00000020537	Drg2	chr11	60468063	60468761	+	60468150	60468761	611	2	100	100	100	99.746	89.409	100	100	100	100	95.484	100	100	100	100	100	98.415	100	100	99.954	90.8	81.343	89.085	95.971	100	100	100	88.653	94.613	100	100	92.2	69.7051	65.1767	67.3798	65.1152	65.9149	65.6248	98.5413
ENSMUSG00000018425_1_D	ENSMUST00000018569	ENSMUSG00000018425	Dhx40	chr11	86768833	86770261	-	86768833	86770121	1288	2	17.707	19.238	21.806	15.346	14.812	13.835	11.615	37.112	36.076	32.855	58.264	63.017	50.647	50.939	95.119	69.501	82.588	72.269	87.093	78.202	78.875	60.82	71.451	67.22	62.74	90.785	46.909	58.059	42.859	58.295	63.745	13.9476	14.4494	16.478	9.66114	9.44926	9.34743	9.1378
ENSMUSG00000018425_2_P	ENSMUST00000018569	ENSMUSG00000018425	Dhx40	chr11	86769752	86770261	-	86769752	86770121	369	2	82.293	80.762	78.194	84.654	85.188	86.165	88.385	62.888	63.924	67.145	41.736	36.983	49.353	49.061	4.881	30.499	17.412	27.731	12.907	21.798	21.125	39.18	28.549	32.78	37.26	9.215	53.091	41.941	57.141	41.705	36.255	64.8221	60.6574	59.0876	53.2956	54.3472	58.2185	69.5319
ENSMUSG00000018433_1_D	ENSMUST00000018577	ENSMUSG00000018433	Nol11	chr11	107166661	107167641	-	107166661	107167524	863	3	31.491	39.366	33.436	25.721	30.678	29.924	32.904	30.631	26.168	22.542	26.395	31.414	32.01	30.395	33.178	26.056	47.244	46.23	37.677	38.558	46.777	38.682	42.985	31.512	40.011	39.387	41.861	36.836	37.547	35.719	36.831	31.2836	34.4102	35.7419	26.1022	32.5089	33.4818	55.4013
ENSMUSG00000018433_2_D	ENSMUST00000018577	ENSMUSG00000018433	Nol11	chr11	107166914	107167641	-	107166914	107167524	610	3	30.421	38.591	19.521	39.048	22.554	28.43	24.587	36.349	33.353	43.261	35.356	46.674	39.793	29.728	34.998	40.335	23.375	12.892	32.881	47.435	41.792	44.507	29.244	46.114	19.567	28.262	36.194	35.78	38.572	31.268	26.226	30.2208	33.7329	20.8673	39.6266	23.9003	31.8103	41.398
ENSMUSG00000018433_3_P	ENSMUST00000018577	ENSMUSG00000018433	Nol11	chr11	107167171	107167641	-	107167171	107167524	353	3	38.087	22.043	47.043	35.231	46.768	41.646	42.509	33.019	40.479	34.197	38.249	21.912	28.197	39.877	31.824	33.609	29.38	40.877	29.442	14.007	11.431	16.812	27.771	22.373	40.422	32.351	21.945	27.384	23.88	33.013	36.943	37.8363	19.2677	50.2865	35.7536	49.5592	46.5968	71.5722
ENSMUSG00000018481_1_D	ENSMUST00000018625	ENSMUSG00000018481	Appbp2	chr11	85187261	85191899	-	85187261	85191645	4384	2	60.803	61.748	59.013	53.463	52.598	50.674	40.766	70.086	67.683	68.992	68.689	73.483	73.716	92.093	77.432	80.011	78.731	80.67	77.308	76.16	76.857	77.861	84.391	98.639	84.509	75.719	79.743	80.002	77.055	82.493	73.301	31.3577	32.8113	31.9184	23.7297	22.8817	23.4541	28.0502
ENSMUSG00000018481_2_P	ENSMUST00000018625	ENSMUSG00000018481	Appbp2	chr11	85189472	85191899	-	85189472	85191645	2173	2	39.197	38.252	40.987	46.537	47.402	49.326	59.234	29.914	32.317	31.008	31.311	26.517	26.284	7.907	22.568	19.989	21.269	19.33	22.692	23.84	23.143	22.139	15.609	1.361	15.491	24.281	20.257	19.998	22.945	17.507	26.699	20.2147	20.3259	22.1689	20.6557	20.621	22.8301	40.7573
ENSMUSG00000018501_1_D	ENSMUST00000018645	ENSMUSG00000018501	Ncor1	chr11	62317004	62318030	-	62317004	62317842	838	4	54.596	35.238	41.465	38.301	32.564	56.992	41.37	48.527	41.733	51.053	38.002	45.748	46.073	52.117	29.326	47.47	37.224	21.935	37.112	30.061	34.668	38.923	28.946	48.991	40.036	21.046	31.57	39.812	37.748	40.787	33.861	36.2972	31.8079	35.1232	18.1498	14.5083	27.1234	17.8109
ENSMUSG00000018501_2_P	ENSMUST00000018645	ENSMUSG00000018501	Ncor1	chr11	62317502	62318030	-	62317502	62317842	340	4	0.647	0	24.973	4.967	2.824	7.177	0	1.585	0	0	0.67	0.018	0	0	11.348	0	0	0.162	0	0	0	0	0	0	0	0	0	0	4.32	0	0	0.430431	3.52E-06	21.1538	2.35378	1.25835	3.41548	0
ENSMUSG00000018541_1_D	ENSMUST00000018685	ENSMUSG00000018541	Cwc25	chr11	97745615	97747469	-	97745615	97747354	1739	3	63.824	61.058	66.687	77.155	78.587	65.856	66.818	64.771	72.427	66.904	75.435	87.215	86.837	82.053	76.799	78.903	100	74.788	87.472	82.452	76.384	84.491	89.481	95.357	73.802	90.677	95.984	85.769	90.674	80.087	88.681	17.1176	15.7856	19.9766	14.0964	15.1892	12.9671	16.9361
ENSMUSG00000018541_2_D	ENSMUST00000018685	ENSMUSG00000018541	Cwc25	chr11	97745918	97747469	-	97745918	97747354	1436	3	0	0	0	0	0	0	0	0	0	0	0	0	0	0	0	0	0	0	0	0	0	0	0	0	0	0	0	0	0	0	0	0	0	0	0	0	0	0
ENSMUSG00000018541_3_P	ENSMUST00000018685	ENSMUSG00000018541	Cwc25	chr11	97746789	97747469	-	97746789	97747354	565	3	36.176	38.942	33.313	22.845	21.413	34.144	33.182	35.229	27.573	33.096	24.565	12.785	13.163	17.947	23.201	21.097	0	25.212	12.528	17.548	23.616	15.509	10.519	4.643	26.198	9.323	4.016	14.231	9.326	19.913	11.319	9.70231	10.0677	9.97904	4.17386	4.13867	6.72294	8.41062
ENSMUSG00000018547_1_D	ENSMUST00000018691	ENSMUSG00000018547	Pip4k2b	chr11	97715160	97718939	-	97715160	97718858	3698	3	81.874	85.27	86.724	83.936	80.008	73.039	72.36	87.194	86.18	88.709	84.483	86.639	85.396	100	93.499	84.91	87.335	85.6	90.955	87.555	88.154	90.197	94.296	100	93.801	90.58	91.204	93.273	89.652	89.265	92.718	38.1727	39.2888	37.7537	34.5208	32.2548	31.0763	42.9022
ENSMUSG00000018547_2_D	ENSMUST00000018691	ENSMUSG00000018547	Pip4k2b	chr11	97716663	97718939	-	97716663	97718858	2195	3	18.126	14.682	13.264	16.064	19.992	26.961	27.621	12.806	13.82	11.287	15.517	13.361	14.604	0	6.501	15.09	12.665	14.4	9.045	12.445	11.846	9.803	5.704	0	6.199	9.42	8.796	6.727	10.348	10.735	7.282	8.45123	6.76472	5.77433	6.60652	8.05972	11.4714	16.3765
ENSMUSG00000018547_3_P	ENSMUST00000018691	ENSMUSG00000018547	Pip4k2b	chr11	97716802	97718939	-	97716802	97718858	2056	3	0	0.048	0.012	0	0	0	0.019	0	0	0.003	0	0	0	0	0	0	0	0	0	0	0	0	0	0	0	0	0	0	0	0	0	3.90E-09	0.0220617	0.00513234	1.59E-07	4.13E-06	0	0.0111525
ENSMUSG00000018572_1_D	ENSMUST00000018716,ENSMUST00000153684,ENSMUST00000135814,ENSMUST00000101526	ENSMUSG00000018572	Phf23	chr11	69999237	70000009	+	69999452	70000009	557	3	24.199	32.082	27.173	36.293	20.085	24.392	31.932	25.388	37.484	25.654	28.004	24.549	24.188	31.415	29.526	22.636	41.054	36.562	33.906	28.887	40.861	40.853	20.971	32.143	31.635	32.041	33.776	27.895	29.87	37.197	29.397	30.426	37.141	31.3257	37.8706	18.7654	26.1296	39.2315
ENSMUSG00000018583_1_P	ENSMUST00000018727	ENSMUSG00000018583	G3bp1	chr11	55499458	55500147	+	55499668	55500147	479	5	29.538	31.466	28.781	28.49	33.814	32.274	35.585	24.823	31.617	31.157	35.639	30.519	26.827	20.851	21.938	20.366	20.4	31.348	28.496	30.387	22.846	30.206	18.859	28.193	23.967	33.729	27.294	26.676	29.7	29.336	29.855	260.135	281.49	256.222	244.513	296.401	285.946	240.22
ENSMUSG00000018583_2_D	ENSMUST00000018727	ENSMUSG00000018583	G3bp1	chr11	55499458	55500516	+	55499668	55500516	848	5	25.261	25.081	21.566	28.896	26.329	27.356	23.434	32.639	25.739	25.371	23.527	27.895	32.216	35.753	14.327	17.746	15.145	7.261	15.662	10.012	16.143	10.26	23.88	14.309	16.287	9.105	20.638	23.005	24.159	24.741	22.942	222.468	224.373	191.989	247.992	230.789	242.375	158.191
ENSMUSG00000018583_3_D	ENSMUST00000018727	ENSMUSG00000018583	G3bp1	chr11	55499458	55500901	+	55499668	55500901	1233	5	42.431	40.554	46.652	40.526	37.777	38.014	39.069	34.444	35.699	36.73	28.255	28.755	28.615	31.746	42.386	40.626	44.142	42.967	39.3	42.541	43.721	44.24	40.837	42.5	42.442	39.294	38.164	37.048	32.235	32.021	33.368	373.677	362.793	415.314	347.811	331.141	336.799	263.734
ENSMUSG00000018583_4_D	ENSMUST00000018727	ENSMUSG00000018583	G3bp1	chr11	55499458	55504838	+	55499668	55504838	5170	5	2.758	2.436	2.99	2.077	2.069	2.35	1.904	8.068	5.143	6.335	8.738	11.521	12.294	10.786	21.253	21.153	20.225	18.328	14.259	16.938	17.256	15.202	16.385	14.889	17.195	15.438	11.244	13.196	12.63	12.59	13.807	24.2892	21.789	26.6151	17.8282	18.1359	20.8179	12.85
ENSMUSG00000018583_5_D	ENSMUST00000018727	ENSMUSG00000018583	G3bp1	chr11	55499458	55504864	+	55499668	55504864	5196	5	0.012	0.464	0.011	0.011	0.012	0.006	0.009	0.025	1.802	0.406	3.841	1.311	0.048	0.863	0.096	0.109	0.087	0.096	2.284	0.123	0.034	0.092	0.038	0.109	0.109	2.434	2.66	0.075	1.275	1.312	0.028	0.101698	4.15302	0.101178	0.090609	0.106659	0.055115	0.0588575
ENSMUSG00000018707_1_P	ENSMUST00000018851	ENSMUSG00000018707	Dync1h1	chr12	110666562	110666707	+	110666691	110666707	16	2	0	0	0	0	0	0	0	0	0	0	0	0	0	0	0	0	0	0	0	0	0	0	0	0	0	0	0	0	8.267	0	0	0	0	0	0	0	0	0
ENSMUSG00000018707_2_D	ENSMUST00000018851	ENSMUSG00000018707	Dync1h1	chr12	110666562	110666924	+	110666691	110666924	233	2	100	100	100	100	100	100	100	100	100	100	100	100	100	100	100	100	100	100	100	100	100	100	100	100	100	100	100	100	91.733	100	100	123.298	132.042	136.047	97.1559	92.2398	89.739	94.0014
ENSMUSG00000035152_1_D	ENSMUST00000018875	ENSMUSG00000035152	Ap2b1	chr11	83402569	83405039	+	83402644	83405039	2395	2	68.763	63.394	69.45	55.352	59.333	65.93	63.626	65.282	64.476	67.322	74.11	69.995	69.837	81.579	73.506	73.095	69.978	72.417	71.815	70.696	70.148	72.541	76.293	81.432	74.26	71.637	72.898	77.494	74.751	73.684	77.199	101.16	96.9795	109.124	55.8005	59.7686	56.8357	82.9266
ENSMUSG00000018733_1_D	ENSMUST00000018877	ENSMUSG00000018733	Pex12	chr11	83294641	83296440	-	83294641	83296040	1399	2	0	1.781	1.572	0	1.177	0	2.201	4.382	6.964	3.845	5.034	6.501	6.158	4.476	14.97	13.42	11.884	9.225	7.545	11.04	7.628	8.545	16.972	12.029	11.586	12.48	8.223	17.09	16.889	15.867	16.113	0	0.240785	0.208926	0	0.160188	0	0.298181
ENSMUSG00000020900_1_D	ENSMUST00000018887,ENSMUST00000092984	ENSMUSG00000020900	Myh10	chr11	68814926	68816637	+	68815071	68816637	1566	3	10.374	27.885	20.481	10.51	8.441	12.425	15.163	18.923	19.18	23.076	21.499	23.278	20.372	26.269	26.962	24.847	23.795	20.806	30.73	25.297	23.17	31.493	25.985	36.78	29.466	26.227	26.718	21.147	27.448	32.393	23.024	10.0026	27.6352	18.529	4.49079	3.34272	5.8382	10.1112
ENSMUSG00000018821_1_D	ENSMUST00000018965	ENSMUSG00000018821	Avpi1	chr19	42123272	42123848	-	42123272	42123688	416	2	13.179	19.819	13.846	15.145	13.78	17.028	15.164	12.255	17.358	16.083	20.597	23.635	12.08	11.779	10.454	19.963	3.899	16.976	9.408	18.246	14.995	39.218	31.126	39.818	16.499	25.122	9.342	13.728	10.19	20.539	19.711	10.171	11.0448	11.6717	16.9047	15.2148	18.7641	17.4957
ENSMUSG00000018821_2_P	ENSMUST00000018965	ENSMUSG00000018821	Avpi1	chr19	42123406	42123848	-	42123406	42123688	282	2	86.821	80.181	86.154	84.855	86.22	82.972	84.836	87.745	82.642	83.917	79.403	76.365	87.92	88.221	89.546	80.037	96.101	83.024	90.592	81.754	85.005	60.782	68.874	60.182	83.501	74.878	90.658	86.272	89.81	79.461	80.289	67.0053	44.6827	72.6257	94.7132	95.1975	91.4333	97.8785
ENSMUSG00000018841_1_D	ENSMUST00000018985	ENSMUSG00000018841	Rad51d	chr11	82877797	82879023	-	82877797	82878939	1142	5	27.935	21.908	22.524	22.968	19.5	25.592	22.29	38.752	21.557	33.286	37.814	40.628	40.841	43.563	41.048	37.933	46.852	42.308	38.887	46.775	43.235	49.139	42.385	47.546	42.67	42.092	45.098	46.835	39.217	56.963	44.68	11.6544	9.3717	12.8662	12.1277	11.1051	13.9199	16.5858
ENSMUSG00000018841_2_D	ENSMUST00000018985	ENSMUSG00000018841	Rad51d	chr11	82877886	82879023	-	82877886	82878939	1053	5	1.451	13.293	0	0	0	0	0.402	0	8.984	0	0.031	0	0	0	0	0	0	0.005	0	0	0	0	0	0	0	0	0	0.025	10.085	0	0.002	0.605497	5.68651	5.50E-09	0	0	0	0.299265
ENSMUSG00000018841_3_D	ENSMUST00000018985	ENSMUSG00000018841	Rad51d	chr11	82878385	82879023	-	82878385	82878939	554	5	0	0	0	0	0	0	0	0	0	0	0	0	0	0	0	0	0	0	0	0	0	0	0	0	0	0	0	0	0	0	0	0	0	0	0	0	0	0
ENSMUSG00000018841_4_D	ENSMUST00000018985	ENSMUSG00000018841	Rad51d	chr11	82878455	82879023	-	82878455	82878939	484	5	19.051	0	0	0	2.13	1.898	6.945	0	6.453	3.172	0	0	0	0	0	0	0	0	11.692	1.363	4.124	0	0	0	0	0	2.503	0	0	0	1.685	7.94775	0	0	0	1.21281	1.0322	5.16737
ENSMUSG00000018841_5_P	ENSMUST00000018985	ENSMUSG00000018841	Rad51d	chr11	82878633	82879023	-	82878633	82878939	306	5	51.563	64.799	77.476	77.032	78.37	72.51	70.363	61.247	63.006	63.542	62.155	59.372	59.159	56.437	58.952	62.067	53.148	57.687	49.42	51.861	52.641	50.861	57.615	52.454	57.33	57.908	52.399	53.14	50.698	43.037	53.633	21.5116	27.7201	44.2554	40.6757	44.6313	39.4385	52.3552
ENSMUSG00000018846_1_P	ENSMUST00000018990	ENSMUSG00000018846	Pank3	chr11	35785407	35785709	+	35785458	35785709	251	3	0	29.99	3.167	36.059	44.33	44.562	29.696	21.101	25.872	22.603	14.635	21.711	11.709	0	25.477	24.157	30.621	27.2	22.795	22.547	21.729	18.514	33.78	0	27.103	17.394	16.07	18.996	27.964	5.868	13.193	0	7.7271	0.641303	8.77681	13.4322	12.9142	10.5997
ENSMUSG00000018846_2_D	ENSMUST00000018990	ENSMUSG00000018846	Pank3	chr11	35785407	35786515	+	35785458	35786515	1057	3	0	0	0	0	0	0.62	0	0	0	0	0	0	0	0	0	2.978	2.437	0	0	0	0	0.348	0	0	0	0	0	0	0	0	0	0	0	0	0	0	0.179536	0
ENSMUSG00000018846_3_D	ENSMUST00000018990	ENSMUSG00000018846	Pank3	chr11	35785407	35791285	+	35785458	35791285	5827	3	100	70.01	96.833	63.941	55.67	54.818	70.304	78.899	74.128	77.397	85.365	78.289	88.291	100	74.523	72.864	66.942	72.8	77.205	77.453	78.271	81.138	66.22	100	72.897	82.606	83.93	81.004	72.036	94.132	86.807	18.0867	18.0382	19.6085	15.5633	16.8683	15.8863	25.0946
ENSMUSG00000018882_1_P	ENSMUST00000019026	ENSMUSG00000018882	Mrpl45	chr11	97328481	97329124	+	97328568	97329124	556	2	90.81	90.906	90.083	95.021	94.919	94.042	95.025	94.241	93.449	94.478	92	93.244	92.204	92.041	84.661	80.85	85.665	86.134	84.558	82.769	83.328	84.894	84.369	84.864	83.871	84.216	87.131	87.746	88.444	88.483	87.304	116.809	123.486	119.362	159.846	161.99	158.517	258.253
ENSMUSG00000018882_2_D	ENSMUST00000019026	ENSMUSG00000018882	Mrpl45	chr11	97328481	97329920	+	97328568	97329920	1352	2	9.19	9.094	9.917	4.979	5.081	5.958	4.975	5.759	6.551	5.522	8	6.756	7.796	7.959	15.339	19.15	14.335	13.866	15.442	17.231	16.672	15.106	15.631	15.136	16.129	15.784	12.869	12.254	11.556	11.517	12.696	11.8206	12.3529	13.1397	8.37488	8.67156	10.0421	13.5205
ENSMUSG00000059248_1_D	ENSMUST00000019038,ENSMUST00000100193,ENSMUST00000106349,ENSMUST00000106354,ENSMUST00000093907	ENSMUSG00000059248	09-Sep	chr11	117360422	117360708	+	117360555	117360708	153	3	0	0	0	0	0	0	0	0	0	0	0	0	0	0	0	0	0	0	0	0	0	0	0	0	0	0	0	0	0	0	0	0	0	0	0	0	0	0
ENSMUSG00000018999_1_D	ENSMUST00000019143	ENSMUSG00000018999	Slc35b4	chr6	34153367	34158626	-	34153367	34158379	5012	6	6.715	7.354	7.334	3.365	3.78	3.631	3.838	10.3	10.77	11.396	13.641	13.509	15.544	14.1	16.278	19.558	20.094	18.319	16.428	17.327	17.306	18.674	17.615	18.387	19.891	16.277	13.165	16.655	16.166	16.948	15.701	2.13568	1.75153	1.97571	0.688801	0.844805	0.697768	0.677826
ENSMUSG00000018999_2_D	ENSMUST00000019143	ENSMUSG00000018999	Slc35b4	chr6	34155748	34158626	-	34155748	34158379	2631	6	13.679	6.326	5.784	5.171	6.183	13.257	4.729	14.376	24.453	21.722	26.628	15.542	15.746	31.309	16.106	23.971	33.203	36.571	14.435	14.206	18.292	32.342	14.366	10.604	11.052	24.431	11.71	16.601	18.589	8.548	11.852	4.35037	1.50659	1.55807	1.0584	1.38197	2.54727	0.835208
ENSMUSG00000018999_3_D	ENSMUST00000019143	ENSMUSG00000018999	Slc35b4	chr6	34155876	34158626	-	34155876	34158379	2503	6	19.143	53.46	40.064	27.773	22.201	21.775	32.917	41.15	22.334	24.816	28.018	43.795	36.97	32.631	25.47	21.683	1.98	1.646	33.043	29.704	30.331	14.988	34.567	47.763	36.635	22.036	22.144	29.97	21.619	25.925	25.998	6.08813	12.7327	10.7926	5.68464	4.96216	4.18395	5.81389
ENSMUSG00000018999_4_D	ENSMUST00000019143	ENSMUSG00000018999	Slc35b4	chr6	34156528	34158626	-	34156528	34158379	1851	6	18.216	20.023	16	5.591	0	1.237	13.504	13.918	13.463	24.048	18.719	0.004	0.334	21.96	21.014	28.233	16.423	19.257	12.636	23.035	18.269	26.959	21.885	23.081	29.885	34.215	47.781	36.774	39.459	43.775	26.816	5.79339	4.76896	4.31	1.14439	0	0.23776	2.38506
ENSMUSG00000018999_5_D	ENSMUST00000019143	ENSMUSG00000018999	Slc35b4	chr6	34156754	34158626	-	34156754	34158379	1625	6	15.57	12.836	17.418	22.085	39.517	36.566	7.85	20.256	21.591	12.698	12.994	27.149	31.405	0	21.133	6.556	14.378	24.207	23.457	15.686	15.802	7.037	11.567	0.165	2.536	3.041	1.189	0	4.168	4.804	19.632	4.95195	3.05715	4.69199	4.52045	8.83244	7.026	1.38644
ENSMUSG00000018999_6_P	ENSMUST00000019143	ENSMUSG00000018999	Slc35b4	chr6	34158118	34158626	-	34158118	34158379	261	6	26.678	0.001	13.401	36.015	28.319	23.533	37.163	0	7.388	5.32	0	0	0	0	0	0	13.923	0	0	0.042	0	0	0	0	0	0	4.011	0	0	0	0	8.48465	0.000154354	3.60995	7.37179	6.32949	4.52184	6.56372
ENSMUSG00000019055_1_D	ENSMUST00000019199	ENSMUSG00000019055	Plod1	chr4	147909752	147910874	-	147909752	147910718	966	2	5.156	6.301	2.194	2.471	4.018	3.38	4.255	1.543	3.27	2.384	4.73	9.483	4.257	9.446	8.601	10.57	8.664	12.796	10.512	7.139	8.389	11.767	17.813	8.451	18.773	16.023	9.454	4.268	1.941	8.472	10.451	1.34173	1.687	0.584949	0.483183	0.897004	0.671298	2.08804
ENSMUSG00000019055_2_P	ENSMUST00000019199	ENSMUSG00000019055	Plod1	chr4	147910062	147910874	-	147910062	147910718	656	2	94.844	93.699	97.806	97.529	95.982	96.62	95.745	98.457	96.73	97.616	95.27	90.517	95.743	90.554	91.399	89.43	91.336	87.204	89.488	92.861	91.611	88.233	82.187	91.549	81.227	83.977	90.546	95.732	98.059	91.528	89.549	24.6797	25.0884	26.0782	19.0682	21.4256	19.187	46.9859
ENSMUSG00000006392_1_D	ENSMUST00000019229,ENSMUST00000073881,ENSMUST00000106384,ENSMUST00000084319	ENSMUSG00000006392	Med8	chr4	118414723	118415111	+	118414788	118415111	323	3	100	100	86.271	99.857	99.753	99.827	99.881	99.871	93.274	99.907	99.901	99.816	99.552	100	92.991	99.456	100	61.012	63.324	99.737	88.171	55.225	63.262	100	87.467	99.082	95.367	99.646	90.742	99.842	100	72.288	74.4079	71.2417	78.2417	84.3784	74.2315	81.4461
ENSMUSG00000019124_1_D	ENSMUST00000019268	ENSMUSG00000019124	Scrn1	chr6	54505889	54509362	-	54505889	54509203	3314	3	42.298	38.625	42.747	13.805	27.255	24.691	22.984	68.664	69.741	50.387	71.638	71.209	91.563	78.998	86.28	81.246	75.844	80.557	75.288	81.371	85.376	81.868	91.06	87.307	79.428	83.464	82.854	79.037	73.76	87.576	86.064	4.85175	4.45859	4.63793	1.87341	1.40883	1.63453	1.25327
ENSMUSG00000019124_2_D	ENSMUST00000019268	ENSMUSG00000019124	Scrn1	chr6	54508331	54509362	-	54508331	54509203	872	3	4.384	3.199	5.849	3.601	0	0	0	0	5.506	0	0.332	0	0	0	0	0	0	0	0	0	0.224	1.022	0	0	0	0	0	0	0	0	0	0.502896	0.369236	0.634655	0.488665	0	0	0
ENSMUSG00000019124_3_P	ENSMUST00000019268	ENSMUSG00000019124	Scrn1	chr6	54509108	54509362	-	54509108	54509203	95	3	53.317	58.176	51.404	82.594	72.745	75.309	77.016	31.336	24.753	49.613	28.03	28.791	8.437	21.002	13.72	18.754	24.156	19.443	24.712	18.629	14.4	17.11	8.94	12.693	20.572	16.536	17.146	20.963	26.24	12.424	13.936	6.11568	6.71545	5.57721	11.2081	3.76023	4.98528	4.19952
ENSMUSG00000019132_1_P	ENSMUST00000019276	ENSMUSG00000019132	BC005537	chr13	24812636	24812964	+	24812762	24812964	202	9	34.204	32.398	35.005	43.861	34.356	36.793	42.042	40.894	30.957	41.654	36.623	36.978	28.16	28.87	39.499	30.767	35.072	35.289	36.593	39.936	29.237	30.685	38.36	37.236	32.647	30.644	40.007	31.845	32.993	34.654	30.758	49.1759	48.8555	54.5292	56.0123	38.9415	42.5276	35.6879
ENSMUSG00000019132_2_D	ENSMUST00000019276	ENSMUSG00000019132	BC005537	chr13	24812636	24813087	+	24812762	24813087	325	9	0	0	0	0	0	0	0	0	0	0	0	0	0	0	0	0	0	0	0	0	0	0	0	0	0	0	0	0	0	0	0	0	0	0	0	0	0	0
ENSMUSG00000019132_3_D	ENSMUST00000019276	ENSMUSG00000019132	BC005537	chr13	24812636	24813206	+	24812762	24813206	444	9	0	0	0	0	0	0	0	0	0	0	0	0	0	0	0	0	0	0	0	0	0	0	0	0	0	0	0	0	0	0	0	0	0	0	0	1.76E-07	0	4.25E-05
ENSMUSG00000019132_4_D	ENSMUST00000019276	ENSMUSG00000019132	BC005537	chr13	24812636	24813344	+	24812762	24813344	582	9	0	1.16	0.102	7.662	7.623	0	0.098	0	0	0	0	0	7.197	0	1.076	8.621	4.683	0	2.773	0	0	0	0.074	0	1.295	0	0	0	0	0	3.511	0	1.74904	0.158407	9.78519	8.64037	0	0.0833594
ENSMUSG00000019132_5_D	ENSMUST00000019276	ENSMUSG00000019132	BC005537	chr13	24812636	24813610	+	24812762	24813610	848	9	8.118	11.196	0.72	0.002	3.367	0.577	3.984	4.33	12.316	2.192	3	1.751	4.545	4.351	5.99	0.108	9.325	6.235	5.296	8.763	7.326	5.154	7.778	9.536	19.932	16.994	1.272	6.642	8.864	4.84	6.768	11.6719	16.8837	1.12176	0.00215766	3.81687	0.667408	3.38187
ENSMUSG00000019132_6_D	ENSMUST00000019276	ENSMUSG00000019132	BC005537	chr13	24812636	24813754	+	24812762	24813754	992	9	11.508	24.235	18.053	8.128	13.256	25.196	14.173	13.673	21.053	21.319	20.695	23.584	20.048	32.348	10.145	22.516	4.201	16.416	14.62	12.535	22.359	16.714	20.665	17.086	9.213	15.355	17.37	13.559	20.467	17.432	10.938	16.5446	36.5461	28.1224	10.3799	15.0253	29.1237	12.0311
ENSMUSG00000019132_7_D	ENSMUST00000019276	ENSMUSG00000019132	BC005537	chr13	24812636	24813890	+	24812762	24813890	1128	9	19.078	7.472	22.645	16.749	17.998	14.497	13.822	11.591	13.04	16.178	21.372	15.933	16.73	10.548	19.389	14.125	25.341	20.065	21.483	22.482	12.165	19.364	12.104	10.965	13.086	7.284	17.279	17.543	11.734	15.21	22.338	27.4285	11.2683	35.2751	21.3896	20.3998	16.7568	11.733
ENSMUSG00000019132_8_D	ENSMUST00000019276	ENSMUSG00000019132	BC005537	chr13	24812636	24813984	+	24812762	24813984	1222	9	1.439	6.462	9.398	9.447	10.401	13.862	12.053	10.53	9.14	1.061	6.141	9.682	0.508	14.785	11.535	15.624	8.212	9.464	1.442	6.201	24.338	21.416	13.834	17.822	19.146	13.298	14.504	16.647	13.488	10.795	10.094	2.06944	9.74504	14.64	12.0642	11.789	16.0228	10.2314
ENSMUSG00000019132_9_D	ENSMUST00000019276	ENSMUSG00000019132	BC005537	chr13	24812636	24814017	+	24812762	24814017	1255	9	25.653	17.076	14.078	14.151	12.998	9.074	13.827	18.982	13.495	17.596	12.169	12.071	22.811	9.098	12.365	8.239	13.165	12.53	17.793	10.083	4.575	6.666	7.185	7.356	4.681	16.425	9.568	13.765	12.454	17.068	15.594	36.8813	25.7498	21.9308	18.0718	14.7328	10.4886	11.7375
ENSMUSG00000019189_1_P	ENSMUST00000019333	ENSMUSG00000019189	Rnf145	chr11	44563919	44565038	+	44564285	44565038	753	2	29.363	29.21	29.768	29.321	17.905	23.549	21.802	22.938	18.363	23.086	25.964	24.497	28.35	23.02	18.64	13.388	7.839	29.635	26.144	21.577	29.432	24.809	17.226	18.956	25.446	29.528	18.228	14.089	20.906	9.253	18.982	15.2151	16.3964	16.6261	16.5537	10.363	13.4855	17.9956
ENSMUSG00000019189_2_D	ENSMUST00000019333	ENSMUSG00000019189	Rnf145	chr11	44563919	44565520	+	44564285	44565520	1235	2	70.637	70.79	70.232	70.679	82.095	76.451	78.198	77.062	81.637	76.914	74.036	75.503	71.65	76.98	81.36	86.612	92.161	70.365	73.856	78.423	70.568	75.191	82.774	81.044	74.554	70.472	81.772	85.911	79.094	90.747	81.018	36.6018	39.7366	39.2265	39.9028	47.5159	43.7806	64.5472
ENSMUSG00000019235_1_D	ENSMUST00000019379	ENSMUSG00000019235	Rps6kl1	chr12	85135617	85136483	-	85135617	85136372	755	3	17.591	83.535	0	28.029	5.959	44.623	15.095	0	0	0	11.872	28.231	0	0	14.096	8.997	20.012	24.858	13.526	7.187	11.518	20.803	14.185	8.875	30.037	9.042	16.526	8.229	42.867	14.559	17.517	0.724303	3.61745	0	5.30425	1.22241	6.08664	2.28107
ENSMUSG00000019235_2_D	ENSMUST00000019379	ENSMUSG00000019235	Rps6kl1	chr12	85135674	85136483	-	85135674	85136372	698	3	0	0.817	100	17.4	52.702	37.211	78.326	78.67	0	42.709	73.873	18.008	66.392	72.451	33.768	71.238	34.065	48.222	57.238	65.823	36.165	55.189	55.097	56.864	41.066	54.378	77.949	91.769	51.774	42.495	35.425	0	0.0353744	3.68004	3.29278	10.8105	5.07567	11.8361
ENSMUSG00000019235_3_P	ENSMUST00000019379	ENSMUSG00000019235	Rps6kl1	chr12	85135761	85136483	-	85135761	85136372	611	3	82.409	15.649	0	54.572	41.338	18.166	6.579	21.33	100	57.291	14.255	53.761	33.608	27.549	52.136	19.765	45.923	26.92	29.237	26.99	52.316	24.008	30.717	34.261	28.898	36.58	5.525	0.002	5.36	42.946	47.058	3.3931	0.677656	0	10.3273	8.47947	2.47795	0.994149
ENSMUSG00000019295_1_D	ENSMUST00000019439	ENSMUSG00000019295	Tmem129	chr5	33653215	33654614	-	33653215	33654365	1150	2	84.447	83.403	100	100	92.571	100	87.377	95.581	78.816	90.999	79.534	100	94.761	100	100	100	92.732	100	87.053	100	96.983	99.657	96.986	100	99	100	100	100	93.508	100	100	10.1639	10.0222	10.0699	7.09602	7.53125	7.85988	4.0261
ENSMUSG00000019295_2_P	ENSMUST00000019439	ENSMUSG00000019295	Tmem129	chr5	33654264	33654614	-	33654264	33654365	101	2	15.553	16.597	0	0	7.429	0	12.623	4.419	21.184	9.001	20.466	0	5.239	0	0	0	7.268	0	12.947	0	3.017	0.343	3.014	0	1	0	0	0	6.492	0	0	1.8719	1.99443	0	0	0.604405	0	0.581652
ENSMUSG00000078652_1_P	ENSMUST00000019470	ENSMUSG00000078652	Psme3	chr11	101321791	101321974	+	101321872	101321974	102	4	8.237	0	0	27.275	31.966	20.979	22.227	19.817	12.294	17.093	11.377	0	7.236	13.317	40.059	14.461	8.883	27.048	34.137	31.14	38.868	27.234	28.714	31.141	9.043	38.11	18.836	33.158	34.84	15.729	27.307	18.2643	0	8.09E-05	75.9459	98.3309	55.3119	75.9398
ENSMUSG00000078652_2_D	ENSMUST00000019470	ENSMUSG00000078652	Psme3	chr11	101321791	101322030	+	101321872	101322030	158	4	0	0	0	0	0	0	0	0	0	0	0	0	0	0	0	0	0	0	0	0	0	0	0	0	9.531	0	0	0	0	0	0	0	0	0	0	0	0	0
ENSMUSG00000078652_3_D	ENSMUST00000019470	ENSMUSG00000078652	Psme3	chr11	101321791	101322151	+	101321872	101322151	279	4	0	0	0	0	0	0	0	0	0	0	0	0	0	0	0	0	0	0	1.384	0	0	0	0	0	0	0	0	0	0	0	0	0	0	0	0	4.49E-05	0	0
ENSMUSG00000078652_4_D	ENSMUST00000019470	ENSMUSG00000078652	Psme3	chr11	101321791	101323537	+	101321872	101323537	1665	4	91.763	100	100	72.725	68.034	79.021	77.773	80.183	87.706	82.907	88.623	100	92.764	86.683	59.941	85.539	91.117	72.952	64.479	68.86	61.132	72.766	71.286	68.859	81.426	61.89	81.164	66.842	65.16	84.271	72.693	203.46	201.302	203.069	202.495	209.278	208.345	265.716
ENSMUSG00000019370_1_D	ENSMUST00000019514	ENSMUSG00000019370	Calm3	chr7	16915365	16916976	-	16915365	16916947	1582	2	99.702	77.032	82.054	83.803	84.302	73.038	52.957	83.477	89.113	77.86	100	91.707	89.351	92.256	84.13	74.885	81.249	90.315	98.384	89.427	97.025	90.776	91.635	87.838	91.135	88.357	86.565	83.818	83.942	92.977	84.169	298.472	289.148	291.409	238.753	253.036	231.003	206.181
ENSMUSG00000019370_2_P	ENSMUST00000019514	ENSMUSG00000019370	Calm3	chr7	16916809	16916976	-	16916809	16916947	138	2	0.298	22.968	17.946	16.197	15.698	26.962	47.043	16.523	10.887	22.14	0	8.293	10.649	7.744	15.87	25.115	18.751	9.685	1.616	10.573	2.975	9.224	8.365	12.162	8.865	11.643	13.435	16.182	16.058	7.023	15.831	0.891728	86.2127	63.7326	46.1441	47.1179	85.2766	183.159
ENSMUSG00000059839_1_D	ENSMUST00000019572	ENSMUSG00000059839	Zfp874b	chr13	67471514	67474951	-	67471514	67473833	2319	2	34.012	24.199	31.079	26.832	22.295	20.707	26.726	27.697	21.514	20.444	26.082	26.653	25.835	31.439	31.107	39.395	44.295	37.719	28.133	45.402	53.792	40.537	40.041	42.088	41.623	38.923	47.604	34.101	35.377	44.84	45.479	7.2645	5.26666	7.08691	3.29986	2.70679	2.62784	2.98926
ENSMUSG00000059839_2_P	ENSMUST00000019572	ENSMUSG00000059839	Zfp874b	chr13	67472334	67474951	-	67472334	67473833	1499	2	65.988	75.801	68.921	73.168	77.705	79.293	73.274	72.303	78.486	79.556	73.918	73.347	74.165	68.561	68.893	60.605	55.705	62.281	71.867	54.598	46.208	59.463	59.959	57.912	58.377	61.077	52.396	65.899	64.623	55.16	54.521	14.094	16.4969	15.7157	8.99831	9.43402	10.0625	8.19569
ENSMUSG00000019433_1_P	ENSMUST00000019577	ENSMUSG00000019433	Gipc1	chr8	83664117	83664681	+	83664269	83664681	412	2	15.241	14.231	15.625	32.673	14.382	29.655	30.807	29.424	19.364	27.592	34.246	31.241	8.857	28.008	17.365	0	10.795	24.295	10.55	19.021	13.672	14.243	14.551	23.892	12.287	18.563	0	15.871	26	26.176	6.434	32.178	29.2275	32.7996	38.0625	17.2653	34.9291	47.8896
ENSMUSG00000019433_2_D	ENSMUST00000019577	ENSMUSG00000019433	Gipc1	chr8	83664117	83664788	+	83664269	83664788	519	2	84.759	85.769	84.375	67.327	85.618	70.345	69.193	70.576	80.636	72.408	65.754	68.759	91.143	71.992	82.635	100	89.205	75.705	89.45	80.979	86.328	85.757	85.449	76.108	87.713	81.437	100	84.129	74	73.824	93.566	178.948	176.152	177.115	78.4326	102.784	82.8538	107.563
ENSMUSG00000019461_1_D	ENSMUST00000019605,ENSMUST00000108633	ENSMUSG00000019461	Plscr3	chr11	69850343	69851036	+	69850400	69851036	636	4	74.691	70.682	57.87	71.164	75.61	65.865	58.914	85.181	89.243	85.28	83.271	87.079	80.793	83.521	97.053	65.67	88.375	83.244	91.427	96.13	75.609	69.423	90.012	86.417	96.064	96.416	91.366	90.728	67.017	85.401	74.407	36.8522	29.5883	28.2163	27.2863	25.5269	21.1745	14.4058
ENSMUSG00000019471_1_D	ENSMUST00000019615	ENSMUSG00000019471	Cdc37	chr9	21138543	21139963	-	21138543	21139807	1264	2	2.717	2.741	2.196	1.47	1.696	1.486	2.623	3.271	3.308	3.042	3.684	3.814	3.176	3.44	2.399	2.235	2.135	2.244	1.581	2.074	1.971	2.233	1.933	1.335	1.299	2.073	2.409	2.383	1.786	2.43	2.255	8.65916	9.17848	7.5515	6.51858	7.27135	6.44943	11.7276
ENSMUSG00000019471_2_P	ENSMUST00000019615	ENSMUSG00000019471	Cdc37	chr9	21139432	21139963	-	21139432	21139807	375	2	97.283	97.259	97.804	98.53	98.304	98.514	97.377	96.729	96.692	96.958	96.316	96.186	96.824	96.56	97.601	97.765	97.865	97.756	98.419	97.926	98.029	97.767	98.067	98.665	98.701	97.927	97.591	97.617	98.214	97.57	97.745	310.031	325.694	336.287	437.001	421.573	427.486	435.392
ENSMUSG00000029729_2_D	ENSMUST00000019660,ENSMUST00000066617	ENSMUSG00000029729	Zkscan1	chr5	138100589	138104665	+	138101482	138104665	3183	5	0	0	0	0	0	0	0	0	0	0	0	0	0	0	0	0	0	0	0.065	0	0	0	0	0	0	0	0	0	0	0	0	0	0	0	0	0	0	0
ENSMUSG00000029729_3_D	ENSMUST00000019660,ENSMUST00000066617	ENSMUSG00000029729	Zkscan1	chr5	138100589	138104964	+	138101482	138104964	3482	5	0	0	0	0	0	0	0	0	0	0	0	0	0	0	0	0	0	0	0	0	0	0	0	0	0	0	0	0	0	0	0	0	0	0	0	0	0	0
ENSMUSG00000029729_4_D	ENSMUST00000019660,ENSMUST00000066617	ENSMUSG00000029729	Zkscan1	chr5	138100589	138107822	+	138101482	138107822	6340	5	100	100	100	100	100	100	100	100	100	100	96.12	90.79	91.764	100	100	93.718	95.235	92.035	88.974	89.215	89.114	94.019	92.834	100	95.467	95.577	100	100	100	100	100	11.8052	11.0593	12.0933	9.41423	9.64896	9.74283	12.045
ENSMUSG00000029729_1_P	ENSMUST00000019660,ENSMUST00000066617,ENSMUST00000110963,ENSMUST00000110962	ENSMUSG00000029729	Zkscan1	chr5	138100589	138104346	+	138101482	138104346	2864	5	0	0	0	0	0	0	0	0	0	0	3.88	8.915	8.235	0	0	6.28	4.765	7.965	10.96	10.785	10.886	5.981	7.166	0	4.533	4.423	0	0	0	0	0	0	0	0	0	0	0	0
ENSMUSG00000019579_1_D	ENSMUST00000019723	ENSMUSG00000019579	D17Wsu104e	chr17	56175715	56177003	-	56175715	56176923	1208	3	13.976	15.552	14.986	13.909	9.992	11.68	13.728	17.285	16.611	16.35	24.493	22.762	20.971	21.856	14.068	13.422	13.933	9.514	10.521	9.944	7.565	12.2	14.907	12.381	15.54	16.869	16.903	19.549	18.164	20.689	21.266	14.5625	16.6597	17.8209	14.5007	10.9135	12.3198	10.8071
ENSMUSG00000019579_2_D	ENSMUST00000019723	ENSMUSG00000019579	D17Wsu104e	chr17	56176269	56177003	-	56176269	56176923	654	3	13.374	7.296	6.545	4.059	5.151	4.649	1.923	12.026	10.759	8.663	11.988	9.56	15.719	16.306	5.874	5.347	8.239	6.898	7.213	6.611	12.005	3.322	1.004	6.697	4.776	0	12.527	10.189	3.503	2.949	1.633	13.9346	7.81519	7.78344	4.23183	5.62673	4.90339	1.51416
ENSMUSG00000019579_3_P	ENSMUST00000019723	ENSMUSG00000019579	D17Wsu104e	chr17	56176544	56177003	-	56176544	56176923	379	3	72.65	77.152	78.468	82.032	84.857	83.671	84.349	70.689	72.63	74.987	63.52	67.678	63.31	61.838	80.058	81.231	77.829	83.588	82.266	83.445	80.43	84.478	84.089	80.922	79.684	83.131	70.571	70.262	78.333	76.362	77.101	75.6981	82.6474	93.3108	85.5248	92.6872	88.2532	66.4037
ENSMUSG00000024197_1_D	ENSMUST00000019726	ENSMUSG00000024197	Plin3	chr17	56278969	56280073	-	56278969	56279731	762	2	100	100	100	100	100	100	100	100	100	100	100	100	100	100	100	100	100	100	100	100	100	100	100	100	100	100	100	100	100	100	100	134.121	144.572	140.213	84.1982	77.5808	81.1627	91.2254
ENSMUSG00000024197_2_P	ENSMUST00000019726	ENSMUSG00000024197	Plin3	chr17	56279333	56280073	-	56279333	56279731	398	2	0	0	0	0	0	0	0	0	0	0	0	0	0	0	0	0	0	0	0	0	0	0	0	0	0	0	0	0	0	0	0	0	0	0	0	0	0	0
ENSMUSG00000019647_1_D	ENSMUST00000019791	ENSMUSG00000019647	Sema6a	chr18	47245253	47249584	-	47245253	47248382	3129	3	7.859	5.725	6.149	5.195	5.475	4.18	4.126	16.91	9.831	10.949	18.345	18.821	19.399	28.503	24.895	25.757	24.583	22.385	24.809	23.562	26.792	23.558	29.284	31.817	30.949	29.593	27.453	24.226	26.309	29.262	22.408	1.34339	1.01223	1.10934	0.32167	0.374118	0.224027	0.278559
ENSMUSG00000019647_2_D	ENSMUST00000019791	ENSMUSG00000019647	Sema6a	chr18	47246180	47249584	-	47246180	47248382	2202	3	18.981	15.131	21.663	13.193	10.844	10.357	17.396	15.9	21.692	16.066	15.99	19.074	15.551	18.54	9.843	14.157	11.864	8.299	8.296	11.554	6.948	14.047	8.066	12.295	7.11	2.781	6.178	10.952	11.803	6.865	14.554	3.24481	2.67542	3.90841	0.816911	0.741017	0.555026	1.17447
ENSMUSG00000019715_1_P	ENSMUST00000019859	ENSMUSG00000019715	Gle1	chr2	29958446	29958595	+	29958515	29958595	80	5	0	0	0	0	4.691	0	13.228	0	0	0	0	0	0	0	0	0	0	0	0	0	0	0	0	16.42	0	6.633	0	0	0	0	12.006	0	0	0	0	2.68119	0	6.61155
ENSMUSG00000019715_2_D	ENSMUST00000019859	ENSMUSG00000019715	Gle1	chr2	29958446	29958655	+	29958515	29958655	140	5	31.013	0	31.623	41.021	14.426	12.999	14.459	16.132	10.585	26.397	19.345	23.396	22.556	0	0	0	39.571	29.451	0	14.543	31.412	0	3.754	0	51.053	3.356	0	20.5	14.798	25.291	5.961	18.966	0	20.1492	23.3867	8.24575	6.142	7.22712
ENSMUSG00000019715_3_D	ENSMUST00000019859	ENSMUSG00000019715	Gle1	chr2	29958446	29958925	+	29958515	29958925	410	5	4.739	26.118	1.101	5.681	33.088	17.758	16.603	23.617	19.236	8.937	17.578	6.618	17.251	12.942	0	0	11.434	0	8.708	19.054	11.935	0	24.61	8.406	11.772	3.479	9.231	3.519	0	13.962	1.694	2.89792	13.9613	0.701722	3.2386	18.9132	8.39065	8.29848
ENSMUSG00000019715_4_D	ENSMUST00000019859	ENSMUSG00000019715	Gle1	chr2	29958446	29959422	+	29958515	29959422	907	5	63.533	73.265	66.977	52.61	47.54	68.625	54.485	59.297	69.749	63.92	61.154	68.391	58.298	84.517	95.335	97.269	46.335	68.684	87.464	62.89	54.552	95.238	69.241	72.873	35.695	84.427	85.505	72.584	81.803	58.625	77.87	38.854	39.1639	42.6756	29.9936	27.1736	32.4243	27.2332
ENSMUSG00000019715_5_D	ENSMUST00000019859	ENSMUSG00000019715	Gle1	chr2	29958446	29960371	+	29958515	29960371	1856	5	0.715	0.617	0.299	0.689	0.256	0.618	1.225	0.953	0.43	0.746	1.923	1.595	1.894	2.541	4.665	2.731	2.66	1.866	3.828	3.514	2.102	4.762	2.394	2.301	1.48	2.105	5.264	3.398	3.398	2.121	2.47	0.437452	0.329617	0.190669	0.392767	0.146178	0.291778	0.612229
ENSMUSG00000042197_1_D	ENSMUST00000019861	ENSMUSG00000042197	Zfp451	chr1	33761544	33762209	-	33761544	33762162	618	3	70.751	40.695	69.855	48.801	34.224	34.147	46.265	52.803	65.895	46.423	61.927	44.173	48.203	56.279	33.878	35.854	53.012	46.832	99.094	75.603	78.699	31.682	64.797	100	39.9	84.965	36.719	44.749	56.978	37.983	49.996	18.6914	16.7836	22.5569	12.3767	9.47151	9.42987	9.74853
ENSMUSG00000042197_2_D	ENSMUST00000019861	ENSMUSG00000042197	Zfp451	chr1	33761751	33762209	-	33761751	33762162	411	3	29.249	59.305	29.836	51.199	65.776	65.853	0.597	47.197	26.188	53.577	38.073	39.908	51.797	31.172	66.122	64.146	46.988	53.168	0.906	24.397	21.301	68.318	11.842	0	60.1	15.035	63.281	51.306	16.867	51.028	38.064	7.72728	24.4587	9.63437	12.9848	18.2039	18.1858	0.125759
ENSMUSG00000042197_3_P	ENSMUST00000019861	ENSMUSG00000042197	Zfp451	chr1	33761937	33762209	-	33761937	33762162	225	3	0	0	0.308	0	0	0	53.138	0	7.916	0	0	15.919	0	12.548	0	0	0	0	0	0	0	0	23.361	0	0	0	0	3.945	26.155	10.989	11.94	0	0	0.0995308	0	0	0	11.1969
ENSMUSG00000019802_1_P	ENSMUST00000019937	ENSMUSG00000019802	Sec63	chr10	42828890	42829282	+	42829034	42829282	248	3	62.048	75.11	61.911	70.335	68.206	76.507	68.951	65.03	59.339	60.418	55.86	56.534	61.338	57.054	55.253	55.779	34.641	45.242	50.94	32.462	48.483	44.968	46.608	46.739	57.43	42.744	47.629	43.678	49.06	52.311	54.412	34.5597	55.9825	35.8691	29.8267	28.331	37.8907	25.0265
ENSMUSG00000019802_2_D	ENSMUST00000019937	ENSMUSG00000019802	Sec63	chr10	42828890	42829940	+	42829034	42829940	906	3	18.032	9.444	19.299	12.165	13.777	8.012	16.604	17.956	21.139	22.893	22.775	21.69	20.175	21.56	12.267	11.956	22.58	13.097	15.949	26.069	18.978	24.054	26.738	24.221	19.228	32.481	19.248	24.092	21.892	16.349	14.671	10.0436	7.03902	11.1814	5.15881	5.72257	3.96787	6.02656
ENSMUSG00000019802_3_D	ENSMUST00000019937	ENSMUSG00000019802	Sec63	chr10	42828890	42832525	+	42829034	42832525	3491	3	19.92	15.446	18.789	17.5	18.017	15.482	14.445	17.014	19.522	16.688	21.365	21.776	18.488	21.386	32.48	32.265	42.78	41.662	33.111	41.469	32.539	30.978	26.654	29.04	23.342	24.775	33.124	32.23	29.048	31.34	30.918	11.0954	11.5129	10.8858	7.4211	7.4837	7.66753	5.24279
ENSMUSG00000019808_1_P	ENSMUST00000019944	ENSMUSG00000019808	Adat2	chr10	13562814	13563032	+	13562858	13563032	174	2	89.508	89.701	80.127	93.509	89.438	92.359	95.147	60.817	70.48	68.501	11.154	63.538	42.843	79.775	89.246	56.147	59.395	41.392	81.981	78.757	75.938	76.663	69.579	81.874	73.914	56.225	63.873	63.597	58.051	58.633	66.096	25.159	34.2465	17.2906	23.3931	23.7133	20.5622	23.2903
ENSMUSG00000019808_2_D	ENSMUST00000019944	ENSMUSG00000019808	Adat2	chr10	13562814	13563378	+	13562858	13563378	520	2	10.492	10.299	19.873	6.491	10.562	7.641	4.853	39.183	29.52	31.499	88.846	36.462	57.157	20.225	10.754	43.853	40.605	58.608	18.019	21.243	24.062	23.337	30.421	18.126	26.086	43.775	36.127	36.403	41.949	41.367	33.904	2.94901	3.93205	4.28849	1.62392	2.80037	1.70114	1.18786
ENSMUSG00000019818_1_P	ENSMUST00000019962	ENSMUSG00000019818	Cd164	chr10	41528671	41529043	+	41528841	41529043	202	3	10.674	17.405	6.664	8.465	19.435	14.704	16.156	11.314	21.116	23.362	4.611	15.069	23.036	15.913	22.426	21.464	17.917	21.983	12.936	19.271	15.492	31.733	0	9.372	7.192	12.111	8.195	8.845	15.402	14.12	15.011	21.4568	38.2742	14.6179	14.1203	33.5869	27.1947	26.3318
ENSMUSG00000019818_2_D	ENSMUST00000019962	ENSMUSG00000019818	Cd164	chr10	41528671	41529360	+	41528841	41529360	519	3	8.756	9.442	13.512	8.524	5.144	14.557	2.975	9.968	8.36	0.971	9.357	0.025	0.329	0	0	7.522	4.114	7.708	10.378	0	3.287	0	18.381	0.077	0	0.001	9.104	4.415	3.231	0.497	5.586	17.6009	20.7624	29.6406	14.2196	8.8904	26.9218	4.84836
ENSMUSG00000019818_3_D	ENSMUST00000019962	ENSMUSG00000019818	Cd164	chr10	41528671	41531048	+	41528841	41531048	2207	3	80.569	73.154	79.824	83.011	75.421	70.739	80.869	78.719	70.525	75.667	86.032	84.907	76.635	84.087	77.574	71.014	77.969	70.308	76.686	80.729	81.221	68.267	81.619	90.55	92.808	87.888	82.701	86.74	81.367	85.384	79.403	161.954	160.869	175.108	138.472	130.343	130.826	131.803
ENSMUSG00000019841_1_P	ENSMUST00000019986,ENSMUST00000164763	ENSMUSG00000019841	Rev3l	chr10	39874083	39874958	+	39874224	39874958	734	2	62.803	66.283	54.259	58.36	67.085	65.984	45.159	52.076	48.588	67.864	47.448	59.174	45.163	57.111	64.82	61.637	51.951	59.297	64.627	66.54	63.696	59.937	60.38	60.759	51.335	42.347	65.668	52.023	54.761	59.274	64.439	12.1444	11.8578	9.0928	6.44388	7.08038	7.75789	2.66237
ENSMUSG00000019841_2_D	ENSMUST00000019986,ENSMUST00000164763	ENSMUSG00000019841	Rev3l	chr10	39874083	39875218	+	39874224	39875218	994	2	37.197	33.717	45.741	41.64	32.915	34.016	54.841	47.924	51.412	32.136	52.552	40.826	54.837	42.889	35.18	38.363	48.049	40.703	35.373	33.46	36.304	40.063	39.62	39.241	48.665	57.653	34.332	47.977	45.239	40.726	35.561	7.19277	6.03194	7.66546	4.59769	3.47393	3.99935	3.23316
ENSMUSG00000078453_1_D	ENSMUST00000020002	ENSMUSG00000078453	Abracl	chr10	18011263	18011816	-	18011263	18011631	368	4	35.375	42.714	46.44	40.001	45.346	48.355	40.379	51.268	46.051	49.507	62.289	50.881	41.406	46.744	36.712	45.895	33.134	61.873	53.277	21.744	44.647	41.327	55.419	56.518	51.033	42.356	48.77	52.447	41.146	46.462	52.035	34.5982	36.6403	40.2309	49.194	47.9932	52.8935	47.2037
ENSMUSG00000078453_2_D	ENSMUST00000020002	ENSMUSG00000078453	Abracl	chr10	18011390	18011816	-	18011390	18011631	241	4	0	0	0	0	0.01	11.525	0	0	0	0	0	0	0	0	7.786	0	1.218	38.127	23.881	0	35.45	14.742	0	0.001	5.141	0	0	0	0	0	0	0	0	0	0	0.0109717	12.6069	0
ENSMUSG00000078453_3_D	ENSMUST00000020002	ENSMUSG00000078453	Abracl	chr10	18011441	18011816	-	18011441	18011631	190	4	18.668	19.253	29.595	18.944	32.028	3.281	11.896	16.297	17.398	12.968	37.345	34.611	30.657	19.133	25.37	14.726	13.3	0	7.397	28.81	0	19.474	0	13.544	0	9.893	28.895	18.029	23.472	8.317	7.728	18.2582	16.5153	25.6376	23.2982	33.898	3.58852	13.9069
ENSMUSG00000078453_4_P	ENSMUST00000020002	ENSMUSG00000078453	Abracl	chr10	18011589	18011816	-	18011589	18011631	42	4	45.956	38.033	23.965	41.055	22.615	36.84	47.725	32.435	36.551	37.525	0.366	14.508	27.937	34.123	30.131	39.379	52.348	0	15.445	49.447	19.903	24.456	44.581	29.937	43.826	47.75	22.335	29.524	35.382	45.221	40.237	44.9469	32.6243	20.7606	50.4905	23.9352	40.2975	55.7911
ENSMUSG00000019856_1_D	ENSMUST00000020003	ENSMUSG00000019856	Fam184a	chr10	53633144	53633715	-	53633144	53633633	489	2	17.154	28.816	12.307	15.458	0	18.672	18.832	22.179	13.504	21.069	33.258	35.989	4.502	5.432	6.687	10.427	8.305	18.363	14.425	9.348	5.11	8.714	3.09	16.157	13.058	13.297	10.567	17.466	19.036	5.153	8.394	0.50854	1.53562	0.445637	1.09448	0	0.672899	0.31413
ENSMUSG00000019856_2_P	ENSMUST00000020003	ENSMUSG00000019856	Fam184a	chr10	53633353	53633715	-	53633353	53633633	280	2	82.846	71.184	87.693	84.542	100	81.328	81.168	77.821	86.496	78.931	66.742	64.011	95.498	94.568	93.313	89.573	91.695	81.637	85.575	90.652	94.89	91.286	96.91	83.843	86.942	86.703	89.433	82.534	80.964	94.847	91.606	2.45606	3.79342	3.17538	5.98571	3.64584	2.93085	1.35395
ENSMUSG00000019857_1_P	ENSMUST00000020004	ENSMUSG00000019857	Asf1a	chr10	53607664	53608058	+	53607877	53608058	181	3	89.684	92.988	90.514	89.997	88.158	86.205	87.049	81.236	84.296	84.834	90.103	80.532	83.496	83.329	75.099	89.894	79.216	68.179	61.328	71.125	74.041	76.091	78.781	59.385	84.882	71.42	81.137	83.315	83.494	84.142	80.551	116.566	111.92	125.853	140.029	141.327	130.442	90.218
ENSMUSG00000019857_2_D	ENSMUST00000020004	ENSMUSG00000019857	Asf1a	chr10	53607664	53608122	+	53607877	53608122	245	3	8.239	0.24	6.064	7.506	10.714	11.413	11.336	5.138	0	11.449	0	11.288	1.93	4.179	0.142	4.598	11.148	31.821	32.371	23.671	20.658	4.635	4.083	40.615	15.118	13.263	16.301	13.288	0	0	19.449	10.708	0.28929	8.43166	11.679	17.1757	17.27	11.7488
ENSMUSG00000019857_3_D	ENSMUST00000020004	ENSMUSG00000019857	Asf1a	chr10	53607664	53608161	+	53607877	53608161	284	3	2.078	6.772	3.422	2.497	1.128	2.381	1.615	13.625	15.704	3.718	9.896	8.18	14.574	12.492	24.759	5.508	9.637	0	6.3	5.204	5.301	19.274	17.136	0	0	15.316	2.562	3.397	16.506	15.858	0	2.70066	8.15022	4.75796	3.8851	1.80751	3.60358	1.67369
ENSMUSG00000019861_1_D	ENSMUST00000020008	ENSMUSG00000019861	Gopc	chr10	52337028	52339853	-	52337028	52339722	2694	4	0	0	7.511	6.196	6.236	12.54	6.462	4.239	0	0	2.569	0	3.425	3.027	5.437	3.648	7.758	5.712	1.867	3.289	6.479	3.109	1.952	0	2.16	5.595	5.67	2.006	3.643	7.189	3.54	0	0	1.37075	1.12956	1.05093	2.11401	0.978156
ENSMUSG00000019861_2_D	ENSMUST00000020008	ENSMUSG00000019861	Gopc	chr10	52338180	52339853	-	52338180	52339722	1542	4	0.004	0	1.006	0.879	0	0	0.063	0	0	4.771	0.005	13.478	3.811	0.264	5.359	0.003	8.949	0.003	0.002	2.402	0.035	1.063	12.507	11.843	1.749	2.659	0	0.027	7.649	3.137	0.203	0.000672216	1.58E-06	0.183683	0.160162	3.72E-07	0	0.00947372
ENSMUSG00000019861_3_P	ENSMUST00000020008	ENSMUSG00000019861	Gopc	chr10	52338352	52339853	-	52338352	52339722	1370	4	42.336	35.794	39.238	61.859	56.159	52.998	59.263	45.954	50.834	48.852	53.437	45.032	52.685	49.427	41.578	44.204	38.056	48.654	53.092	47.528	52.71	50.933	40.089	44.117	51.885	52.755	43.58	51.99	39.188	49.45	52.539	6.55355	6.05261	7.16101	11.2769	9.46409	8.93481	8.97051
ENSMUSG00000019873_1_D	ENSMUST00000020023	ENSMUSG00000019873	Reep3	chr10	67009190	67013786	-	67009190	67013729	4539	6	86.422	100	96.541	69.551	79.852	100	98.182	100	99.993	100	100	100	100	100	90.834	100	82.484	88.313	100	70.528	44.572	100	100	100	100	100	97.443	100	94.927	100	100	13.0781	13.9173	13.4702	5.30411	5.81496	6.25405	5.53844
ENSMUSG00000019873_2_D	ENSMUST00000020023	ENSMUSG00000019873	Reep3	chr10	67011875	67013786	-	67011875	67013729	1854	6	0	0	3.459	7.014	2.737	0	1.818	0	0.007	0	0	0	0	0	9.166	0	0	11.687	0	2.742	0	0	0	0	0	0	0	0	5.073	0	0	0	0	0.482558	0.534898	0.199323	0	0.102564
ENSMUSG00000019873_3_D	ENSMUST00000020023	ENSMUSG00000019873	Reep3	chr10	67013008	67013786	-	67013008	67013729	721	6	0	0	0	0	17.411	0	0	0	0	0	0	0	0	0	0	0	0	0	0	0	0	0	0	0	0	0	0	0	0	0	0	0	0	0	0	1.2679	0	0
ENSMUSG00000019873_4_D	ENSMUST00000020023	ENSMUSG00000019873	Reep3	chr10	67013079	67013786	-	67013079	67013729	650	6	13.546	0	0	0	0	0	0	0	0	0	0	0	0	0	0	0	0	0	0	0	0	0	0	0	0	0	0	0	0	0	0	2.04994	0	0	0	0	0	0
ENSMUSG00000019873_5_D	ENSMUST00000020023	ENSMUSG00000019873	Reep3	chr10	67013139	67013786	-	67013139	67013729	590	6	0.031	0	0	23.435	0	0	0	0	0	0	0	0	0	0	0	0	17.516	0	0	26.731	1.018	0	0	0	0	0	2.557	0	0	0	0	0.0047154	0	2.06E-08	1.78716	0	0	0
ENSMUSG00000019873_6_P	ENSMUST00000020023	ENSMUSG00000019873	Reep3	chr10	67013684	67013786	-	67013684	67013729	45	6	0	0	0	0	0	0	0	0	0	0	0	0	0	0	0	0	0	0	0	0	54.41	0	0	0	0	0	0	0	0	0	0	0	0	0	0	0	0	0
ENSMUSG00000019877_1_D	ENSMUST00000020027	ENSMUSG00000019877	Serinc1	chr10	57515773	57517292	-	57515773	57517156	1383	3	65.713	58.839	56.663	69.782	56.296	57.132	68.625	64.875	71.377	68.923	66.675	72.145	71.944	73.291	71.356	72.143	70.367	71.174	70.137	68.961	68.726	74.624	73.669	75.793	71.917	67.851	70.771	73.611	70.861	73.534	70.806	48.1172	51.504	48.717	40.615	37.9573	34.3167	38.4273
ENSMUSG00000019877_2_D	ENSMUST00000020027	ENSMUSG00000019877	Serinc1	chr10	57516855	57517292	-	57516855	57517156	301	3	34.287	41.161	31.74	30.218	43.704	42.868	26.836	35.125	28.623	31.077	33.325	27.855	28.056	26.709	28.644	27.857	29.633	28.826	29.863	31.039	31.274	25.376	26.331	24.207	28.083	32.149	29.229	26.389	29.139	26.466	29.194	25.1061	36.0294	27.2891	17.5874	29.4675	25.7492	15.0271
ENSMUSG00000019877_3_P	ENSMUST00000020027	ENSMUSG00000019877	Serinc1	chr10	57517013	57517292	-	57517013	57517156	143	3	0	0	11.596	0	0	0	4.539	0	0	0	0	0	0	0	0	0	0	0	0	0	0	0	0	0	0	0	0	0	0	0	0	0	0	9.96989	0	0	0	2.54151
ENSMUSG00000019897_1_P	ENSMUST00000020049	ENSMUSG00000019897	Ccdc59	chr10	105847016	105847278	+	105847178	105847278	100	5	65.424	70.813	52.019	58.239	61.637	57.196	74.779	46.702	33.989	55.6	62.538	37.132	55.434	45.782	52.438	58.609	53.509	61.813	22.811	33.234	39.513	63.396	55.751	35.256	48.559	43.517	53.089	32.936	58.096	50.584	55.272	50.3446	62.3719	38.3172	54.2046	51.8302	51.7779	45.6421
ENSMUSG00000019897_2_D	ENSMUST00000020049	ENSMUSG00000019897	Ccdc59	chr10	105847016	105847426	+	105847178	105847426	248	5	18.129	14.669	32.873	29.363	30.961	30.781	11.119	27.255	43.479	19.802	16.726	37.282	19.297	34.279	19.831	16.847	14.859	5.69	45.323	38.588	23.142	15.114	15.975	24.023	10.41	29.123	23.587	34.197	10.829	18.991	21.673	13.9506	12.9203	24.2142	27.329	26.0348	27.8653	6.78656
ENSMUSG00000019897_3_D	ENSMUST00000020049	ENSMUSG00000019897	Ccdc59	chr10	105847016	105847510	+	105847178	105847510	332	5	0	0.114	0	0	0	0.749	6.188	0	0	0	0	0	0	0	0	0	5.04	0	0	0	0	0	3.232	0	0.199	0	0	0	0	0	0	0	0.100217	0	0	0	0.677923	3.77705
ENSMUSG00000019897_4_D	ENSMUST00000020049	ENSMUSG00000019897	Ccdc59	chr10	105847016	105847551	+	105847178	105847551	373	5	7.796	8.064	5.905	5.822	2.391	7.193	0	12.103	7.027	13.516	5.973	9.209	11.486	0	8.332	8.691	7.314	9.739	16.344	10.637	19.635	5.063	11.556	22.841	16.759	15.347	2.804	8.916	17.265	15.865	8.288	5.99904	7.10299	4.34938	5.4186	2.01099	6.51123	0
ENSMUSG00000019897_5_D	ENSMUST00000020049	ENSMUSG00000019897	Ccdc59	chr10	105847016	105847833	+	105847178	105847833	655	5	8.651	6.34	9.203	6.577	5.01	4.081	7.914	13.94	15.506	11.082	14.763	16.377	13.783	19.938	19.399	15.853	19.278	22.758	15.522	17.54	17.71	16.426	13.486	17.88	24.073	12.012	20.519	23.95	13.81	14.56	14.767	6.65668	5.58395	6.7786	6.12098	4.21308	3.69466	4.8301
ENSMUSG00000019920_1_P	ENSMUST00000020078	ENSMUSG00000019920	Lims1	chr10	58421453	58422660	+	58421568	58422660	1092	4	0	0	8.521	4.515	7.669	6.462	0.162	2.734	0	0.071	0.049	0	0	0	0	0	16.519	1.676	7.926	0.149	0	8.046	3.031	0	9.602	0.001	0	0	2.165	4.494	0	0	0	4.35016	1.71772	2.88643	2.3747	0.0533259
ENSMUSG00000019920_2_D	ENSMUST00000020078	ENSMUSG00000019920	Lims1	chr10	58421453	58423076	+	58421568	58423076	1508	4	0	0	0	0	0	0	0	0	0	0	0	0	0	0	0	0	0	0	0	0	0	0	0	0	0	0	0	0	0	0	0	0	0	0	0	0	0	0
ENSMUSG00000019920_3_D	ENSMUST00000020078	ENSMUSG00000019920	Lims1	chr10	58421453	58423823	+	58421568	58423823	2255	4	0	2.458	0.81	0.583	6.521	0.917	8.559	3.649	9.123	5.465	1.318	0	0	0	0	20.318	6.045	18.339	0	11.754	0	0	0	0	0	0	0	0	0	0.737	0	0	1.11096	0.413379	0.221828	2.45428	0.337044	2.82456
ENSMUSG00000019920_4_D	ENSMUST00000020078	ENSMUSG00000019920	Lims1	chr10	58421453	58424691	+	58421568	58424691	3123	4	100	97.542	90.669	94.901	85.81	92.621	91.279	93.617	90.877	94.464	98.633	100	100	100	100	79.682	77.435	79.985	92.074	88.097	100	91.954	96.969	100	90.398	99.999	100	100	97.835	94.769	100	45.0945	44.082	46.2882	36.1011	32.2965	34.0364	30.1219
ENSMUSG00000019947_1_D	ENSMUST00000020106	ENSMUSG00000019947	Arid5b	chr10	68095795	68098669	-	68095795	68096503	708	2	99.639	78.549	98.555	86.246	99.997	99.957	86.981	94.908	97.555	73.245	99.14	99.943	99.971	100	71.339	99.8	94.592	98.51	92.652	100	100	90.432	92.168	99.989	89.395	89.804	100	99.999	98.506	97.494	99.145	58.1251	49.6002	59.2008	20.331	25.5033	25.6105	32.4436
ENSMUSG00000019947_2_P	ENSMUST00000020106	ENSMUSG00000019947	Arid5b	chr10	68096015	68098669	-	68096015	68096503	488	2	0.361	21.451	1.445	13.754	0.003	0.043	13.019	5.092	2.445	26.755	0.86	0.057	0.029	0	28.661	0.2	5.408	1.49	7.348	0	0	9.568	7.832	0.011	10.605	10.196	0	0.001	1.494	2.506	0.855	0.210739	13.5457	0.867868	3.24224	0.000651314	0.0108993	4.8559
ENSMUSG00000019943_1_P	ENSMUST00000020107	ENSMUSG00000019943	Atp2b1	chr10	99022807	99023294	+	99023119	99023294	175	3	56.635	46.325	39.005	35.836	55.5	47.977	36.188	45.283	46.997	45.383	53.439	49.407	44.579	48.681	35.841	38.189	32.527	39.561	37.921	39.84	28.478	29.996	43.908	21.005	36.997	36.778	35.649	31.878	40.069	36.492	38.413	34.9798	24.9264	20.5855	11.5641	20.4096	17.7498	10.2929
ENSMUSG00000019943_2_D	ENSMUST00000020107	ENSMUSG00000019943	Atp2b1	chr10	99022807	99023563	+	99023119	99023563	444	3	6.988	9.458	14.21	21.393	5.927	15.621	25.325	13.036	11.497	16.067	6.505	8.677	20.258	7.663	3.447	0.058	3.139	6.03	9.103	4.287	13.842	15.365	7.606	25.23	13.567	16.825	10.221	7.62	1.887	2.961	3.421	4.31629	5.08921	7.49975	6.90353	2.17966	5.77915	7.20311
ENSMUSG00000019943_3_D	ENSMUST00000020107	ENSMUSG00000019943	Atp2b1	chr10	99022807	99026141	+	99023119	99026141	3022	3	36.376	44.217	46.785	42.771	38.573	36.403	38.487	41.682	41.506	38.55	40.055	41.916	35.163	43.656	60.712	61.753	64.334	54.409	52.976	55.873	57.68	54.64	48.486	53.765	49.436	46.396	54.13	60.501	58.044	60.547	58.166	22.4671	23.7918	24.6917	13.8019	14.1849	13.4679	10.9468
ENSMUSG00000019951_1_P	ENSMUST00000020112	ENSMUSG00000019951	Uhrf1bp1l	chr10	89817934	89818172	+	89818051	89818172	121	6	21.669	0	4.344	0	32.738	0	14.679	0	24.196	8.794	12.595	0	0	0	39.289	6.363	27.116	0	47.158	37.421	0	6.126	6.129	21.693	9.18	1.745	0	18.665	19.738	8.619	28.226	5.83953	0	1.14331	1.01E-05	5.90342	0	1.86183
ENSMUSG00000019951_2_D	ENSMUST00000020112	ENSMUSG00000019951	Uhrf1bp1l	chr10	89817934	89818552	+	89818051	89818552	501	6	0.042	15.482	13.173	36.695	19.477	46.306	21.455	21.915	16.612	24.38	20.749	27.978	12.152	10.971	2.803	4.686	6.088	0	0	0	11.732	10.782	14.281	5.125	0	16.78	15.05	0.546	0	7.623	0	0.0114162	3.40782	3.46662	5.46637	3.51212	7.13854	2.72116
ENSMUSG00000019951_3_D	ENSMUST00000020112	ENSMUSG00000019951	Uhrf1bp1l	chr10	89817934	89818759	+	89818051	89818759	708	6	0	0	0	0	0.002	0	0	0	0	0	0	0	0	0	0	0	0	0	0	0	0.941	0	6.628	0	0	0	0.307	0	0	0	0	0	2.29E-08	0	0	0.000324107	0	0
ENSMUSG00000019951_4_D	ENSMUST00000020112	ENSMUSG00000019951	Uhrf1bp1l	chr10	89817934	89819142	+	89818051	89819142	1091	6	0	0	0	0	1.256	0	0	0	0.103	0	0	0	0	0	0	0	0	0	0	0	0	0	0	0	0	0	0	0	0	0	0	0	0	0	0	0.226466	0	0
ENSMUSG00000019951_5_D	ENSMUST00000020112	ENSMUSG00000019951	Uhrf1bp1l	chr10	89817934	89819853	+	89818051	89819853	1802	6	58.02	2.076	46.299	23.799	16.163	41.878	37.077	28.908	29.135	3.463	0.752	23.533	33.668	35.906	11.488	35.401	35.565	0.711	16.896	24.168	33.522	65.972	21	34.941	5.65	16.791	32.3	31.128	20.243	12.05	46.54	15.6354	0.45689	12.1845	3.54531	2.91446	6.45589	4.70266
ENSMUSG00000019951_6_D	ENSMUST00000020112	ENSMUSG00000019951	Uhrf1bp1l	chr10	89817934	89819891	+	89818051	89819891	1840	6	20.268	82.443	36.184	39.506	30.365	11.817	26.789	49.177	29.955	63.363	65.904	48.489	54.18	53.124	46.42	53.55	31.232	99.289	35.946	38.411	53.805	17.12	51.962	38.242	85.17	64.684	52.343	49.66	60.02	71.707	25.234	5.46202	18.1474	9.52262	5.88512	5.47541	1.82169	3.39769
ENSMUSG00000019960_1_P	ENSMUST00000020118	ENSMUSG00000019960	Dusp6	chr10	99265991	99266794	+	99266299	99266794	495	2	46.908	41.321	38.601	40.105	46.066	41.864	36.556	47.367	43.093	40.273	55.536	40.612	51.109	45.573	45.781	43.33	35.554	47.582	52.378	32.939	42.238	24.938	40.516	29.58	42.514	34.024	38.031	29.293	37.199	38.824	40.205	40.3035	32.7632	33.7501	38.4333	46.3224	44.2592	22.5915
ENSMUSG00000019960_2_D	ENSMUST00000020118	ENSMUSG00000019960	Dusp6	chr10	99265991	99267484	+	99266299	99267484	1185	2	53.092	58.679	61.399	59.895	53.934	58.136	63.444	52.633	56.907	59.727	44.464	59.388	48.891	54.427	54.219	56.67	64.446	52.418	47.622	67.061	57.762	75.062	59.484	70.42	57.486	65.976	61.969	70.707	62.801	61.176	59.795	45.6165	46.5261	53.682	57.3983	54.2338	61.4616	39.2086
ENSMUSG00000019977_1_P	ENSMUST00000020153	ENSMUSG00000019977	Hbs1l	chr10	21368288	21368780	+	21368300	21368780	480	2	5.001	22.969	17.628	36.367	13.826	40.341	17.409	26.283	26.826	20.568	8.279	22.894	2.64	26.099	18.548	33.334	14.726	18.522	16.911	19.989	26.881	8.204	26.317	9.937	30.926	15.098	17.729	4.007	24.769	25.99	37.358	3.41676	19.4702	12.9152	26.2867	10.1341	28.7849	13.0458
ENSMUSG00000019977_2_D	ENSMUST00000020153	ENSMUSG00000019977	Hbs1l	chr10	21368288	21368883	+	21368300	21368883	583	2	94.999	77.031	82.372	63.633	86.174	59.659	82.591	73.717	73.174	79.432	91.721	77.106	97.36	73.901	81.452	66.666	85.274	81.478	83.089	80.011	73.119	91.796	73.683	90.063	69.074	84.902	82.271	95.993	75.231	74.01	62.642	64.9028	65.2968	60.3508	45.9955	63.1651	42.5683	61.8922
ENSMUSG00000019984_1_P	ENSMUST00000020159,ENSMUST00000092646	ENSMUSG00000019984	Med23	chr10	24912662	24913263	+	24912827	24913263	436	3	49.739	70.671	77.653	72.2	69.053	86.201	75.362	69.857	65.773	66.689	65.154	49.177	55.651	67.155	70.475	57.553	67.675	63.639	48.02	74.728	73.588	67.206	85.349	79.67	72.107	80.67	73.465	54.223	47.183	57.932	55.172	14.1385	20.5339	20.8516	13.8479	14.2254	19.8166	17.2522
ENSMUSG00000019984_2_D	ENSMUST00000020159,ENSMUST00000092646	ENSMUSG00000019984	Med23	chr10	24912662	24913460	+	24912827	24913460	633	3	48.604	26.067	16.227	22.486	26.359	6.965	22.076	30.143	30.755	31.086	31.963	47.177	40.972	28.113	25.475	39.751	28.937	27.108	42.25	15.057	23.055	28.301	9.763	11.301	24.077	11.669	26.535	42.071	47.588	36.914	38.784	13.8158	7.57375	4.35739	4.31287	5.4301	1.60114	5.05368
ENSMUSG00000019998_1_P	ENSMUST00000020174	ENSMUSG00000019998	Stx7	chr10	24187627	24188169	+	24187720	24188169	449	3	32.677	25.366	28.555	18.43	15.217	8.647	25.804	15.897	18.846	23.417	22.79	9.687	14.649	19.682	9.74	4.707	15.201	20.241	17.07	15.282	18.334	19.797	15.825	13.557	19.393	6.228	19.866	21.517	11.181	13.097	19.025	20.7177	15.2238	17.7539	5.90905	5.88719	2.86283	9.45241
ENSMUSG00000019998_2_D	ENSMUST00000020174	ENSMUSG00000019998	Stx7	chr10	24187627	24188284	+	24187720	24188284	564	3	26.266	26.635	19.599	26.272	45.372	33.963	14.777	26.505	26.927	21.264	24.94	36.414	31.546	27.025	25.916	26.499	20.622	20.778	22.248	23.841	22.924	22.017	28.317	25.758	19.553	34.045	18.528	11.181	21.951	22.159	18.283	16.6531	15.9855	12.1851	8.42321	17.5537	11.2449	5.41302
ENSMUSG00000019998_3_D	ENSMUST00000020174	ENSMUSG00000019998	Stx7	chr10	24187627	24188959	+	24187720	24188959	1239	3	41.058	47.999	51.846	55.298	39.411	57.39	59.419	57.599	54.227	55.319	52.271	53.9	53.804	53.293	64.344	68.794	64.178	58.981	60.683	60.878	58.742	58.186	55.858	60.686	61.054	59.727	61.606	67.302	66.868	64.744	62.692	26.0316	28.8074	32.2344	17.7292	15.2476	19.0016	21.7657
ENSMUSG00000020003_1_D	ENSMUST00000020182	ENSMUSG00000020003	Pex7	chr10	19859928	19860994	-	19859928	19860925	997	3	5.315	0	0	1.312	0	0	0	8.202	4.043	1.448	0	11.078	12.042	7.087	5.643	16.563	7.935	13.342	8.497	5.604	4.158	10.397	9.536	8.109	4.327	10.4	8.106	13.247	10.056	8.035	12.395	1.93647	0	0	0.463239	0	0	0
ENSMUSG00000020022_2_D	ENSMUST00000020209	ENSMUSG00000020022	Ndufa12	chr10	94220680	94221459	+	94220861	94221459	598	2	6.519	5.945	5.595	5.265	4.943	4.325	4.861	5.451	5.659	5.739	6.104	5.505	4.749	7.437	6.584	8.78	7.72	9.072	9.771	9.844	9.704	9.833	11.422	9.824	9.98	9.553	6.049	7.347	6.619	7.002	6.634	13.2461	9.9193	10.8352	10.8538	10.0805	9.5756	10.8788
ENSMUSG00000020022_1_P	ENSMUST00000020209,ENSMUST00000179990	ENSMUSG00000020022	Ndufa12	chr10	94220680	94220948	+	94220861	94220948	87	2	93.481	94.055	94.405	94.735	95.057	95.675	95.139	94.549	94.341	94.261	93.896	94.495	95.251	92.563	93.416	91.22	92.28	90.928	90.229	90.156	90.296	90.167	88.578	90.176	90.02	90.447	93.951	92.653	93.381	92.998	93.366	189.951	156.944	182.825	195.297	193.862	211.803	212.91
ENSMUSG00000020024_1_P	ENSMUST00000020212	ENSMUSG00000020024	Cep83	chr10	94789703	94789849	+	94789808	94789849	41	2	0	0	0	0	0	0	0	0	0	0	0	0	0	0	0	1.18	0	0	7.954	0	0	0	0	0	0	0	24.629	0	0	3.064	0	0	0	0	0	0	0	0
ENSMUSG00000020024_2_D	ENSMUST00000020212	ENSMUSG00000020024	Cep83	chr10	94789703	94790337	+	94789808	94790337	529	2	100	100	100	100	100	100	100	100	100	100	100	100	100	100	100	98.82	100	100	92.046	100	100	100	100	100	100	100	75.371	100	100	96.936	100	24.6683	25.5258	31.4353	24.1767	19.8926	19.6904	10.6349
ENSMUSG00000020029_1_D	ENSMUST00000020217	ENSMUSG00000020029	Nudt4	chr10	95547007	95549490	-	95547007	95549287	2280	4	65.923	54.054	65.035	44.702	46.461	43.667	50.329	79.684	77.349	68.382	90.78	85.232	71.863	90.767	85.521	86.273	86.08	83.391	75.469	73.139	87.743	91.133	99.309	98.611	81.541	99.505	94.854	100	94.952	96.821	88.728	65.9891	66.2594	65.6499	59.7886	59.2429	61.6771	96.673
ENSMUSG00000020029_2_D	ENSMUST00000020217	ENSMUSG00000020029	Nudt4	chr10	95547295	95549490	-	95547295	95549287	1992	4	0.263	4.316	6.036	3.427	3.148	1.074	0.554	5.354	8.05	11.052	0.014	4.699	5.099	0.001	3.35	13.726	5.039	2.595	5.266	4.007	12.257	3.005	0	1.389	11.446	0.495	0.018	0	0.003	3.179	6.562	0.263177	5.29047	6.09314	4.58425	4.01398	1.517	1.06459
ENSMUSG00000020029_3_D	ENSMUST00000020217	ENSMUSG00000020029	Nudt4	chr10	95547749	95549490	-	95547749	95549287	1538	4	0	0.043	0	1.612	0.971	3.07	0	0	0	0	0.01	0	1.074	0	0	0.001	0	0.702	6.221	0	0	0	0	0	0	0	0	0	0	0	0	0	0.0531716	0	2.15583	1.2378	4.33561	1.97E-09
ENSMUSG00000020029_4_P	ENSMUST00000020217	ENSMUSG00000020029	Nudt4	chr10	95549108	95549490	-	95549108	95549287	179	4	33.814	41.587	28.929	50.259	49.421	52.19	49.116	14.962	14.602	20.566	9.196	10.068	21.965	9.232	11.128	0	8.881	13.312	13.043	22.854	0	5.861	0.69	0	7.013	0	5.128	0	5.045	0	4.71	33.8475	50.9778	29.203	67.2207	63.017	73.7154	94.3431
ENSMUSG00000020044_1_P	ENSMUST00000020234	ENSMUSG00000020044	Timp3	chr10	86345704	86347048	+	86345902	86347048	1146	4	0	17.14	8.912	22.778	0	37.606	36.963	12.78	10.357	7.205	1.122	0	6.27	0	7.638	7.705	11.977	10.007	9.264	9.026	10.077	15.695	2.84	0	17.282	11.942	4.288	4.972	0	10.818	1.192	0	2.20632	1.01059	2.29061	6.57E-09	4.0986	2.53033
ENSMUSG00000020044_2_D	ENSMUST00000020234	ENSMUSG00000020044	Timp3	chr10	86345704	86347437	+	86345902	86347437	1535	4	0	0	0	0	12.705	0	1.543	0	0	0	0	0	0	0	0	0	0	0	0	0	0	0	0	0	0	0	0	0	0	0	0	0	1.55E-09	0	1.15E-08	1.16236	0	0.10563
ENSMUSG00000020044_3_D	ENSMUST00000020234	ENSMUSG00000020044	Timp3	chr10	86345704	86348338	+	86345902	86348338	2436	4	0	0	16.146	0.2	0.207	0.691	0	2.593	7.091	0	0	0	0	0	0.01	0	0	0.004	0	0	0	0	0	0	0	0.097	0.049	0	0	0	0	0	0	1.83091	0.0200648	0.0189191	0.0752887	0
ENSMUSG00000020044_4_D	ENSMUST00000020234	ENSMUSG00000020044	Timp3	chr10	86345704	86349509	+	86345902	86349509	3607	4	100	82.86	74.942	77.023	87.088	61.703	61.494	84.627	82.553	92.795	98.878	100	93.73	100	92.352	92.295	88.023	89.99	90.736	90.974	89.923	84.305	97.16	100	82.718	87.961	95.663	95.028	100	89.182	98.808	9.13618	10.666	8.49798	7.74565	7.96751	6.72488	4.20955
ENSMUSG00000035311_1_P	ENSMUST00000020251	ENSMUSG00000035311	Gnptab	chr10	88445762	88446371	+	88445840	88446371	531	4	15.26	28.032	26.35	34.523	11.719	34.879	20	29.522	4.132	25.465	27.063	19.546	8.906	20.049	24.498	29.023	22.959	26.196	22.689	27.311	29.296	24.937	15.715	12.827	20.871	18.585	14.244	10.046	26.996	7.122	18.122	4.40651	10.9938	9.86518	11.0707	3.51702	11.4857	5.05936
ENSMUSG00000035311_2_D	ENSMUST00000020251	ENSMUSG00000035311	Gnptab	chr10	88445762	88446750	+	88445840	88446750	910	4	10.693	23.577	4.121	6.894	37.897	12.146	30.979	11.73	32.218	13.169	16.847	10.504	33.416	19.035	5.23	0.001	9.845	11.583	3.979	6.434	14.346	7.627	18.751	19.34	1.794	19.422	5.867	4.237	0	0	2.503	3.08775	9.24671	1.54271	2.21067	11.3735	3.99956	7.83683
ENSMUSG00000035311_3_D	ENSMUST00000020251	ENSMUSG00000035311	Gnptab	chr10	88445762	88447250	+	88445840	88447250	1410	4	33.552	3.521	42.304	42.212	27.597	29.288	20.267	27.232	19.237	47.605	25.046	32.902	10.811	8.798	18.776	45.518	28.435	24.04	49.668	12.288	35.388	27.703	29.514	26.818	19.105	35.963	36.904	50.622	29.082	36.23	29.561	9.68827	1.38089	15.8383	13.5361	8.28234	9.64462	5.12689
ENSMUSG00000035311_4_D	ENSMUST00000020251	ENSMUSG00000035311	Gnptab	chr10	88445762	88447321	+	88445840	88447321	1481	4	40.495	44.871	27.226	16.371	22.786	23.687	28.754	31.517	44.413	13.761	31.045	37.048	46.867	52.117	51.496	25.458	38.761	38.182	23.664	53.967	20.97	39.733	36.02	41.015	58.23	26.03	42.985	35.095	43.922	56.648	49.813	11.6932	17.5979	10.1932	5.24979	6.83845	7.79993	7.27393
ENSMUSG00000060002_1_S	ENSMUST00000020253,ENSMUST00000117440	ENSMUSG00000060002	Chpt1	chr10	88472812	88475536	-	88472812	88472939	127	4	NA	NA	NA	NA	NA	NA	NA	100	100	100	100	100	100	100	100	100	100	100	100	100	100	100	100	100	100	100	100	100	NA	100	NA	0	0	0	0	0	0	0
ENSMUSG00000020064_1_P	ENSMUST00000020258	ENSMUSG00000020064	Herc4	chr10	63317279	63317652	+	63317488	63317652	164	3	0	7.438	0	0	0	0	13.368	15.827	0	0	0	0	5.356	25.274	0	34.459	15.491	0	0	0	27.545	0.176	8.607	0	0	0	0	3.162	0	0	0	0	8.44693	0	0	0	0	11.84
ENSMUSG00000020064_2_D	ENSMUST00000020258	ENSMUSG00000020064	Herc4	chr10	63317279	63317705	+	63317488	63317705	217	3	57.018	45.17	47.818	39.958	50.072	50.199	40.879	31.943	60.98	49.247	33.974	59.817	14.659	25.335	35.558	0	9.663	70.201	63.37	36.094	46.059	50.39	43.14	51.882	51.822	60.39	60.253	34.301	48.591	48.687	31.922	59.4857	51.2996	55.4025	31.8208	41.7235	42.9251	36.2069
ENSMUSG00000020064_3_D	ENSMUST00000020258	ENSMUSG00000020064	Herc4	chr10	63317279	63317874	+	63317488	63317874	386	3	42.982	47.392	52.182	60.042	49.928	49.801	45.753	52.23	39.02	50.753	66.026	40.183	79.985	49.391	64.442	65.541	74.846	29.799	36.63	63.906	26.396	49.434	48.252	48.118	48.178	39.61	39.747	62.538	51.409	51.313	68.078	44.8416	53.8233	60.4583	47.815	41.604	42.5844	40.5244
ENSMUSG00000020069_1_D	ENSMUST00000020263	ENSMUSG00000020069	Hnrnph3	chr10	63014663	63015714	-	63014663	63015637	974	2	3.406	2.89	3.371	2.859	2.107	1.493	1.915	2.139	2.955	2.811	3.658	4.12	4.89	3.064	9.598	9.077	7.803	9.552	9.704	7.358	7.625	8.915	6.47	8.732	7.18	6.625	7.044	7.141	6.667	6.7	6.619	4.85785	5.01872	5.44842	2.69073	1.94324	1.4716	1.5482
ENSMUSG00000020074_1_D	ENSMUST00000020268	ENSMUSG00000020074	Ccar1	chr10	62743930	62744822	-	62743930	62744762	832	4	51.721	55.834	69.275	37.849	34.459	28.966	48.538	56.854	76.765	59.882	74.262	73.887	51.499	63.185	59.381	50.357	56.699	49.485	42.516	51.897	40.184	33.643	66.104	47.901	45.781	46.643	43.045	55.34	43.173	46.829	65.012	18.0789	19.4862	19.1073	12.8268	10.1278	13.1238	12.0309
ENSMUSG00000020074_2_D	ENSMUST00000020268	ENSMUSG00000020074	Ccar1	chr10	62744479	62744822	-	62744479	62744762	283	4	48.279	44.166	30.725	48.015	63.367	15.149	30.251	43.146	23.235	40.118	25.738	26.113	26.255	36.815	8.224	36.137	26.111	50.515	39	0	21.569	33.972	33.896	49.344	23.126	53.262	22.159	44.66	26.213	38.878	33.251	16.876	15.4139	8.47446	16.2717	18.6242	6.86352	7.49821
ENSMUSG00000020074_3_D	ENSMUST00000020268	ENSMUSG00000020074	Ccar1	chr10	62744551	62744822	-	62744551	62744762	211	4	0	0	0	14.136	0	55.886	21.212	0	0	0	0	0	22.246	0	32.394	7.554	17.19	0	11.397	48.103	38.247	25.534	0	2.756	31.093	0.095	33.671	0	30.614	14.135	1.736	0	0	0	4.79053	0	25.3208	5.25765
ENSMUSG00000020074_4_P	ENSMUST00000020268	ENSMUSG00000020074	Ccar1	chr10	62744616	62744822	-	62744616	62744762	146	4	0	0	0	0	2.174	0	0	0	0	0	0	0	0	0	0	5.952	0	0	7.087	0	0	6.851	0	0	0	0	1.125	0	0	0.158	0	0	0	0	0	0.639005	0	0
ENSMUSG00000020077_1_P	ENSMUST00000020271,ENSMUST00000160987	ENSMUSG00000020077	Srgn	chr10	62494423	62495106	-	62494423	62494865	442	2	96.491	96.332	95.002	91.322	88.728	84.943	90.724	97.17	97.44	97.322	97.347	97.771	97.014	97.172	97.355	93.167	97.06	96.779	94.633	91.767	95.454	88.573	87.643	89.823	85.937	86.738	97.71	96.37	96.353	96.66	94.927	67.7252	65.7144	63.9464	9.30505	7.42321	8.31336	4.36477
ENSMUSG00000020079_1_D	ENSMUST00000020273	ENSMUSG00000020079	Supv3l1	chr10	62429210	62429834	-	62429210	62429419	209	3	5.115	9.536	13.084	6.037	6.574	4.607	4.015	11.311	6.6	3.383	12.072	26.855	25.573	12.192	17.172	25.378	45.755	38.444	25.677	35.887	28.358	24.798	33.173	40.654	31.613	16.852	19.702	19.462	19.756	18.716	30.582	3.39622	5.97897	8.88738	4.36778	5.12125	3.39434	2.70142
ENSMUSG00000020079_2_D	ENSMUST00000020273	ENSMUSG00000020079	Supv3l1	chr10	62429333	62429834	-	62429333	62429419	86	3	29.312	16.263	4.686	9.912	11.144	7.812	17.104	2.25	32.058	32.208	10.538	0	0	16.768	4.939	29.483	0	7.62	6.833	7.847	12.272	8.651	7.06	12.383	13.194	20.495	0.01	8.791	0.596	24.638	9.31	19.4622	10.1974	3.18288	7.17146	8.68108	5.75603	11.5094
ENSMUSG00000020079_3_P	ENSMUST00000020273	ENSMUSG00000020079	Supv3l1	chr10	62429379	62429834	-	62429379	62429419	40	3	65.573	74.201	82.23	84.05	82.282	87.581	78.881	86.439	61.343	64.409	77.39	73.145	74.427	71.04	77.889	45.139	54.245	53.935	67.491	56.267	59.37	66.551	59.767	46.963	55.193	62.653	80.288	71.747	79.649	56.647	60.108	43.5389	46.5249	55.8547	60.8089	64.0988	64.5309	53.0799
ENSMUSG00000020088_1_P	ENSMUST00000020285	ENSMUSG00000020088	Sar1a	chr10	61691284	61691446	+	61691401	61691446	45	5	0	0	0	0	27.287	17.61	4.948	0	0	0	0	0	0	0	0	0	0	0	0	0	0	0	0	0	0	0	0	0	0	0	0	0	0	0	0	30.1759	16.8018	4.67789
ENSMUSG00000020088_2_D	ENSMUST00000020285	ENSMUSG00000020088	Sar1a	chr10	61691284	61691734	+	61691401	61691734	333	5	14.802	5.848	12.878	28.098	18.777	18.947	29.802	15.114	20.495	15.208	13.802	11.135	15.391	0	14.859	10.604	15.722	11.031	14.394	13.517	19.025	10.465	5.977	10.768	17.804	8.351	8.439	13.845	0	5.113	12.098	12.323	4.33406	11.2509	24.1312	20.7649	18.0777	28.1747
ENSMUSG00000020088_3_D	ENSMUST00000020285	ENSMUSG00000020088	Sar1a	chr10	61691284	61691849	+	61691401	61691849	448	5	0	0	0	0	0	0	0	0	0	0	0	0	0	0	0	0	0	0	0	0	0	0	0	0	0	0	0	0	0	0	0	0	0	0	0	0	0	0
ENSMUSG00000020088_4_D	ENSMUST00000020285	ENSMUSG00000020088	Sar1a	chr10	61691284	61692122	+	61691401	61692122	721	5	0	0	0	0	0	0	0	0	0	0	0	0	0	0	0	0	0	0	0	0	0	0	0	0	0	0	0	0	0	0	0	0	0	0	0	0	0	0
ENSMUSG00000020088_5_D	ENSMUST00000020285	ENSMUSG00000020088	Sar1a	chr10	61691284	61693313	+	61691401	61693313	1912	5	85.198	94.152	87.122	71.902	53.937	63.443	65.25	84.886	79.505	84.792	86.198	88.865	84.609	100	85.141	89.396	84.278	88.969	85.606	86.483	80.975	89.535	94.023	89.232	82.196	91.649	91.561	86.155	100	94.887	87.902	70.9311	69.777	76.1169	61.751	59.6478	60.5306	61.6866
ENSMUSG00000020107_2_D	ENSMUST00000020307	ENSMUSG00000020107	Anapc16	chr10	59987905	59988838	-	59987905	59988722	817	4	38.768	27.274	24.557	33.127	27.712	28.662	23.705	39.398	30.367	35.955	24.203	33.437	36.171	30.879	36.552	35.447	39.381	35.34	41.347	46.093	40.004	41.29	43.94	46.288	37.397	34.425	23.84	30.585	27.501	22.849	26.796	18.3753	14.4883	11.8312	21.1601	19.7963	21.3225	17.3761
ENSMUSG00000020107_1_D	ENSMUST00000020307,ENSMUST00000182116	ENSMUSG00000020107	Anapc16	chr10	59988395	59988838	-	59988395	59988722	327	4	50.215	63.243	64.482	59.124	64.668	65.909	68.851	42.369	50.465	48.153	56.331	45.43	43.194	44.325	52.624	49.601	48.81	51.417	47.708	42.713	51.146	46.939	43.56	39.001	49.174	45.25	63.314	55.183	57.701	60.578	60.227	23.8011	33.596	31.0666	37.7661	46.1969	49.0321	50.4679
ENSMUSG00000020108_1_D	ENSMUST00000020308	ENSMUSG00000020108	Ddit4	chr10	59949670	59951029	-	59949670	59950535	865	2	41.024	36.906	37.714	43.25	38.613	40.718	43.419	36.94	34.726	40.963	36.08	39.292	43.227	34.897	38.416	43.294	39.778	40.291	38.587	36.515	40.968	45.4	40.735	40.752	43.398	42.865	43.009	43.856	42.036	40.185	45.659	66.0877	61.5242	59.362	143.343	129.354	95.512	118.288
ENSMUSG00000020108_2_P	ENSMUST00000020308	ENSMUSG00000020108	Ddit4	chr10	59950275	59951029	-	59950275	59950535	260	2	58.976	63.094	62.286	56.75	61.387	59.282	56.581	63.06	65.274	59.037	63.92	60.708	56.773	65.103	61.584	56.706	60.222	59.709	61.413	63.485	59.032	54.6	59.265	59.248	56.602	57.135	56.991	56.144	57.964	59.815	54.341	95.0056	105.179	98.0398	188.083	205.647	139.057	154.148
ENSMUSG00000020114_1_D	ENSMUST00000020315	ENSMUSG00000020114	Cand1	chr10	119199254	119203205	-	119199254	119202980	3726	6	6.964	6.258	6.278	3.863	3.987	3.008	4.025	5.148	5.034	4.976	6.412	7.591	6.516	7.625	21.953	27.13	28.181	24.917	18.203	19.283	18.277	19.7	23.567	22.084	21.281	21.171	21.017	21.865	19.516	19.975	19.532	12.5237	12.0448	11.3426	5.75971	6.12478	5.14472	6.93535
ENSMUSG00000020114_2_D	ENSMUST00000020315	ENSMUSG00000020114	Cand1	chr10	119200613	119203205	-	119200613	119202980	2367	6	1.259	1.861	1.479	0.726	0.129	1.252	0.092	2.18	2.426	2.625	2.948	2.251	1.132	0.054	3.865	4.316	2.846	2.862	3.988	2.502	3.392	1.898	3.268	0.231	3.221	3.511	0.29	0.322	3.501	0.98	2.987	2.2648	3.58187	2.6716	1.08297	0.198633	2.14222	0.158558
ENSMUSG00000020114_3_D	ENSMUST00000020315	ENSMUSG00000020114	Cand1	chr10	119202324	119203205	-	119202324	119202980	656	6	0	0	3.625	0.725	0.011	0.03	1.571	2.429	2.642	0.352	4.542	1.998	2.67	3.303	1.021	1.319	5.213	14.317	6.722	3.741	4.315	8.217	6.648	0	0.008	0.384	7.866	5.287	4.79	5.387	5.04	0	0.000382338	6.54982	1.08045	0.0170007	0.0516099	2.70604
ENSMUSG00000020114_4_D	ENSMUST00000020315	ENSMUSG00000020114	Cand1	chr10	119202523	119203205	-	119202523	119202980	457	6	6.382	5.183	4.182	6.168	13.602	3.837	2.397	6.707	9.591	7.306	5.091	11.78	11.539	7.695	5.275	11.096	1.306	0.254	0.003	12.371	4.754	5.995	0.364	13.235	14.208	14.331	0.408	7.919	9.728	5.055	1.091	11.4777	9.97687	7.55487	9.19683	20.8925	6.56311	4.12921
ENSMUSG00000020114_5_D	ENSMUST00000020315	ENSMUSG00000020114	Cand1	chr10	119202593	119203205	-	119202593	119202980	387	6	0.019	0	0	0	0	7.229	4.088	0	0	1.176	0	0	0	0.903	0	0	0	0	0	0	0	0	0	0	0	0	0	0	0	0	0	0.0337852	0	0	3.45E-05	2.01E-09	12.3651	7.04355
ENSMUSG00000020114_6_P	ENSMUST00000020315	ENSMUSG00000020114	Cand1	chr10	119202646	119203205	-	119202646	119202980	334	6	85.376	86.698	84.436	88.518	82.271	84.645	87.827	83.537	80.306	83.564	81.008	76.379	78.143	80.42	67.887	56.139	62.453	57.65	71.084	62.102	69.262	64.19	66.153	64.45	61.284	60.604	70.419	64.607	62.465	68.603	71.35	153.536	166.871	152.549	131.989	126.371	144.792	151.321
ENSMUSG00000020116_1_D	ENSMUST00000020317	ENSMUSG00000020116	Pno1	chr11	17203180	17204001	-	17203180	17203933	753	3	48.176	40.794	53.758	42.257	51.74	53.127	49.78	65.368	46.56	48.337	54.012	42.063	47.831	47.218	56.626	62.526	62.439	83.445	59.643	63.429	64.809	54.843	55.877	68.259	65.905	64.633	56.149	63.362	41.981	69.107	46.208	46.7721	40.698	55.8824	51.1907	60.6755	59.6853	87.7618
ENSMUSG00000020116_2_D	ENSMUST00000020317	ENSMUSG00000020116	Pno1	chr11	17203281	17204001	-	17203281	17203933	652	3	0	0	0	0.106	0	1.329	3.456	0	0	0	0	0.95	0	0	0.778	17.113	0.004	9.355	0.009	3.498	0.364	3.032	11.433	1.589	6.993	0	9.848	0.253	0	0	14.121	0	0	0	0.12795	1.57E-07	1.49276	6.09209
ENSMUSG00000020116_3_P	ENSMUST00000020317	ENSMUSG00000020116	Pno1	chr11	17203363	17204001	-	17203363	17203933	570	3	51.824	59.206	46.242	57.637	48.26	45.545	46.765	34.632	53.44	51.663	45.988	56.987	52.169	52.782	42.595	20.361	37.557	7.201	40.348	33.073	34.827	42.125	32.69	30.153	27.102	35.367	34.003	36.385	58.019	30.893	39.67	50.314	59.0673	48.0696	69.8217	56.595	51.1675	82.4471
ENSMUSG00000020130_1_D	ENSMUST00000020339	ENSMUSG00000020130	Tbc1d15	chr10	115197857	115199764	-	115197857	115199551	1694	5	2.378	4.136	3.701	1.577	2.237	2.974	2.843	7.61	7.217	4.361	8.735	5.34	3.383	7.224	4.683	4.662	2.554	2.515	4.486	2.091	6.512	2.776	2.252	6.048	2.844	0.765	8.403	6.747	3.798	11.049	7.856	2.1324	3.21872	3.56301	1.40414	1.90031	2.7263	1.65812
ENSMUSG00000020130_2_D	ENSMUST00000020339	ENSMUSG00000020130	Tbc1d15	chr10	115198441	115199764	-	115198441	115199551	1110	5	36.53	38.314	34.193	32.472	28.054	27.108	34.863	56.818	42.228	42.64	39.116	38.276	34.762	39.137	34.762	44.707	40.875	33.722	34.533	35.465	30.054	31.181	32.065	60.252	46.654	39.754	43.853	42.844	33.442	33.25	25.266	32.7567	29.8156	32.9193	28.9076	23.83	24.8494	20.3324
ENSMUSG00000020130_3_D	ENSMUST00000020339	ENSMUSG00000020130	Tbc1d15	chr10	115198805	115199764	-	115198805	115199551	746	5	0	4.344	0.239	4.543	4.881	5.89	0.873	1.986	11.619	0	2.556	4.257	0	1.741	13.105	0	0.843	0	0	0	4.033	0	8.346	0.007	4.746	13.679	3.131	0.838	7.016	0.763	3.614	0	3.38037	0.230437	4.04447	4.14606	5.39881	0.5094
ENSMUSG00000020130_4_D	ENSMUST00000020339	ENSMUSG00000020130	Tbc1d15	chr10	115199001	115199764	-	115199001	115199551	550	5	11.358	12.452	9.548	0.097	5.044	3.023	7.689	1.338	0	15.843	19.278	0	3.389	7.739	4.242	9.402	15.86	10.394	3.42	7.46	14.733	4.672	4.011	0	0	0	0	6.564	7.092	7.382	23.242	10.1851	9.6898	9.19293	0.0863961	4.28468	2.77088	4.48409
ENSMUSG00000020130_5_P	ENSMUST00000020339	ENSMUSG00000020130	Tbc1d15	chr10	115199396	115199764	-	115199396	115199551	155	5	49.734	40.754	52.319	61.311	59.784	61.006	53.732	32.249	38.936	37.156	30.316	52.127	58.466	44.16	43.208	41.229	39.867	53.369	57.561	54.984	44.668	61.371	53.326	33.693	45.756	45.801	44.613	43.007	48.652	47.556	40.023	44.5971	31.7141	50.3706	54.5819	50.7828	55.923	31.3366
ENSMUSG00000020132_1_D	ENSMUST00000020343	ENSMUSG00000020132	Rab21	chr10	115289863	115290911	-	115289863	115290771	908	6	61.978	59.2	61.136	43.689	50.818	40.816	58.065	60.434	62.812	56.977	56.685	68.496	70.338	63.418	65.843	72.207	63.998	69.174	67.54	65.918	69.585	68.043	69.964	73.654	62.968	61.76	70.189	68.312	55.668	74.196	63.81	39.6136	37.2649	38.1889	29.893	34.1101	31.6444	28.3693
ENSMUSG00000020132_2_D	ENSMUST00000020343	ENSMUSG00000020132	Rab21	chr10	115290151	115290911	-	115290151	115290771	620	6	0	0	0	0.03	0	0	0	0	0	0	0	0	0	0	0	0	0	0	0	0	0	0	0	0	0	0	0	0	0	0	0	0	0	0	0.0204421	0	0.00012265	0
ENSMUSG00000020132_3_D	ENSMUST00000020343	ENSMUSG00000020132	Rab21	chr10	115290191	115290911	-	115290191	115290771	580	6	0.161	0	0	5.227	0	5.021	0	0.192	0	0	0	0	0	0	0	0	0	0	0	0	0	0	0	0	0	0	0	0	0	0	0	0.103175	0	0	3.5768	0	3.89294	0
ENSMUSG00000020132_4_D	ENSMUST00000020343	ENSMUSG00000020132	Rab21	chr10	115290360	115290911	-	115290360	115290771	411	6	0	0	0	0	0	0	0	0	0	0	0	0	0	0	0	0	0	0	0	0	0	0	0	0	0	0	0	0	0	0	0	0	0	0	0	0	0	0
ENSMUSG00000020132_5_D	ENSMUST00000020343	ENSMUSG00000020132	Rab21	chr10	115290420	115290911	-	115290420	115290771	351	6	0	0	2.523	2.029	0	3.261	0	0	1.084	0	0	1.199	0	0	0	0	0	0	0	0	0	0	0	0	2.134	0	0	0	0	0	0	4.21E-05	0	1.5759	1.38816	1.08E-07	2.52862	0
ENSMUSG00000020132_6_P	ENSMUST00000020343	ENSMUSG00000020132	Rab21	chr10	115290492	115290911	-	115290492	115290771	279	6	37.86	40.8	36.341	49.025	49.182	50.902	41.935	39.374	36.104	43.023	43.315	30.305	29.662	36.582	34.157	27.793	36.002	30.826	32.46	34.082	30.415	31.957	30.036	26.346	34.898	38.24	29.811	31.688	44.332	25.804	36.19	24.1983	25.6829	22.7003	33.5444	33.012	39.4641	20.4887
ENSMUSG00000064181_1_D	ENSMUST00000020375	ENSMUSG00000064181	Rab3ip	chr10	116905781	116907118	-	116905781	116907035	1254	3	20.632	17.141	17.882	9.702	8.086	12.895	7.025	17.769	21.988	15.788	34.588	36.341	37.849	31.217	33.116	37.685	38.05	48.969	38.983	43.656	34.555	54.446	46.38	45.199	49.024	43.303	37.294	42.442	36.522	31.181	42.865	9.64488	8.28844	9.30029	6.1337	4.77458	6.90049	4.78126
ENSMUSG00000064181_2_D	ENSMUST00000020375	ENSMUSG00000064181	Rab3ip	chr10	116906526	116907118	-	116906526	116907035	509	3	3.981	16.552	5.816	11.102	11.189	7.672	9.247	6.937	17.183	11.596	9.345	10.631	14.268	15.054	9.293	13.617	25.881	6.926	15.852	7.853	9.576	22.27	0.423	15.37	19.759	17.286	10.551	17.131	2.577	10.708	12.132	1.86088	8.00399	3.02475	7.0188	6.6069	4.10551	6.293
ENSMUSG00000064181_3_P	ENSMUST00000020375	ENSMUSG00000064181	Rab3ip	chr10	116906776	116907118	-	116906776	116907035	259	3	75.387	66.307	76.302	79.196	80.725	79.434	83.728	75.294	60.829	72.617	56.067	53.028	47.883	53.729	57.59	48.698	36.07	44.106	45.165	48.49	55.87	23.285	53.196	39.431	31.217	39.411	52.155	40.427	60.901	58.111	45.003	35.2417	32.0629	39.6834	50.069	47.6649	42.5089	56.9825
ENSMUSG00000020167_1_D	ENSMUST00000020377,ENSMUST00000105340	ENSMUSG00000020167	Tcf3	chr10	80409595	80410274	-	80409595	80410131	536	3	42.066	42.945	55.867	44.015	42.219	45.932	31.543	47.643	45.712	42.44	39.034	42.309	42.12	44.189	42.815	73.243	50.527	40.656	23.824	2.587	15.506	69.491	28.734	60.682	42.836	71.737	55.816	48.997	47.354	39.146	23.944	85.703	79.2169	108.376	74.6346	75.7633	75.3838	43.7191
ENSMUSG00000020186_1_P	ENSMUST00000020403	ENSMUSG00000020186	Csrp2	chr10	110939210	110939494	+	110939287	110939494	207	2	87.286	88.238	88.903	92.709	89.605	89.592	91.734	87.804	88.776	88.932	88.994	84.427	85.951	86.596	91.752	91.765	92.031	75.806	67.883	88.224	91.967	100	88.011	69.176	100	100	95.333	90.11	88.497	94.847	89.556	366.542	377.304	324.887	343.415	340.466	343.778	310.382
ENSMUSG00000020186_2_D	ENSMUST00000020403	ENSMUSG00000020186	Csrp2	chr10	110939210	110939614	+	110939287	110939614	327	2	12.714	11.762	11.097	7.291	10.395	10.408	8.266	12.196	11.224	11.068	11.006	15.573	14.049	13.404	8.248	8.235	7.969	24.194	32.117	11.776	8.033	0	11.989	30.824	0	0	4.667	9.89	11.503	5.153	10.444	53.3881	50.2921	40.5509	27.0069	39.4986	39.9363	27.9671
ENSMUSG00000020219_1_D	ENSMUST00000020440	ENSMUSG00000020219	Timm13	chr10	80899449	80900259	-	80899449	80900160	711	3	0.669	0.216	0.373	0.499	0.664	0.296	0.203	0.792	1.327	1.074	2.546	0.828	1.464	1.155	1.571	1.61	1.838	2.978	1.683	0.919	1.325	1.441	1.993	1.973	3.295	1.593	2.066	1.413	2.157	2.209	2.678	1.43525	0.481448	0.834788	1.72061	2.24159	0.955748	0.596544
ENSMUSG00000020219_2_D	ENSMUST00000020440	ENSMUSG00000020219	Timm13	chr10	80899667	80900259	-	80899667	80900160	493	3	8.111	8.093	7.363	7.622	7.79	9.409	4.442	9.705	7.96	10.191	12.652	13.233	16.149	15.403	17.467	13.326	16.374	14.499	14.801	12.216	13.456	10.504	9.897	5.896	8.008	13.432	15.794	21.468	18.839	22.064	17.892	17.4032	18.0179	16.4672	26.3002	26.3063	30.3873	13.0431
ENSMUSG00000020219_3_P	ENSMUST00000020440	ENSMUSG00000020219	Timm13	chr10	80899898	80900259	-	80899898	80900160	262	3	91.22	91.691	92.264	91.879	91.546	90.295	95.355	89.503	90.712	88.734	84.803	85.939	82.387	83.443	80.961	85.065	81.788	82.523	83.516	86.865	85.22	88.055	88.11	92.131	88.697	84.975	82.14	77.12	79.005	75.727	79.43	195.729	204.148	206.342	317.033	309.126	291.61	279.978
ENSMUSG00000020224_1_P	ENSMUST00000020444	ENSMUSG00000020224	Llph	chr10	120231202	120231663	+	120231372	120231663	291	2	91.359	91.798	92.336	92.698	92.448	93.262	93.983	89.922	87.926	86.516	90.939	89.822	91.193	90.211	90.977	91.246	90.71	91.706	88.966	91.156	87.93	88.258	87.898	86.821	86.319	88.681	90.395	91.302	90.739	91.884	92.001	140.706	149.845	148.14	224.681	212.728	207.619	221.576
ENSMUSG00000020224_2_D	ENSMUST00000020444	ENSMUSG00000020224	Llph	chr10	120231202	120232071	+	120231372	120232071	699	2	8.641	8.202	7.664	7.302	7.552	6.738	6.017	10.078	12.074	13.484	9.061	10.178	8.807	9.789	9.023	8.754	9.29	8.294	11.034	8.844	12.07	11.742	12.102	13.179	13.681	11.319	9.605	8.698	9.261	8.116	7.999	13.3085	13.388	12.296	17.6976	17.3784	15.0002	14.1853
ENSMUSG00000020238_1_D	ENSMUST00000020463	ENSMUSG00000020238	Ncln	chr10	81486248	81487605	-	81486248	81487545	1297	2	0	1.001	0.883	1.403	1.266	0.862	1.376	1.075	1.001	0.882	0.684	3.04	2.572	2.81	1.275	3.764	3.255	0.664	1.493	1.469	2.875	1.409	0	1.954	1.619	2.956	1.952	1.972	0.874	1.374	0.867	0	1.01223	0.8783	1.08564	1.01012	0.672082	0.626759
ENSMUSG00000020250_1_P	ENSMUST00000020484	ENSMUSG00000020250	Txnrd1	chr10	82895976	82896605	+	82896045	82896605	560	2	11.9	7.846	9.843	13.845	14.962	13.319	13.275	5.352	8.101	8.681	8.586	9.108	9.806	0	10.2	0	5.006	6.617	19.429	19.763	17.166	7.446	8.772	10.016	13.75	10.493	5.991	11.253	15.005	0.003	3.822	44.766	30.6921	38.3791	61.101	67.5212	61.9096	42.0819
ENSMUSG00000020250_2_D	ENSMUST00000020484	ENSMUSG00000020250	Txnrd1	chr10	82895976	82897709	+	82896045	82897709	1664	2	88.1	92.154	90.157	86.155	85.038	86.681	86.725	94.648	91.899	91.319	91.414	90.892	90.194	100	89.8	100	94.994	93.383	80.571	80.237	82.834	92.554	91.228	89.984	86.25	89.507	94.009	88.747	84.995	99.997	96.178	331.434	360.505	351.546	380.214	383.767	402.899	274.925
ENSMUSG00000020255_1_P	ENSMUST00000020488	ENSMUSG00000020255	D10Wsu102e	chr10	83365703	83366130	+	83365922	83366130	208	7	24.72	18.325	26.888	22.195	16.957	19.992	14.87	11.459	15.017	22.463	14.345	0.584	8.223	9.499	2.776	25.929	20.457	8.136	31.592	6.625	28.122	29.203	0	5.604	14.902	26.08	24.007	18.026	25.819	4.485	20.741	15.0631	11.5944	17.2915	13.4024	8.29033	10.8999	8.49887
ENSMUSG00000020255_2_D	ENSMUST00000020488	ENSMUSG00000020255	D10Wsu102e	chr10	83365703	83366201	+	83365922	83366201	279	7	0	0	0	0	0	0	0	0	0	0	0	0	0	0	0	0	0	0	0	0	3.453	0	0	0	0	0	0	0	0	23.844	0	0	0	0	0	0	0	0
ENSMUSG00000020255_3_D	ENSMUST00000020488	ENSMUSG00000020255	D10Wsu102e	chr10	83365703	83366460	+	83365922	83366460	538	7	0	0	0	0	0	0	0	0	0	0	0	0	0	0	0	0	0	0	0	0	0	0	0	0	0	0	0	0	0	0	0	0	0	0	6.93E-09	0	2.21E-08	0
ENSMUSG00000020255_4_D	ENSMUST00000020488	ENSMUSG00000020255	D10Wsu102e	chr10	83365703	83366529	+	83365922	83366529	607	7	0	0	0.103	8.264	0	4.272	0	0	0	0	0	0	0	0	11.158	0	0	8.747	0	0	0	0	0	0	0	0	0	0	0	0	0.116	0	0	0.0660992	4.98987	0	2.32935	0
ENSMUSG00000020255_5_D	ENSMUST00000020488	ENSMUSG00000020255	D10Wsu102e	chr10	83365703	83367424	+	83365922	83367424	1502	7	0	5.339	0	0.104	0.642	0	0	0	0	1.079	0	0	0	0	5.147	0.003	5.973	12.848	0	1.516	3.743	5.917	0.024	0	0	0	11.883	1.123	7.447	4.188	3.843	0	3.37766	3.25E-07	0.0626249	0.314038	4.68E-05	0
ENSMUSG00000020255_6_D	ENSMUST00000020488	ENSMUSG00000020255	D10Wsu102e	chr10	83365703	83367968	+	83365922	83367968	2046	7	0.027	3.913	2.664	0	2.043	4.622	5.624	4.287	0.189	4.419	13.43	0.139	0.484	0	0	0.029	2.937	0.001	0	2.227	0	8.107	0.558	0	0	5.698	0.695	0.533	2.569	0	1.956	0.016321	2.47588	1.71316	3.49E-05	0.998628	2.51997	3.21458
ENSMUSG00000020255_7_D	ENSMUST00000020488	ENSMUSG00000020255	D10Wsu102e	chr10	83365703	83368844	+	83365922	83368844	2922	7	75.253	72.423	70.346	69.437	80.358	71.114	79.505	84.254	84.794	72.039	72.224	99.277	91.293	90.501	80.919	74.04	70.633	70.268	68.408	89.632	64.683	56.774	99.418	94.396	85.098	68.222	63.415	80.319	64.165	67.483	73.344	45.8559	45.8218	45.2391	41.9289	39.2873	38.7732	45.4399
ENSMUSG00000020257_1_P	ENSMUST00000020490	ENSMUSG00000020257	Wdr82	chr9	106188595	106189756	+	106188625	106189756	1131	5	0	0	0	1.393	0	1.439	0	0	0	0	0	0	0	0	0	0	0	0	0	0	0	0	0	0	0	0	0	0	0	0	0	0	0	0	1.28789	2.13E-06	1.38318	0
ENSMUSG00000020257_2_D	ENSMUST00000020490	ENSMUSG00000020257	Wdr82	chr9	106188595	106190903	+	106188625	106190903	2278	5	16.347	17.249	30.493	10.451	3.553	14.001	6.001	15.979	9.362	13.87	13.312	5.325	16.295	8.648	11.446	0.544	0.233	15.622	12.223	10.637	21.347	0.493	3.339	11.425	1.152	20.283	3.545	0.042	0.03	0.004	1.516	24.09	25.8108	47.6764	9.66578	3.31198	13.4617	4.58874
ENSMUSG00000020257_3_D	ENSMUST00000020490	ENSMUSG00000020257	Wdr82	chr9	106188595	106191052	+	106188625	106191052	2427	5	47.776	57.449	45.464	57.702	68.329	54.67	63.723	51.687	62.027	52.024	51.393	52.708	48.832	42.762	31.511	73.65	53.91	50.874	63.984	53.043	38.221	54.072	69.317	52.147	61.188	38.154	64.849	63.395	50.828	72.11	54.863	70.4062	85.9652	71.0837	53.3649	63.6891	52.5632	48.7301
ENSMUSG00000020257_4_D	ENSMUST00000020490	ENSMUSG00000020257	Wdr82	chr9	106188595	106191105	+	106188625	106191105	2480	5	24.318	5.558	11.008	14.893	16.135	18.281	22.109	9.325	14.942	18.688	18.176	26.039	13.182	27.016	48.174	6.812	29.373	19.202	16.172	18.646	33.952	27.719	9.956	19.761	15.364	18.911	20.681	21.383	35.645	13.643	24.265	35.8362	8.31647	17.2105	13.7735	15.0391	17.5763	16.907
ENSMUSG00000020257_5_D	ENSMUST00000020490	ENSMUSG00000020257	Wdr82	chr9	106188595	106191136	+	106188625	106191136	2511	5	11.559	19.744	13.035	15.561	11.983	11.609	8.167	23.009	13.669	15.417	17.119	15.927	21.69	21.574	8.868	18.995	16.483	14.302	7.621	17.673	6.481	17.715	17.388	16.668	22.297	22.652	10.925	15.179	13.497	14.243	19.356	17.0342	29.5438	20.3801	14.3916	11.1695	11.162	6.24547
ENSMUSG00000020265_1_D	ENSMUST00000020501,ENSMUST00000099538	ENSMUSG00000020265	Sumo3	chr10	77616147	77617020	+	77616258	77617020	762	4	0	0	0	0	0	0	0	0	0	0	0	0	0	0	0	0	0	0	0	0	0	0	0	0	0	0	0	0	0	0	0	0	0	0	0	0	0	0
ENSMUSG00000020265_2_D	ENSMUST00000020501,ENSMUST00000099538	ENSMUSG00000020265	Sumo3	chr10	77616147	77617144	+	77616258	77617144	886	4	0	0	0	0	0	0	0	0	0	0	0	0	0	0	0	0	0	0	0	0	0	0	0	0	0	0	0	0	0	0	0	0	0	0	0	0	0	0
ENSMUSG00000020265_3_P	ENSMUST00000020501,ENSMUST00000124024,ENSMUST00000099538	ENSMUSG00000020265	Sumo3	chr10	77616147	77616707	+	77616265	77616707	442	4	44.587	38.805	41.878	41.356	46.723	41.552	43.235	37.094	34.527	40.915	38.955	41.956	41.436	36.248	39.148	36.291	38.85	42.575	39.89	41.284	43.621	37.561	37.52	33.013	36.43	38.906	38.527	42.214	39.171	38.633	37.076	138.079	111.738	125.125	125.982	142.842	126.624	140.312
ENSMUSG00000020277_1_D	ENSMUST00000020522	ENSMUSG00000020277	Pfkl	chr10	77986946	77988357	-	77986946	77988209	1263	3	2.01	2.653	3.57	1.811	1.664	1.345	1.141	4.971	4.586	4.517	9.049	7.461	5.838	3.841	8.194	7.091	7.666	11.468	6.761	8.061	9.77	10.661	7.202	6.988	7.799	9.864	6.758	7.129	5.23	6.858	7.859	5.01688	7.25494	8.32035	4.58655	4.63108	3.50105	2.85464
ENSMUSG00000020277_2_D	ENSMUST00000020522	ENSMUSG00000020277	Pfkl	chr10	77987836	77988357	-	77987836	77988209	373	3	8.37	5.844	8.92	10.079	10.796	10.103	12.805	5.228	6.826	5.527	0.586	3.82	0	5.142	6.61	4.117	7.936	5.44	8.315	0.111	6.014	4.623	0	13.12	12.742	8.068	8.138	18.803	5.406	12.308	9.626	20.8935	15.9822	20.7883	25.5204	30.041	26.2976	32.0454
ENSMUSG00000020277_3_P	ENSMUST00000020522	ENSMUSG00000020277	Pfkl	chr10	77987909	77988357	-	77987909	77988209	300	3	89.62	91.502	87.51	88.109	87.54	88.552	86.054	89.801	88.588	89.956	90.364	88.719	94.162	91.018	85.196	88.792	84.398	83.092	84.924	91.828	84.215	84.716	92.798	79.892	79.459	82.069	85.104	74.068	89.364	80.834	82.515	223.701	250.22	203.948	223.093	243.588	230.498	215.35
ENSMUSG00000020283_1_D	ENSMUST00000020523	ENSMUSG00000020283	Pex13	chr11	23646618	23649590	-	23646618	23649291	2673	7	1.894	0.622	0.796	0.836	0.765	0	1.247	2.036	1.49	2.337	3.578	4.228	4.289	2.514	9.356	13.462	11.49	9.884	8.39	10.578	10.774	6.848	7.422	8.148	6.59	11.414	3.3	9.499	4.046	5.907	5.822	0.914333	0.274369	0.398524	0.328401	0.305557	0	0.853166
ENSMUSG00000020283_2_D	ENSMUST00000020523	ENSMUSG00000020283	Pex13	chr11	23646845	23649590	-	23646845	23649291	2446	7	2.322	0	8.648	5.367	3.773	4.259	3.686	10.051	5.143	4.598	2.394	2.045	0.001	3.454	0.408	13.168	9.344	3.653	0.588	5.834	0.818	8.001	0.012	0	7.097	0	2.575	2.582	0.275	0.311	2.051	1.12051	0	4.33167	2.10778	1.50781	1.35734	2.52227
ENSMUSG00000020283_3_D	ENSMUST00000020523	ENSMUSG00000020283	Pex13	chr11	23646998	23649590	-	23646998	23649291	2293	7	8.915	14.354	3.486	2.157	2.884	3.228	1.114	2.048	9.73	6.245	9.399	9.498	12.033	9.304	14.363	5.164	2.189	12.148	8.867	0.749	16.329	4.645	11.597	8.361	3.356	4.647	15.022	7.01	16.288	12.135	10.053	4.30295	6.32892	1.74614	0.847097	1.15271	1.02852	0.762257
ENSMUSG00000020283_4_D	ENSMUST00000020523	ENSMUSG00000020283	Pex13	chr11	23647459	23649590	-	23647459	23649291	1832	7	0	0	0	0	0	0	0	0	0	0	0	0	0	0	0	0	0	0	0	0	0	0	0	0	0	0	0	0	0	0	0	0	0	0	0	0	0	5.10E-06
ENSMUSG00000020283_5_D	ENSMUST00000020523	ENSMUSG00000020283	Pex13	chr11	23647497	23649590	-	23647497	23649291	1794	7	0	0	0	0	0	1.142	2.276	0.071	0.352	0	0.958	0	0	1.127	4.479	0	0.002	0	4.09	8.62	0.196	7.138	1.977	6.272	5.804	7.812	0	1.88	0	0	3.772	0	0	0	0	0	0.363983	1.55718
ENSMUSG00000020283_6_D	ENSMUST00000020523	ENSMUSG00000020283	Pex13	chr11	23648076	23649590	-	23648076	23649291	1215	7	0	1.093	0.52	0.591	1.607	0.727	0	2.866	0	0	0	0.004	0	0	0	0	0	0	2.504	0	0.012	0.007	2.407	0	0	0	0.315	0	0	2.239	0	0	0.481735	0.260498	0.232142	0.642081	0.231771	0
ENSMUSG00000020283_7_P	ENSMUST00000020523	ENSMUSG00000020283	Pex13	chr11	23648823	23649590	-	23648823	23649291	468	7	86.869	83.931	86.549	91.049	90.972	90.643	91.677	82.927	83.285	86.82	83.671	84.225	83.677	83.6	71.394	68.206	76.976	74.316	75.56	74.219	71.871	73.362	76.586	77.219	77.152	76.127	78.788	79.029	79.391	79.408	78.302	41.9285	37.0069	43.3491	35.7607	36.3594	28.8849	62.725
ENSMUSG00000020290_1_P	ENSMUST00000020538,ENSMUST00000109551,ENSMUST00000102869	ENSMUSG00000020290	Xpo1	chr11	23295960	23296123	+	23296107	23296123	16	7	0	0	0	0	0	0	0	0	0	0	0	0	0	0	0	0	0	0	0	0	0	0	0	0	0	0	0	0	0	0	0	0	0	0	0	0	0	0
ENSMUSG00000020303_1_D	ENSMUST00000020546	ENSMUSG00000020303	Stc2	chr11	31357306	31360528	-	31357306	31360143	2837	6	0	0	0	0	0	0.874	0	0	0	0	0	0	0	5.034	4.818	0	0	4.717	2.115	0	1.891	0	0	0	2.681	2.115	8.144	4.148	1.968	1.107	0.93	0	0	0	0	0	0.118942	0
ENSMUSG00000020303_2_D	ENSMUST00000020546	ENSMUSG00000020303	Stc2	chr11	31357888	31360528	-	31357888	31360143	2255	6	33.627	50.81	27.1	34.225	27.311	18.889	30.515	59.72	47.19	33.142	94.292	75.537	17.076	80.283	40.555	59.93	36.094	65.058	97.885	52.221	87.063	58.781	9.34	67.953	42.76	45.682	26.368	83.107	59.198	42.664	56.873	3.02263	4.22672	2.6349	5.57394	4.68594	2.56938	2.78257
ENSMUSG00000020303_3_D	ENSMUST00000020546	ENSMUSG00000020303	Stc2	chr11	31357991	31360528	-	31357991	31360143	2152	6	14.869	0.001	19.71	0	0.004	14.608	0.009	1.541	33.205	0	1.704	0	42.028	14.684	13.246	0	23.908	0.01	0	8.526	0	6.297	47.734	0	30.587	16.664	35.155	0	10.288	27.907	9.838	1.33648	4.40E-05	1.9164	0	0.00068927	1.98706	0.000795333
ENSMUSG00000020303_4_D	ENSMUST00000020546	ENSMUSG00000020303	Stc2	chr11	31359442	31360528	-	31359442	31360143	701	6	0	10.071	4.481	13.321	17.28	16.448	34.385	0	0	19.842	0	0	0	0	7.303	0.111	0	2.785	0	0	0	13.202	0	0	0	0.678	0	0	0	0.005	0.001	0	0.837772	0.435657	2.16939	2.96486	2.2373	3.13551
ENSMUSG00000020303_5_D	ENSMUST00000020546	ENSMUSG00000020303	Stc2	chr11	31359897	31360528	-	31359897	31360143	246	6	51.504	39.118	48.709	5.51	14.549	0	0	9.409	19.606	47.016	4.004	18.069	40.896	0	34.077	1.634	28.334	27.431	0	39.254	11.046	21.72	42.926	32.047	0.001	34.86	30.334	0	0.001	24.411	27.909	4.62949	3.2541	4.73588	0.897444	2.49631	5.87E-09	0
ENSMUSG00000020303_6_P	ENSMUST00000020546	ENSMUSG00000020303	Stc2	chr11	31360045	31360528	-	31360045	31360143	98	6	0	0	0	46.944	40.857	49.18	35.092	29.33	0	0	0	6.394	0	0	0	38.325	11.664	0	0	0	0	0	0	0	23.971	0	0	12.744	28.544	3.906	4.451	0	0	1.84E-05	7.64531	7.01014	6.68971	3.19995
ENSMUSG00000020307_1_P	ENSMUST00000020550	ENSMUSG00000020307	Cdc34	chr10	79687848	79688095	+	79688059	79688095	36	2	0	0	0	0	0	0	1.967	0	0	0	0	0	0	0	0	11.445	0	0	0	0	0.253	0	0	0	0	0	0	5.154	0	0	0	0	0	0	0	0	0	8.97192
ENSMUSG00000020305_1_P	ENSMUST00000020551	ENSMUSG00000020305	Asb3	chr11	31101036	31101470	+	31101242	31101470	228	2	92.093	88.532	91.99	95.88	93.729	95.526	95.222	88.765	92.107	90.633	92.435	86.087	92.706	94.001	54.296	69.277	77.67	74.28	69.245	83.306	79.817	74.418	78.168	84.401	80.097	78.407	77.979	73.503	76.341	81.385	80.095	13.7285	9.80462	12.6545	14.091	11.7815	14.3812	17.7488
ENSMUSG00000020305_2_D	ENSMUST00000020551	ENSMUSG00000020305	Asb3	chr11	31101036	31102706	+	31101242	31102706	1464	2	7.907	11.468	8.01	4.12	6.271	4.474	4.778	11.235	7.893	9.367	7.565	13.913	7.294	5.999	45.704	30.723	22.33	25.72	30.755	16.694	20.183	25.582	21.832	15.599	19.903	21.593	22.021	26.497	23.659	18.615	19.905	1.17869	1.27006	1.10189	0.605516	0.788308	0.673614	0.890681
ENSMUSG00000020326_1_D	ENSMUST00000020576	ENSMUSG00000020326	Ccng1	chr11	40748551	40751059	-	40748551	40750867	2316	7	42.389	36.364	42.696	28.952	25.882	24.617	27.588	65.515	63.461	44.33	52.989	52.711	61.353	89.045	54.49	58.54	49.901	43.629	53.982	46.839	49.912	53.922	47.752	60.311	57.563	42.17	49.631	54.057	55.666	56.752	51.765	168.764	165.983	173.194	91.16	81.9588	91.6562	104.894
ENSMUSG00000020326_2_D	ENSMUST00000020576	ENSMUSG00000020326	Ccng1	chr11	40748959	40751059	-	40748959	40750867	1908	7	0	0	0	3.066	3.291	0.568	3.52	0.045	0.002	0	0	0.018	0	0	1.177	1.662	0.139	0.001	0	0.011	2.502	4.426	0.007	1.631	0.226	0.001	0.083	1.238	0.001	0.038	0.008	0.000230191	0.000112087	0.000341899	9.65502	10.4207	2.11461	13.3825
ENSMUSG00000020326_3_D	ENSMUST00000020576	ENSMUSG00000020326	Ccng1	chr11	40749176	40751059	-	40749176	40750867	1691	7	3.587	2.57	6.469	3.427	5.307	2.432	1.738	8.393	0.215	5.207	5.347	6.692	1.513	0	0.002	4.864	0	0	0	0.002	5.2	0.038	0.036	0.003	1.234	0.289	2.525	0.045	0	2.33	0.051	14.2792	11.7325	26.2394	10.7914	16.8037	9.05378	6.60985
ENSMUSG00000020326_4_D	ENSMUST00000020576	ENSMUSG00000020326	Ccng1	chr11	40749528	40751059	-	40749528	40750867	1339	7	16.657	13.103	12.452	10.118	10.204	10.837	9.848	17.236	19.634	13.726	12.294	10.409	17.215	10.955	9.498	9.926	8.466	13.393	15.457	11.16	9.728	12.909	13.14	4.294	13.001	12.833	11.663	7.416	13.787	13.045	14.883	66.3173	59.8102	50.5114	31.8583	32.3104	40.3492	37.4438
ENSMUSG00000020326_5_D	ENSMUST00000020576	ENSMUSG00000020326	Ccng1	chr11	40750263	40751059	-	40750263	40750867	604	7	0	0	0	0	0	0	0	0	0	0	0	0	0	0	0	0	0	0	0	0	0	0	0	0	0	0	0	0	0	0	0	0	0	0	0	0	0	0
ENSMUSG00000020326_6_D	ENSMUST00000020576	ENSMUSG00000020326	Ccng1	chr11	40750747	40751059	-	40750747	40750867	120	7	0	0	0	0	0	0	0	0	0	0	0	0	0	0	0	0	0	0	0	0	0	0	0	0	0	0	0	0	0	0	0	0	0	0	0	0	0	0
ENSMUSG00000020326_7_P	ENSMUST00000020576	ENSMUSG00000020326	Ccng1	chr11	40750842	40751059	-	40750842	40750867	25	7	37.368	47.963	38.383	54.435	55.317	61.547	57.306	8.81	16.687	36.737	29.37	30.17	19.919	0	34.833	25.008	41.495	42.978	30.561	41.989	32.658	28.705	39.064	33.76	27.975	44.708	36.098	37.244	30.546	27.834	33.294	148.775	218.928	155.698	171.396	175.164	229.161	217.884
ENSMUSG00000020328_1_D	ENSMUST00000020578	ENSMUSG00000020328	Nudcd2	chr11	40739158	40739627	+	40739242	40739627	385	4	0	0	0	0	0	0	0	0	0	0	0	0	0.88	0.797	0	0	0	0	0	0	0	0	0	0	0.004	0	0	0	0	0	0	0	0	0	0	0	0	0
ENSMUSG00000020328_2_D	ENSMUST00000020578	ENSMUSG00000020328	Nudcd2	chr11	40739158	40739749	+	40739242	40739749	507	4	0	0	0	0	0	0	0	0	0	0	0	0	0	0	0	0	0	0	0	0	0	0	0	0	0	0	0	0	0	0	0	0	0	0	0	0	0	0
ENSMUSG00000020328_3_D	ENSMUST00000020578	ENSMUSG00000020328	Nudcd2	chr11	40739158	40740046	+	40739242	40740046	804	4	57.03	62.796	64.257	51.175	50.256	59.208	56.787	61.288	60.642	59.989	61.299	58.65	55.48	56.848	72.652	64.889	75.938	57.723	69.108	69.43	72.224	78.348	67.114	75.372	60.556	71.761	57.542	71.601	68.322	62.851	61.576	163.468	165.826	174.343	151.772	140.355	162.236	169.157
ENSMUSG00000020349_1_P	ENSMUST00000020608	ENSMUSG00000020349	Ppp2ca	chr11	52121901	52122139	+	52121974	52122139	165	8	0	0	0	0	0	0	0	0	0	0	0	0	0	0	0	0	0	0	0	0	0	0	0	0	0	0	0	0	0	0	0	0	0	0	0	0	0	0
ENSMUSG00000020349_2_D	ENSMUST00000020608	ENSMUSG00000020349	Ppp2ca	chr11	52121901	52122289	+	52121974	52122289	315	8	30.168	31.658	27.52	27.878	24.283	29.271	33.206	23.981	31.168	27.052	27	29.898	25.69	24.54	25.647	27.663	28.852	29.562	28.518	29.519	28.325	26.269	28.442	30.482	29.036	24.148	28.978	27.018	25.775	25.042	29.665	127.695	124.369	109.304	114.166	92.3425	122.593	184.162
ENSMUSG00000020349_3_D	ENSMUST00000020608	ENSMUSG00000020349	Ppp2ca	chr11	52121901	52122608	+	52121974	52122608	634	8	29.931	22.25	27.926	33.201	33.024	34.659	28.906	31.544	29.165	28.137	32.971	29.252	31.869	33.908	22.767	23.322	22.304	22.976	26.351	25.395	26.658	28.844	23.133	22.259	26.302	29.806	23.635	19.886	24.199	23.582	22.168	126.689	87.4107	110.918	135.963	125.584	145.158	160.314
ENSMUSG00000020349_4_D	ENSMUST00000020608	ENSMUSG00000020349	Ppp2ca	chr11	52121901	52122737	+	52121974	52122737	763	8	25.127	30.406	29.417	25.79	28.66	23.849	21.43	31.096	27.762	32.362	28.258	29.637	29.72	28.187	30.285	25.61	28.698	27.027	26.027	28.134	26.979	26.523	32.011	32.257	29.551	30.665	23.198	27.747	26.744	27.285	26.019	106.355	119.451	116.839	105.612	108.987	99.8827	118.851
ENSMUSG00000020349_5_D	ENSMUST00000020608	ENSMUSG00000020349	Ppp2ca	chr11	52121901	52123000	+	52121974	52123000	1026	8	3.049	2.089	1.522	1.212	3.771	1.178	2.891	2.156	1.37	2.115	1.372	0.277	1.652	1.374	1.04	3.256	0.551	1.717	2.886	1.395	1.139	2.286	2.825	1.199	0.419	0.798	3.151	4.534	1.939	4.065	1.394	12.9037	8.20832	6.04536	4.96328	14.3389	4.93305	16.0355
ENSMUSG00000020349_6_D	ENSMUST00000020608	ENSMUSG00000020349	Ppp2ca	chr11	52121901	52123048	+	52121974	52123048	1074	8	0	0.024	0	0	0.105	0.684	0.055	0	0.001	0	0.083	0.001	0	0.25	0.004	0.078	0	0.031	0.004	0.001	0	0.003	0	0.01	0	0	0	0	0	0	0.003	4.79E-05	0.0927332	0.000413936	0.000395962	0.400308	2.86422	0.304789
ENSMUSG00000020349_7_D	ENSMUST00000020608	ENSMUSG00000020349	Ppp2ca	chr11	52121901	52123391	+	52121974	52123391	1417	8	10.392	12.133	12.14	11.263	9.501	9.684	12.877	9.613	9.188	9.052	8.589	9.261	9.368	10.046	18.166	18.029	17.689	16.819	14.47	13.926	15.11	14.268	11.895	12.114	12.877	12.721	18.874	18.635	19.056	17.754	18.482	43.9875	47.6668	48.2176	46.122	36.1324	40.5569	71.4128
ENSMUSG00000020349_8_D	ENSMUST00000020608	ENSMUSG00000020349	Ppp2ca	chr11	52121901	52127794	+	52121974	52127794	5820	8	1.334	1.44	1.476	0.656	0.656	0.675	0.634	1.611	1.345	1.282	1.727	1.674	1.7	1.695	2.091	2.042	1.906	1.868	1.744	1.631	1.79	1.806	1.696	1.678	1.815	1.861	2.165	2.18	2.287	2.273	2.269	5.64488	5.65712	5.86047	2.68648	2.49639	2.82614	3.51759
ENSMUSG00000020361_1_D	ENSMUST00000020630	ENSMUSG00000020361	Hspa4	chr11	53259813	53261815	-	53259813	53261611	1798	3	7.024	10.159	8.551	5.503	4.619	5.986	3.188	17.124	13.304	15.597	18.203	19.202	16.661	20.515	31.972	40.369	33.405	34.173	29.53	36.256	35.345	38.935	37.63	45.747	34.084	33.861	30.086	34.237	27.672	28.878	29.356	35.54	50.4638	40.482	29.0318	25.9709	33.3656	25.6456
ENSMUSG00000020361_2_D	ENSMUST00000020630	ENSMUSG00000020361	Hspa4	chr11	53260032	53261815	-	53260032	53261611	1579	3	17.545	14.97	16.263	6.51	6.185	5.887	3.936	21.57	25.1	22.087	32.951	31.81	32.102	27.09	41.226	49.015	42.584	42.798	44.345	35.067	43.131	42.336	40.763	39.826	39.556	46.963	36.816	29.99	35.264	35.455	37.129	88.7713	74.3643	76.9939	34.3447	34.774	32.8121	31.6585
ENSMUSG00000020361_3_P	ENSMUST00000020630	ENSMUSG00000020361	Hspa4	chr11	53261549	53261815	-	53261549	53261611	62	3	75.431	74.872	75.186	87.987	89.197	88.126	92.876	61.306	61.596	62.317	48.846	48.989	51.236	52.394	26.801	10.616	24.011	23.029	26.125	28.677	21.523	18.729	21.607	14.427	26.361	19.176	33.098	35.772	37.064	35.668	33.516	381.652	371.935	355.951	464.191	501.531	491.177	747.126
ENSMUSG00000020368_1_D	ENSMUST00000020637	ENSMUSG00000020368	Canx	chr11	50294466	50296335	-	50294466	50296281	1815	8	47.764	45.245	43.655	41.017	40.903	41.992	40.525	40.69	44.029	41.81	42.929	42.207	32.422	45.894	51.29	51.643	51.315	48.903	47.039	48.321	49.392	49.636	42.991	46.037	45.537	43.82	46.414	45.354	46.891	49.956	42.454	224.297	208.475	208.01	133.876	126.345	133.331	161.615
ENSMUSG00000020368_2_D	ENSMUST00000020637	ENSMUSG00000020368	Canx	chr11	50294604	50296335	-	50294604	50296281	1677	8	0	0.003	0	0	0	0	0	0.026	0.363	0.643	0.003	0.009	3.445	0	0	0	0	0	0	0	0	0	0	0	0	0	0	0	0	0	0	0.000176779	0.0145319	0.00152893	0.000183126	2.27E-05	6.35E-09	0
ENSMUSG00000020368_3_D	ENSMUST00000020637	ENSMUSG00000020368	Canx	chr11	50294645	50296335	-	50294645	50296281	1636	8	0.001	0.038	0	0	0	0	0	0.039	0.073	0.442	0.002	0.003	1.629	0	0	0	0	0	0	0	0	0	0	0	0	0	0	0	0	0	0	0.00363485	0.173678	3.15E-05	8.52E-06	3.41E-05	3.73E-08	0
ENSMUSG00000020368_4_D	ENSMUST00000020637	ENSMUSG00000020368	Canx	chr11	50294952	50296335	-	50294952	50296281	1329	8	50.317	50.519	52.125	57.152	56.48	56.33	57.507	56.438	53.324	54.991	54.726	54.766	55.193	52.35	45.692	45.71	46.189	47.588	46.292	49.618	48.371	48.016	54.976	48.266	51.847	53.804	50.956	51.315	50.908	47.136	54.477	236.282	232.776	248.371	186.539	174.461	178.856	229.338
ENSMUSG00000020380_1_D	ENSMUST00000020649	ENSMUSG00000020380	Rad50	chr11	53649518	53650655	-	53649518	53650468	950	2	74.064	85.302	92.555	82.381	72.16	69.59	82.785	82.565	95.423	82.729	72.377	100	100	100	71.812	98.56	93.088	87.061	91.846	65.628	62.786	82.582	100	84.892	84.571	95.327	79.328	65.568	80.822	59.81	96.63	57.4804	55.258	58.4407	49.7826	46.1689	46.0443	65.7615
ENSMUSG00000020380_2_P	ENSMUST00000020649	ENSMUSG00000020380	Rad50	chr11	53650246	53650655	-	53650246	53650468	222	2	25.936	14.698	7.445	17.619	27.84	30.41	17.215	17.435	4.577	17.271	27.623	0	0	0	28.188	1.44	6.912	12.939	8.154	34.372	37.214	17.418	0	15.108	15.429	4.673	20.672	34.432	19.178	40.19	3.37	20.1284	9.52145	4.70075	10.647	17.8125	20.1206	13.6746
ENSMUSG00000020386_1_P	ENSMUST00000020653	ENSMUSG00000020386	Sar1b	chr11	51791326	51791754	+	51791443	51791754	311	2	28.883	25.783	16.957	26.186	11.462	24.535	30.914	31.174	14.703	25.672	28.972	27.693	24.011	26.543	11.316	18.286	24.581	31.558	20.881	27.719	36.896	20.358	31.299	23.666	28.081	36.945	15.701	27.744	22.353	30.855	23.675	20.3017	20.72	10.2679	18.5305	7.24615	16.3763	38.6878
ENSMUSG00000020386_2_D	ENSMUST00000020653	ENSMUSG00000020386	Sar1b	chr11	51791326	51791926	+	51791443	51791926	483	2	71.117	74.217	83.043	73.814	88.538	75.465	69.086	68.826	85.297	74.328	71.028	72.307	75.989	73.457	88.684	81.714	75.419	68.442	79.119	72.281	63.104	79.642	68.701	76.334	71.919	63.055	84.299	72.256	77.647	69.145	76.325	49.9884	59.6429	50.2862	52.2354	55.9703	50.3691	86.4607
ENSMUSG00000020390_1_D	ENSMUST00000020657	ENSMUSG00000020390	Ube2b	chr11	51985555	51986810	-	51985555	51986681	1126	9	10.172	10.138	8.304	4.78	5.601	5.841	7.831	14.547	13.096	13.381	13.353	14.393	14.385	14.414	31.077	31.626	29.469	28.276	30.086	28.894	30.202	29.288	31.823	31.429	30.829	31.116	22.864	25.096	25.344	23.505	25.288	26.8461	28.6489	25.0884	12.5406	13.5444	12.9391	18.1565
ENSMUSG00000020390_2_D	ENSMUST00000020657	ENSMUSG00000020390	Ube2b	chr11	51985876	51986810	-	51985876	51986681	805	9	0.888	2.143	0.534	1.714	1.401	3.029	0	0.482	0	2.2	1.266	0	0.012	3.137	0.003	0.028	0	0	0	0	0.074	0.008	0.638	0.002	0.015	0	0	0.01	0	0.148	0	2.34393	6.05619	1.61353	4.49609	3.38728	6.70983	0
ENSMUSG00000020390_3_D	ENSMUST00000020657	ENSMUSG00000020390	Ube2b	chr11	51986125	51986810	-	51986125	51986681	556	9	0	0	0	0	0	0	0	0	0	0	0	0	0	0	0	0	0	0	0	0	0	0	0	0	0	0	0	0	0	0	0	0	0	0	0	0	0	0
ENSMUSG00000020390_4_D	ENSMUST00000020657	ENSMUSG00000020390	Ube2b	chr11	51986251	51986810	-	51986251	51986681	430	9	4.788	3.334	2.098	2.122	1.124	1.8	0	2.579	0.937	0	0.066	0	5.187	0.437	0	0	0	0	0	0	0	0	0	0	0	0	0	0	0	0	0	12.6372	9.42206	6.33733	5.56688	2.71791	3.98731	0
ENSMUSG00000020390_5_D	ENSMUST00000020657	ENSMUSG00000020390	Ube2b	chr11	51986301	51986810	-	51986301	51986681	380	9	19.331	21.946	23.037	22.709	21.448	28.555	12.336	32.842	29.279	20.972	29.183	34.746	29.177	30.137	3.056	0	4.576	11.715	12.205	6.269	20.255	17.228	2.97	4.8	7.151	0.037	7.685	7.702	1.656	8.343	5.774	51.0171	62.0156	69.6023	59.5742	51.8619	63.258	28.6022
ENSMUSG00000020390_6_D	ENSMUST00000020657	ENSMUSG00000020390	Ube2b	chr11	51986385	51986810	-	51986385	51986681	296	9	16.947	27.906	12.241	31.978	26.393	26.82	31.387	12.254	6.412	15.792	16.045	11.549	0.009	18.061	32.617	36.2	35.908	26.061	25.436	26.732	18.18	18.668	33.282	23.868	33.131	32.32	35.772	28.234	43.125	34.275	31.606	44.7261	78.8579	36.984	83.8911	63.8195	59.4134	72.7772
ENSMUSG00000020390_7_D	ENSMUST00000020657	ENSMUSG00000020390	Ube2b	chr11	51986438	51986810	-	51986438	51986681	243	9	3.804	0	13.924	0.796	0.891	15.084	13.977	10.527	17.119	4.773	4.653	2.915	12.588	4.068	1.832	8.683	0.231	0	5.666	4.548	3.625	9.754	0.185	15.386	0	6.643	1.36	11.793	3.06	0.185	16.894	10.0387	3.52E-07	42.07	2.08858	2.15372	33.4162	32.4083
ENSMUSG00000020390_8_D	ENSMUST00000020657	ENSMUSG00000020390	Ube2b	chr11	51986545	51986810	-	51986545	51986681	136	9	44.07	34.532	39.863	35.9	43.142	18.872	34.469	26.77	33.157	42.882	35.434	36.397	38.642	29.746	31.414	23.464	29.815	33.949	26.607	33.557	27.665	25.053	31.101	24.516	28.874	29.884	32.319	27.166	26.815	33.544	20.438	116.31	97.5815	120.438	94.1807	104.318	41.8067	79.9233
ENSMUSG00000020397_1_P	ENSMUST00000020665,ENSMUST00000170928,ENSMUST00000109232	ENSMUSG00000020397	Med7	chr11	46440562	46441533	+	46441281	46441533	252	3	84.941	90.73	77.973	86.39	92.817	87.996	86.943	84.05	87.802	84.118	93.948	83.681	88.297	82.694	71.528	79.049	85.106	78.424	95.033	90.11	75.982	77.472	79.444	85.871	78.205	84.802	83.072	68.634	83.987	86.662	85.974	61.6814	67.2006	63.2699	68.4886	70.8366	66.7719	67.872
ENSMUSG00000020402_1_P	ENSMUST00000020673,ENSMUST00000102758	ENSMUSG00000020402	Vdac1	chr11	52388431	52388567	+	52388523	52388567	44	3	0	0	0	0	0	0	0	0	0	0	0	0	0	0	0	0	0	0	0	0	0	0	0	0	0	0	0	0	0	0	0	0	0	0	0	0	0	0
ENSMUSG00000020413_1_D	ENSMUST00000020683	ENSMUSG00000020413	Hus1	chr11	8993136	8996932	-	8993136	8996849	3713	2	89.016	79.099	77.769	77.449	71.29	69.775	76.229	99.999	86.227	100	67.145	83.63	59.448	100	86.538	93.311	82.139	100	76.394	91.608	100	66.633	90.71	100	100	67.157	100	54.904	98.173	90.864	73.214	35.6196	35.2502	37.6286	28.6293	27.5619	27.2079	36.6004
ENSMUSG00000020413_2_P	ENSMUST00000020683	ENSMUSG00000020413	Hus1	chr11	8996614	8996932	-	8996614	8996849	235	2	10.984	20.901	22.231	22.551	28.71	30.225	23.771	0.001	13.773	0	32.855	16.37	40.552	0	13.462	6.689	17.861	0	23.606	8.392	0	33.367	9.29	0	0	32.843	0	45.096	1.827	9.136	26.786	4.39538	9.31454	10.7566	8.33593	11.1	11.786	11.4136
ENSMUSG00000020423_1_D	ENSMUST00000020692	ENSMUSG00000020423	Btg2	chr1	134075338	134077703	-	134075338	134077368	2030	2	100	100	100	100	94.038	99.672	89.738	100	100	100	100	100	100	100	100	100	100	100	100	100	100	100	100	100	100	100	100	100	100	100	100	62.8397	51.7033	61.0397	47.4581	45.8363	45.6553	31.8533
ENSMUSG00000020423_2_P	ENSMUST00000020692	ENSMUSG00000020423	Btg2	chr1	134076867	134077703	-	134076867	134077368	501	2	0	0	0	0	5.962	0.328	10.262	0	0	0	0	0	0	0	0	0	0	0	0	0	0	0	0	0	0	0	0	0	0	0	0	0	0	0	0	2.90579	0.150123	3.6425
ENSMUSG00000020422_1_D	ENSMUST00000020695	ENSMUSG00000020422	Tns3	chr11	8431646	8434638	-	8431646	8434493	2847	2	83.035	83.462	72.305	73.53	68.174	74.74	69.037	87.13	78.266	73.044	73.721	79.412	79.495	90.208	84.008	84.117	74.633	84.747	74.07	97.916	77.874	89.154	100	78.066	99.675	67.625	80.536	75.715	73.218	80.276	80.617	81.3782	82.4489	83.3487	73.1419	72.3759	72.237	65.7623
ENSMUSG00000020422_2_P	ENSMUST00000020695	ENSMUSG00000020422	Tns3	chr11	8433769	8434638	-	8433769	8434493	724	2	16.965	16.538	27.695	26.47	31.826	25.26	30.963	12.87	21.734	26.956	26.279	20.588	20.505	9.792	15.992	15.883	25.367	15.253	25.93	2.084	22.126	10.846	0	21.934	0.325	32.375	19.464	24.285	26.782	19.724	19.383	16.627	16.3374	31.9255	26.3302	33.787	24.4142	29.4937
ENSMUSG00000020462_1_D	ENSMUST00000020754	ENSMUSG00000020462	Ccdc104	chr11	29221531	29221985	-	29221531	29221883	352	2	100	100	100	100	78.528	82.844	83.525	100	100	100	100	100	100	100	100	100	100	100	100	100	100	100	100	100	100	100	100	100	100	100	100	18.5338	18.5506	24.844	15.0039	13.1447	15.2585	20.6154
ENSMUSG00000020462_2_P	ENSMUST00000020754	ENSMUSG00000020462	Ccdc104	chr11	29221801	29221985	-	29221801	29221883	82	2	0	0	0	0	21.472	17.156	16.475	0	0	0	0	0	0	0	0	0	0	0	0	0	0	0	0	0	0	0	0	0	0	0	0	0	0	0	0	3.59418	3.15991	4.06638
ENSMUSG00000020463_1_P	ENSMUST00000020755	ENSMUSG00000020463	Smek2	chr11	29218455	29218916	+	29218551	29218916	365	4	14.932	18.626	35.378	21.528	38.231	24.45	31.998	26.295	37.524	19.257	30.626	18.569	28.957	22.748	28.722	26.842	25.141	29.735	16.556	20.121	3.024	26.531	31.696	24.75	19.871	15.592	27.438	0.046	21.193	18.971	9.672	6.65522	10.1069	20.0625	8.27488	13.643	7.85644	14.5701
[truncated: 11,312 more rows]
[truncated: 24 more columns]
