# Supplementary material for: QAPA: a new method for the systematic analysis of alternative polyadenylation from RNA-seq data
Source: Genome Biol. 2018 Mar 28;19:45. doi: 10.1186/s13059-018-1414-4 (PMC5874996; doi:10.1186/s13059-018-1414-4)
Supplement: Supplementary file 3 — Poly(A) site feature matrix for modeling the APA regulatory code. This tab-delimited file contains feature matrix used to build a regression model of poly(A) site strength. Each row is a training/test example of a poly(A) site based on proximal and constitutive 3′ UTRs. Except for the first six columns, each column is a feature vector describing a particular property of the example’s poly(A) site. The response vector (“y”) is the average PAU of all samples from the Hubbard et al. RNA-seq dataset. Polyadenylation signal features begin with the prefix “PAS”. Poly(A) site dinucleotide features have the suffix “_pasite”. Overall upstream and downstream dinucleotide contents have the suffices “_upcontent” and “_downcontent”, respectively. Conservation features have the prefix “phyloP60way” followed by the bin location. Cis RBP motif features have the prefix “cis”. (TXT 18071 kb) [file 13059_2018_1414_MOESM3_ESM.txt]

APA_ID	Gene	Gene_Name	Chr	start	end	Strand	Mean_PAU	Length	PAS.AAUAAA	PAS.AAGAAA	PAS.AAUACA	PAS.AAUAGA	PAS.AAUAUA	PAS.AAUGAA	PAS.ACUAAA	PAS.AGUAAA	PAS.AUUAAA	PAS.CAUAAA	PAS.GAUAAA	PAS.UAUAAA	PAS.AAUAAU	PAS.AACAAA	PAS.AUUACA	PAS.AUUAUA	PAS.AACAAG	PAS.AAUAAG	has_ugua	GG_pasite	GC_pasite	AG_pasite	AU_pasite	CU_pasite	UG_pasite	GU_pasite	UC_pasite	AA_pasite	AC_pasite	GA_pasite	UA_pasite	CC_pasite	CA_pasite	CG_pasite	UU_pasite	CA_upcontent	GC_upcontent	UC_upcontent	GG_upcontent	CU_upcontent	UU_upcontent
ENSMUSG00000000056_1_P	ENSMUSG00000000056	Narf	chr11	121254557	121254558	+	92.88951613	1636	1	0	0	0	0	0	0	0	0	0	0	0	0	0	0	0	0	0	0	0	0	0	0	0	0	1	0	0	0	0	0	0	0	0	0	0.086956522	0.023411371	0.040133779	0.076923077	0.036789298	0.120401338
ENSMUSG00000000078_1_P	ENSMUSG00000000078	Klf6	chr13	5868109	5868110	+	9.479645161	827	0	0	0	0	0	0	0	0	0	0	0	1	0	0	0	0	1	0	1	0	0	0	0	0	0	0	0	0	0	0	1	0	0	0	0	0.056856187	0.046822742	0.036789298	0.090301003	0.053511706	0.08361204
ENSMUSG00000000085_1_S	ENSMUSG00000000085	Scmh1	chr4	120530201	120530202	+	100	312	1	0	1	0	0	0	0	0	0	0	0	1	0	0	0	0	0	0	0	0	0	0	0	0	0	0	0	0	0	0	0	0	1	0	0	0.063545151	0.070234114	0.070234114	0.063545151	0.10367893	0.070234114
ENSMUSG00000000127_1_P	ENSMUSG00000000127	Fer	chr17	64139193	64139194	+	50.0536129	177	1	1	0	0	0	0	0	0	0	0	0	0	0	0	0	0	0	0	0	0	0	0	0	0	0	0	0	0	0	0	0	0	1	0	0	0.08361204	0.030100334	0.056856187	0.040133779	0.066889632	0.100334448
ENSMUSG00000000131_1_S	ENSMUSG00000000131	Xpo6	chr7	126101704	126101705	-	100	584	1	0	0	0	0	0	1	0	0	0	0	1	0	0	0	0	0	0	0	1	0	0	0	0	0	0	0	0	0	0	0	0	0	0	0	0.073578595	0.040133779	0.090301003	0.030100334	0.086956522	0.093645485
ENSMUSG00000000134_1_S	ENSMUSG00000000134	Tfe3	chrX	7775201	7775202	+	100	1271	1	0	0	0	0	0	1	0	0	0	0	0	1	0	0	0	0	0	1	0	0	0	1	0	0	0	0	0	0	0	0	0	0	0	0	0.063545151	0.046822742	0.050167224	0.066889632	0.066889632	0.100334448
ENSMUSG00000000149_1_S	ENSMUSG00000000149	Gna12	chr5	140758399	140758400	-	100	2149	1	0	0	0	0	0	0	0	1	0	1	0	0	0	0	0	0	0	0	0	0	0	0	0	0	0	1	0	0	0	0	0	0	0	0	0.050167224	0.043478261	0.060200669	0.043478261	0.080267559	0.127090301
ENSMUSG00000000171_1_S	ENSMUSG00000000171	Sdhd	chr9	50596324	50596325	-	100	760	1	0	1	0	0	1	0	0	0	0	0	0	0	0	0	1	0	0	1	0	0	0	0	0	0	0	0	0	0	0	0	0	0	0	1	0.043478261	0.016722408	0.050167224	0.036789298	0.063545151	0.107023411
ENSMUSG00000000253_1_S	ENSMUSG00000000253	Gmpr	chr13	45546381	45546382	+	100	329	0	0	0	0	1	0	0	0	0	0	0	0	0	0	0	0	0	0	0	0	0	0	0	0	0	0	0	0	1	0	0	0	0	0	0	0.046822742	0.080267559	0.080267559	0.070234114	0.117056856	0.080267559
ENSMUSG00000000282_1_P	ENSMUSG00000000282	Mnt	chr11	74845558	74845559	+	35.38316129	2239	0	0	0	0	0	0	0	0	0	0	0	0	0	0	0	0	0	0	1	0	0	0	0	0	0	0	0	0	0	0	1	0	0	0	0	0.056856187	0.023411371	0.063545151	0.110367893	0.076923077	0.063545151
ENSMUSG00000000295_1_S	ENSMUSG00000000295	Hddc2	chr10	31328202	31328203	+	100	225	0	0	0	0	0	0	0	0	1	0	0	0	0	0	0	0	0	0	0	0	0	0	0	0	0	0	0	0	0	0	0	0	1	0	0	0.053511706	0.063545151	0.056856187	0.046822742	0.086956522	0.066889632
ENSMUSG00000000296_2_P	ENSMUSG00000000296	Tpd52l1	chr10	31332702	31332703	-	3.539967742	138	1	0	0	0	0	0	0	0	0	0	0	0	0	0	0	0	0	0	0	0	1	0	0	0	0	0	0	0	0	0	0	0	0	0	0	0.082706767	0.067669173	0.056390977	0.078947368	0.07518797	0.063909774
ENSMUSG00000000301_1_S	ENSMUSG00000000301	Pemt	chr11	59970613	59970614	-	100	204	1	0	0	0	0	0	0	0	0	0	0	0	0	0	0	0	0	0	0	0	0	0	0	0	0	0	0	0	1	0	0	0	0	0	0	0.099616858	0.08045977	0.042145594	0.0651341	0.088122605	0.030651341
ENSMUSG00000000340_1_P	ENSMUSG00000000340	Dbt	chr3	116548939	116548940	+	26.75529032	740	0	0	0	0	0	0	0	0	0	0	0	1	0	0	0	0	0	0	0	0	0	0	0	0	0	0	0	0	0	0	1	0	0	0	0	0.050167224	0.046822742	0.040133779	0.043478261	0.066889632	0.090301003
ENSMUSG00000000346_1_P	ENSMUSG00000000346	Dazap2	chr15	100619885	100619886	+	4.784645161	390	0	0	0	0	0	0	0	0	1	0	0	0	0	0	0	0	0	0	0	0	0	0	0	0	0	0	0	0	0	0	1	0	0	0	0	0.056856187	0.043478261	0.066889632	0.063545151	0.076923077	0.127090301
ENSMUSG00000000355_1_S	ENSMUSG00000000355	Mcts1	chrX	38613425	38613426	+	100	124	1	0	0	0	0	0	0	0	0	0	0	0	0	0	0	0	0	0	1	0	0	0	1	0	0	0	0	0	0	0	0	0	0	0	0	0.048780488	0.053658537	0.043902439	0.043902439	0.068292683	0.029268293
ENSMUSG00000000378_1_S	ENSMUSG00000000378	Ccm2	chr11	6596761	6596762	+	100	401	0	0	0	0	0	0	0	0	0	0	0	0	1	0	0	0	1	0	0	0	0	0	0	0	0	0	0	0	0	0	0	0	0	0	1	0.08361204	0.080267559	0.060200669	0.100334448	0.093645485	0.043478261
ENSMUSG00000000384_1_S	ENSMUSG00000000384	Tbrg4	chr11	6616422	6616423	-	100	190	1	0	0	0	0	0	0	0	0	0	0	0	0	0	0	0	0	0	1	0	0	1	0	0	0	0	0	0	0	0	0	0	0	0	0	0.079037801	0.054982818	0.06185567	0.082474227	0.065292096	0.034364261
ENSMUSG00000000399_1_S	ENSMUSG00000000399	Ndufa9	chr6	126821955	126821956	-	100	63	0	0	0	0	0	0	0	1	1	0	0	0	0	0	0	0	0	0	0	0	0	0	0	1	0	0	0	0	0	0	0	0	0	0	0	0.077253219	0.051502146	0.077253219	0.051502146	0.072961373	0.030042918
ENSMUSG00000000552_1_S	ENSMUSG00000000552	Zfp385a	chr15	103313895	103313896	-	100	1099	1	0	0	0	0	0	0	0	0	0	0	0	0	0	0	0	0	0	1	0	0	0	0	0	0	0	1	0	0	0	0	0	0	0	0	0.053511706	0.060200669	0.093645485	0.066889632	0.107023411	0.063545151
ENSMUSG00000000563_2_P	ENSMUSG00000000563	Atp5f1	chr3	105942862	105942863	-	6.158870968	123	1	0	0	0	0	0	0	0	0	0	0	0	0	0	0	0	0	0	1	0	0	0	0	1	0	0	0	0	0	0	0	0	0	0	0	0.055	0.055	0.055	0.03	0.075	0.07
ENSMUSG00000000581_1_P	ENSMUSG00000000581	C1d	chr11	17267069	17267070	+	4.187064516	375	0	0	1	0	0	0	0	0	0	0	0	0	0	0	0	0	0	0	1	0	0	0	0	0	0	0	0	0	0	0	0	0	1	0	0	0.046822742	0.013377926	0.040133779	0.02006689	0.040133779	0.147157191
ENSMUSG00000000594_1_P	ENSMUSG00000000594	Gm2a	chr11	55110897	55110898	+	98.86441935	1365	1	0	0	0	0	0	0	0	0	0	0	0	0	0	0	0	0	0	0	0	0	0	0	1	0	0	0	0	0	0	0	0	0	0	0	0.096989967	0.060200669	0.073578595	0.08361204	0.093645485	0.046822742
ENSMUSG00000000631_1_S	ENSMUSG00000000631	Myo18a	chr11	77865979	77865980	+	100	1145	1	0	0	0	0	0	0	0	0	0	0	0	0	0	0	0	0	0	1	0	0	0	0	0	0	0	0	0	0	0	0	1	0	0	0	0.063545151	0.043478261	0.080267559	0.060200669	0.117056856	0.100334448
ENSMUSG00000000708_1_S	ENSMUSG00000000708	Kat2b	chr17	53672719	53672720	+	100	1852	0	0	0	0	1	0	0	0	0	0	0	0	0	0	0	1	0	0	1	0	0	0	0	1	0	0	0	0	0	0	0	0	0	0	0	0.036789298	0.033444816	0.046822742	0.023411371	0.053511706	0.170568562
ENSMUSG00000000711_1_S	ENSMUSG00000000711	Rab5b	chr10	128677159	128677160	-	100	2370	0	1	0	0	0	0	0	1	0	0	0	0	0	0	0	0	0	0	0	0	0	0	0	0	1	0	0	0	0	0	0	0	0	0	0	0.036789298	0.053511706	0.08361204	0.056856187	0.120401338	0.147157191
ENSMUSG00000000738_1_S	ENSMUSG00000000738	Spg7	chr8	123097759	123097760	+	100	202	0	0	0	0	0	0	0	1	0	0	0	0	0	0	0	0	0	0	0	0	0	1	0	0	0	0	0	0	0	0	0	0	0	0	0	0.063545151	0.063545151	0.066889632	0.050167224	0.093645485	0.073578595
ENSMUSG00000000740_1_S	ENSMUSG00000000740	Rpl13	chr8	123105251	123105252	+	100	50	1	0	0	0	0	0	0	0	0	1	0	0	0	0	0	0	0	0	0	0	0	0	0	0	0	0	0	0	0	0	0	0	0	0	1	0.0625	0.076923077	0.033653846	0.052884615	0.043269231	0.072115385
ENSMUSG00000000759_2_P	ENSMUSG00000000759	Tubgcp3	chr8	12614732	12614733	-	22.32790323	405	0	1	0	0	0	0	1	0	0	0	0	0	0	0	0	0	0	0	0	0	0	0	0	0	0	0	0	0	0	0	0	0	0	0	1	0.076923077	0.033444816	0.056856187	0.02006689	0.080267559	0.100334448
ENSMUSG00000000787_1_P	ENSMUSG00000000787	Ddx3x	chrX	13291672	13291673	+	21.61806452	181	0	0	0	0	0	0	0	1	0	0	0	0	0	0	0	0	0	0	0	0	0	0	0	0	0	0	0	0	0	0	0	0	1	0	0	0.073076923	0.046153846	0.038461538	0.080769231	0.073076923	0.073076923
ENSMUSG00000000804_3_P	ENSMUSG00000000804	Usp32	chr11	84986253	84986254	-	31.88964516	156	1	0	0	0	0	0	0	0	1	0	0	0	0	0	0	0	0	0	1	0	0	0	0	0	0	0	0	0	0	0	0	0	0	0	1	0.076923077	0.073578595	0.033444816	0.056856187	0.090301003	0.056856187
ENSMUSG00000000811_1_S	ENSMUSG00000000811	Txnrd3	chr6	89675441	89675442	+	100	645	0	0	0	0	0	0	0	0	1	0	0	0	0	0	0	0	0	0	1	0	0	0	0	0	0	0	0	0	0	0	0	0	1	0	0	0.053511706	0.056856187	0.053511706	0.060200669	0.093645485	0.080267559
ENSMUSG00000000823_1_S	ENSMUSG00000000823	Znf512b	chr2	181582102	181582103	-	100	2719	1	0	0	0	0	0	0	0	1	0	0	0	0	0	0	0	0	0	0	1	0	0	0	0	0	0	0	0	0	0	0	0	0	0	0	0.073578595	0.046822742	0.066889632	0.053511706	0.070234114	0.123745819
ENSMUSG00000000838_1_P	ENSMUSG00000000838	Fmr1	chrX	68717466	68717467	+	30.32425806	1792	1	0	0	0	1	0	0	0	0	0	0	0	0	0	0	0	0	0	0	0	0	0	0	0	0	0	0	0	0	0	1	0	0	0	0	0.060200669	0.026755853	0.043478261	0.026755853	0.056856187	0.137123746
ENSMUSG00000000861_1_S	ENSMUSG00000000861	Bcl11a	chr11	24173193	24173194	+	100	394	1	0	0	0	0	0	0	0	0	0	0	0	0	0	0	0	0	0	0	0	0	1	0	0	0	0	0	0	0	0	0	0	0	0	0	0.063545151	0.043478261	0.030100334	0.030100334	0.053511706	0.096989967
ENSMUSG00000000881_2_P	ENSMUSG00000000881	Dlg3	chrX	100817330	100817331	+	0	1006	0	0	0	0	0	0	0	0	0	0	0	0	0	0	0	0	0	0	0	0	0	0	0	1	0	0	0	0	0	0	0	0	0	0	0	0.053511706	0.08361204	0.040133779	0.063545151	0.076923077	0.093645485
ENSMUSG00000000884_1_P	ENSMUSG00000000884	Gnb1l	chr16	18564541	18564542	+	91.25154839	256	1	0	0	0	0	0	1	0	0	0	0	0	0	0	0	0	0	0	0	0	0	0	0	0	0	0	0	0	0	1	0	0	0	0	0	0.076923077	0.043478261	0.066889632	0.060200669	0.090301003	0.086956522
ENSMUSG00000000901_1_S	ENSMUSG00000000901	Mmp11	chr10	75923221	75923222	-	100	760	0	0	0	0	0	0	0	0	1	0	0	0	0	1	0	0	0	0	1	0	0	1	0	0	0	0	0	0	0	0	0	0	0	0	0	0.10367893	0.053511706	0.053511706	0.046822742	0.070234114	0.063545151
ENSMUSG00000000902_1_S	ENSMUSG00000000902	Smarcb1	chr10	75896768	75896769	-	100	280	1	0	0	0	0	0	0	0	0	0	0	0	0	0	0	0	0	0	1	0	0	0	0	1	0	0	0	0	0	0	0	0	0	0	0	0.080267559	0.056856187	0.063545151	0.070234114	0.080267559	0.08361204
ENSMUSG00000000948_2_P	ENSMUSG00000000948	Snrpn	chr7	59983104	59983105	-	97.83980645	135	1	0	1	0	0	0	0	0	0	0	0	0	0	0	0	0	0	0	1	0	0	0	0	0	0	0	0	0	0	0	0	0	0	0	1	0.069767442	0.052325581	0.052325581	0.023255814	0.087209302	0.093023256
ENSMUSG00000000957_1_S	ENSMUSG00000000957	Mmp14	chr14	54441264	54441265	+	100	593	0	1	0	0	0	0	0	0	0	0	0	0	0	0	0	0	0	0	0	0	0	1	0	0	0	0	0	0	0	0	0	0	0	0	0	0.033444816	0.033444816	0.046822742	0.046822742	0.086956522	0.053511706
ENSMUSG00000001036_1_S	ENSMUSG00000001036	Epn2	chr11	61517248	61517249	-	100	2169	0	0	0	0	1	0	0	0	0	0	0	1	0	0	0	0	0	0	0	0	0	0	1	0	0	0	0	0	0	0	0	0	0	0	0	0.08361204	0.063545151	0.056856187	0.056856187	0.076923077	0.073578595
ENSMUSG00000001039_1_S	ENSMUSG00000001039	B9d1	chr11	61512930	61512931	+	100	137	1	0	0	0	0	0	0	0	0	0	0	0	0	0	0	0	0	0	0	0	0	0	0	0	0	0	0	0	0	0	0	0	0	0	1	0.100358423	0.053763441	0.050179211	0.086021505	0.068100358	0.046594982
ENSMUSG00000001052_2_P	ENSMUSG00000001052	Sec24b	chr3	129983186	129983187	-	74.19248387	705	0	0	0	0	0	0	0	0	1	0	0	0	0	0	0	0	0	0	1	0	0	0	0	0	1	0	0	0	0	0	0	0	0	0	0	0.056856187	0.030100334	0.033444816	0.023411371	0.063545151	0.100334448
ENSMUSG00000001062_1_S	ENSMUSG00000001062	Vps9d1	chr8	123242355	123242356	-	100	740	1	0	0	0	0	0	0	0	0	0	0	0	0	0	0	0	0	0	0	0	0	1	0	0	0	0	0	0	0	0	0	0	0	0	0	0.066889632	0.050167224	0.056856187	0.076923077	0.093645485	0.063545151
ENSMUSG00000001082_1_S	ENSMUSG00000001082	Mfsd10	chr5	34633645	34633646	-	100	253	1	0	0	0	0	0	0	0	0	0	0	0	0	0	0	0	0	0	0	0	0	0	0	0	0	1	0	0	0	0	0	0	0	0	0	0.090301003	0.080267559	0.063545151	0.066889632	0.10367893	0.073578595
ENSMUSG00000001089_1_P	ENSMUSG00000001089	Luzp1	chr4	136546573	136546574	+	10.40974194	1181	1	0	0	0	0	0	0	0	0	0	0	0	0	0	0	0	0	0	0	0	0	0	0	0	0	0	0	0	0	1	0	0	0	0	0	0.090301003	0.066889632	0.060200669	0.050167224	0.086956522	0.080267559
ENSMUSG00000001098_3_P	ENSMUSG00000001098	Kctd10	chr5	114365498	114365499	-	9.686967742	143	0	0	0	0	0	0	0	0	0	0	0	0	0	0	0	0	1	0	0	0	0	0	0	0	1	0	0	0	0	0	0	0	0	0	0	0.066889632	0.08361204	0.056856187	0.090301003	0.080267559	0.053511706
ENSMUSG00000001120_1_S	ENSMUSG00000001120	Pcbp3	chr10	76761857	76761858	-	100	632	1	0	0	0	0	0	0	0	0	0	0	0	0	0	0	0	0	0	0	0	0	0	0	0	0	0	0	0	0	0	0	1	0	0	0	0.066889632	0.036789298	0.076923077	0.120401338	0.08361204	0.053511706
ENSMUSG00000001138_1_P	ENSMUSG00000001138	Cnnm3	chr1	36527212	36527213	+	86.96306452	1983	1	0	0	0	0	0	0	0	0	0	0	0	0	0	0	0	0	0	1	0	0	0	0	0	0	0	0	0	0	0	1	0	0	0	0	0.076923077	0.063545151	0.080267559	0.060200669	0.080267559	0.086956522
ENSMUSG00000001143_1_P	ENSMUSG00000001143	Lman2l	chr1	36423185	36423186	-	75.12706452	1175	0	0	0	0	0	0	0	0	0	1	0	0	0	0	0	0	0	0	0	0	0	0	1	0	0	0	0	0	0	0	0	0	0	0	0	0.080267559	0.066889632	0.070234114	0.060200669	0.107023411	0.053511706
ENSMUSG00000001150_1_S	ENSMUSG00000001150	Mcm3ap	chr10	76515855	76515856	+	100	116	1	0	0	0	0	0	0	0	0	0	0	0	0	0	0	0	0	0	1	0	0	0	0	0	0	0	0	0	0	0	0	0	1	0	0	0.058394161	0.062043796	0.072992701	0.065693431	0.083941606	0.065693431
ENSMUSG00000001157_3_P	ENSMUSG00000001157	Gmcl1	chr6	86692236	86692237	-	20.33890323	686	1	0	0	0	0	0	0	0	0	0	0	0	0	0	0	0	0	1	0	0	0	0	1	0	0	0	0	0	0	0	0	0	0	0	0	0.053511706	0.023411371	0.076923077	0.033444816	0.066889632	0.224080268
ENSMUSG00000001173_1_S	ENSMUSG00000001173	Ocrl	chrX	47965867	47965868	+	100	2284	1	0	0	0	1	0	0	0	0	0	0	0	0	0	0	1	0	0	1	0	0	0	0	0	0	0	0	0	1	0	0	0	0	0	0	0.046822742	0.026755853	0.080267559	0.036789298	0.080267559	0.147157191
ENSMUSG00000001229_1_S	ENSMUSG00000001229	Dpp9	chr17	56186664	56186665	-	100	704	0	0	0	0	0	1	0	0	1	0	0	0	0	0	0	0	0	0	0	0	1	0	0	0	0	0	0	0	0	0	0	0	0	0	0	0.053511706	0.033444816	0.066889632	0.056856187	0.08361204	0.060200669
ENSMUSG00000001240_1_S	ENSMUSG00000001240	Ramp2	chr11	101248249	101248250	+	100	184	1	0	0	0	0	0	0	0	0	0	0	0	0	0	0	0	0	0	0	0	0	0	1	0	0	0	0	0	0	0	0	0	0	0	0	0.073578595	0.046822742	0.080267559	0.060200669	0.08361204	0.08361204
ENSMUSG00000001248_1_S	ENSMUSG00000001248	Gramd1a	chr7	31130126	31130127	-	100	365	1	0	0	0	0	0	0	0	0	0	0	0	1	0	0	0	0	0	0	0	0	0	0	1	0	0	0	0	0	0	0	0	0	0	0	0.070234114	0.08361204	0.030100334	0.107023411	0.080267559	0.070234114
ENSMUSG00000001270_1_S	ENSMUSG00000001270	Ckb	chr12	111669362	111669363	-	100	200	1	0	0	0	0	0	0	0	0	0	0	0	0	0	0	0	0	0	1	0	0	0	0	1	0	0	0	0	0	0	0	0	0	0	0	0.050167224	0.100334448	0.036789298	0.080267559	0.08361204	0.066889632
ENSMUSG00000001300_3_P	ENSMUSG00000001300	Efnb2	chr8	8618613	8618614	-	7.271806452	1974	1	0	0	0	0	0	0	0	0	0	0	0	0	0	0	0	0	0	0	0	1	0	0	0	0	0	0	0	0	0	0	0	0	0	0	0.043478261	0.040133779	0.056856187	0.060200669	0.086956522	0.147157191
ENSMUSG00000001313_1_S	ENSMUSG00000001313	Rnd2	chr11	101471852	101471853	+	100	547	1	0	0	0	0	0	0	0	0	0	0	0	0	0	0	0	0	0	0	0	0	1	0	0	0	0	0	0	0	0	0	0	0	0	0	0.086956522	0.050167224	0.086956522	0.046822742	0.090301003	0.073578595
ENSMUSG00000001366_1_S	ENSMUSG00000001366	Fbxo9	chr9	78081498	78081499	-	100	481	1	0	0	0	0	0	0	0	0	1	0	0	0	0	0	0	0	0	0	0	0	0	1	0	0	0	0	0	0	0	0	0	0	0	0	0.076923077	0.030100334	0.063545151	0.043478261	0.060200669	0.127090301
ENSMUSG00000001376_2_P	ENSMUSG00000001376	Ccdc132	chr6	3603210	3603211	+	0.738741935	432	0	0	0	0	0	0	0	1	0	0	0	0	0	0	0	0	0	0	1	0	0	0	0	0	0	0	0	0	0	0	0	0	1	0	0	0.043478261	0.02006689	0.050167224	0.033444816	0.063545151	0.120401338
ENSMUSG00000001376_2_P	ENSMUSG00000001376	Ccdc132	chr6	3603530	3603531	+	0.738741935	432	0	0	0	0	1	0	0	0	0	0	0	1	0	0	0	0	0	0	1	0	0	0	1	0	0	0	0	0	0	0	0	0	0	0	0	0.053511706	0.02006689	0.050167224	0.030100334	0.066889632	0.127090301
ENSMUSG00000001380_1_S	ENSMUSG00000001380	Hars	chr18	36766530	36766531	-	100	351	1	0	0	0	0	0	0	0	0	0	0	0	0	0	0	0	0	0	1	0	0	0	0	1	0	0	0	0	0	0	0	0	0	0	0	0.073578595	0.040133779	0.046822742	0.053511706	0.063545151	0.113712375
ENSMUSG00000001415_1_S	ENSMUSG00000001415	Smg5	chr3	88362337	88362338	+	100	1230	1	0	0	0	0	0	0	0	0	0	0	0	0	0	0	0	0	0	0	0	0	0	0	0	0	0	0	0	1	0	0	0	0	0	0	0.070234114	0.080267559	0.050167224	0.090301003	0.10367893	0.066889632
ENSMUSG00000001416_1_S	ENSMUSG00000001416	Cct3	chr3	88321768	88321769	+	100	221	0	0	0	0	0	0	0	0	1	0	0	0	0	0	0	0	0	0	0	0	0	0	0	0	0	0	0	0	1	0	0	0	0	0	0	0.093645485	0.056856187	0.070234114	0.050167224	0.070234114	0.080267559
ENSMUSG00000001419_1_S	ENSMUSG00000001419	Mef2d	chr3	88168832	88168833	+	100	3447	0	0	0	0	0	0	0	0	0	0	0	0	0	0	0	1	0	0	0	0	0	0	0	0	0	0	0	0	0	1	0	0	0	0	0	0.060200669	0.033444816	0.093645485	0.036789298	0.093645485	0.123745819
ENSMUSG00000001419_1_S	ENSMUSG00000001419	Mef2d	chr3	88172089	88172090	+	100	3447	0	1	0	0	0	0	0	0	1	0	0	0	0	0	0	0	0	0	1	0	0	0	0	0	0	0	0	0	0	0	0	0	1	0	0	0.053511706	0.026755853	0.066889632	0.060200669	0.070234114	0.110367893
ENSMUSG00000001436_1_S	ENSMUSG00000001436	Slc19a1	chr10	77050431	77050432	+	100	626	0	0	0	0	0	0	0	0	1	0	0	0	0	0	0	0	0	0	0	0	1	0	0	0	0	0	0	0	0	0	0	0	0	0	0	0.056856187	0.086956522	0.053511706	0.076923077	0.107023411	0.093645485
ENSMUSG00000001441_1_S	ENSMUSG00000001441	Npepps	chr11	97205841	97205842	-	100	142	1	0	0	0	0	0	0	0	1	0	0	0	1	0	0	0	0	0	0	0	0	0	1	0	0	0	0	0	0	0	0	0	0	0	0	0.053511706	0.043478261	0.060200669	0.02006689	0.070234114	0.163879599
ENSMUSG00000001473_1_S	ENSMUSG00000001473	Tubb6	chr18	67402747	67402748	+	100	372	1	0	0	0	0	0	0	0	0	0	0	0	0	0	0	0	0	0	0	0	0	0	0	0	0	0	0	0	0	1	0	0	0	0	0	0.100334448	0.043478261	0.053511706	0.053511706	0.066889632	0.060200669
ENSMUSG00000001482_1_S	ENSMUSG00000001482	Def8	chr8	123463269	123463270	+	100	1704	0	0	0	0	0	0	0	0	0	0	0	1	0	0	0	0	0	0	1	0	0	0	1	0	0	0	0	0	0	0	0	0	0	0	0	0.066889632	0.030100334	0.090301003	0.066889632	0.073578595	0.096989967
ENSMUSG00000001507_1_S	ENSMUSG00000001507	Itga3	chr11	95044473	95044474	-	100	1134	1	0	0	0	0	0	1	0	0	0	0	0	0	0	0	0	0	0	0	0	0	0	0	1	0	0	0	0	0	0	0	0	0	0	0	0.076923077	0.063545151	0.080267559	0.066889632	0.100334448	0.060200669
ENSMUSG00000001518_2_P	ENSMUSG00000001518	Itfg2	chr6	128409612	128409613	-	7.311290323	701	0	0	0	0	0	0	0	0	0	0	0	0	0	0	0	0	0	0	1	0	0	0	0	1	0	0	0	0	0	0	0	0	0	0	0	0.076923077	0.050167224	0.093645485	0.046822742	0.096989967	0.133779264
ENSMUSG00000001521_1_S	ENSMUSG00000001521	Tulp3	chr6	128321141	128321142	-	100	1937	1	0	0	0	0	0	0	0	0	1	0	1	0	0	0	0	0	0	1	0	0	0	0	0	0	0	0	0	0	0	0	1	0	0	0	0.063545151	0.053511706	0.073578595	0.036789298	0.10367893	0.086956522
ENSMUSG00000001524_1_S	ENSMUSG00000001524	Gtf2h4	chr17	35667727	35667728	-	100	102	1	0	0	0	0	0	0	0	0	0	0	0	0	0	0	0	0	0	1	0	0	0	0	0	0	0	0	0	1	0	0	0	0	0	0	0.065693431	0.105839416	0.047445255	0.087591241	0.065693431	0.069343066
ENSMUSG00000001525_3_P	ENSMUSG00000001525	Tubb5	chr17	35834808	35834809	-	87.36506452	173	1	0	0	0	0	0	0	0	0	0	0	0	0	0	0	0	0	0	1	0	0	0	0	0	1	0	0	0	0	0	0	0	0	0	0	0.070234114	0.070234114	0.070234114	0.070234114	0.08361204	0.090301003
ENSMUSG00000001542_1_P	ENSMUSG00000001542	Ell2	chr13	75770851	75770852	+	8.669677419	56	1	0	0	0	0	0	1	0	0	0	0	0	0	0	0	0	0	0	0	0	0	0	0	0	0	0	0	0	0	0	0	0	1	0	0	0.093023256	0.046511628	0.052325581	0.023255814	0.058139535	0.063953488
ENSMUSG00000001555_1_S	ENSMUSG00000001555	Fkbp10	chr11	100424838	100424839	+	100	766	1	0	0	0	0	0	0	0	0	0	0	0	0	0	0	0	0	0	0	0	0	0	0	0	0	0	0	0	0	1	0	0	0	0	0	0.060200669	0.056856187	0.10367893	0.093645485	0.120401338	0.050167224
ENSMUSG00000001569_1_P	ENSMUSG00000001569	Nom1	chr5	29451475	29451476	+	46.21564516	273	0	0	0	0	0	0	0	0	0	0	0	0	0	0	0	0	0	0	0	1	0	0	0	0	0	0	0	0	0	0	0	0	0	0	0	0.056856187	0.033444816	0.033444816	0.08361204	0.033444816	0.110367893
ENSMUSG00000001627_2_P	ENSMUSG00000001627	Ifrd1	chr12	40203130	40203131	-	98.69429032	231	1	0	0	0	0	0	0	0	0	0	0	0	0	0	0	0	0	0	1	0	0	0	0	0	0	1	0	0	0	0	0	0	0	0	0	0.033444816	0.026755853	0.053511706	0.033444816	0.063545151	0.163879599
ENSMUSG00000001630_1_P	ENSMUSG00000001630	Stk38l	chr6	146778043	146778044	+	10.81335484	2323	0	0	0	0	0	0	0	0	1	0	0	0	0	0	0	0	0	0	1	0	0	0	0	0	0	0	0	0	0	1	0	0	0	0	0	0.046822742	0.016722408	0.050167224	0.036789298	0.060200669	0.150501672
ENSMUSG00000001630_1_P	ENSMUSG00000001630	Stk38l	chr6	146776555	146776556	+	10.81335484	2323	0	0	0	0	0	0	0	0	1	0	0	0	0	0	0	0	0	0	0	0	0	0	0	0	0	0	0	0	1	0	0	0	0	0	0	0.056856187	0.050167224	0.050167224	0.046822742	0.080267559	0.113712375
ENSMUSG00000001632_1_S	ENSMUSG00000001632	Brpf1	chr6	113324859	113324860	+	100	694	1	1	0	0	1	0	0	0	0	0	0	0	0	0	0	0	0	0	1	0	0	0	0	1	0	0	0	0	0	0	0	0	0	0	0	0.023411371	0.023411371	0.063545151	0.046822742	0.076923077	0.117056856
ENSMUSG00000001642_1_S	ENSMUSG00000001642	Akr1b3	chr6	34303931	34303932	-	100	365	1	0	0	0	0	0	0	0	0	0	0	0	0	0	0	0	0	0	1	0	0	0	0	0	0	0	0	0	0	0	0	0	0	0	1	0.070234114	0.046822742	0.056856187	0.040133779	0.093645485	0.10367893
ENSMUSG00000001666_1_S	ENSMUSG00000001666	Ddt	chr10	75771224	75771225	-	100	209	1	0	0	0	0	1	0	0	0	0	0	0	1	0	0	0	0	0	0	0	0	0	0	0	0	0	0	0	1	0	0	0	0	0	0	0.053380783	0.046263345	0.078291815	0.060498221	0.06405694	0.074733096
ENSMUSG00000001674_1_S	ENSMUSG00000001674	Ddx18	chr1	121553834	121553835	-	100	161	0	0	0	0	0	0	0	0	0	1	0	0	0	1	0	0	0	0	0	0	0	0	1	0	0	0	0	0	0	0	0	0	0	0	0	0.076923077	0.053511706	0.050167224	0.043478261	0.066889632	0.117056856
ENSMUSG00000001687_3_P	ENSMUSG00000001687	Ubl3	chr5	148505979	148505980	-	36.202	155	0	0	0	0	0	0	0	1	0	0	0	0	0	0	0	0	0	0	1	0	0	0	0	0	0	0	0	0	1	0	0	0	0	0	0	0.106280193	0.057971014	0.077294686	0.057971014	0.072463768	0.019323671
ENSMUSG00000001729_1_S	ENSMUSG00000001729	Akt1	chr12	112653828	112653829	-	100	869	1	1	0	0	0	0	0	0	0	0	0	0	0	0	0	1	0	1	0	0	0	0	0	0	0	0	1	0	0	0	0	0	0	0	0	0.060200669	0.076923077	0.073578595	0.046822742	0.093645485	0.110367893
ENSMUSG00000001751_1_S	ENSMUSG00000001751	Naglu	chr11	101077689	101077690	+	100	245	0	0	0	0	0	0	0	0	1	0	0	0	0	0	1	0	0	0	0	0	0	0	0	0	0	0	0	0	0	0	0	0	1	0	0	0.076923077	0.050167224	0.056856187	0.080267559	0.073578595	0.060200669
ENSMUSG00000001755_1_S	ENSMUSG00000001755	Coasy	chr11	101086618	101086619	+	100	309	0	0	0	0	0	0	0	0	1	0	0	0	0	0	0	0	0	0	0	0	0	0	0	1	0	0	0	0	0	0	0	0	0	0	0	0.043478261	0.063545151	0.046822742	0.090301003	0.08361204	0.070234114
ENSMUSG00000001761_1_S	ENSMUSG00000001761	Smo	chr6	29761364	29761365	+	100	1080	1	1	0	0	0	0	0	0	0	0	0	0	0	0	0	0	0	0	0	0	0	0	1	0	0	0	0	0	0	0	0	0	0	0	0	0.086956522	0.046822742	0.070234114	0.086956522	0.080267559	0.096989967
ENSMUSG00000001767_2_P	ENSMUSG00000001767	Crnkl1	chr2	145918382	145918383	-	14.46364516	41	0	0	0	0	0	1	0	0	0	0	0	1	0	0	0	0	0	0	0	0	0	0	0	0	1	0	0	0	0	0	0	0	0	0	0	0.069124424	0.055299539	0.041474654	0.050691244	0.069124424	0.073732719
ENSMUSG00000001774_1_P	ENSMUSG00000001774	Chordc1	chr9	18313756	18313757	+	0.000419355	836	0	0	1	0	0	0	0	0	0	0	0	0	0	0	0	0	0	0	1	0	0	0	0	0	0	0	0	0	0	1	0	0	0	0	0	0.036789298	0.026755853	0.053511706	0.026755853	0.070234114	0.117056856
ENSMUSG00000001783_1_S	ENSMUSG00000001783	Rtcb	chr10	85938636	85938637	-	100	375	0	0	0	0	0	0	0	0	1	0	0	0	0	0	0	0	0	0	1	0	0	0	0	0	0	0	0	0	0	0	0	0	0	0	1	0.066889632	0.060200669	0.053511706	0.100334448	0.063545151	0.080267559
ENSMUSG00000001786_1_P	ENSMUSG00000001786	Fbxo7	chr10	86048328	86048329	+	39.62858065	221	0	0	0	0	0	0	0	1	0	0	0	0	0	0	0	0	0	0	0	0	0	1	0	0	0	0	0	0	0	0	0	0	0	0	0	0.053511706	0.046822742	0.063545151	0.096989967	0.08361204	0.08361204
ENSMUSG00000001833_1_P	ENSMUSG00000001833	07-Sep	chr9	25307927	25307928	+	5.656354839	376	1	0	0	0	0	0	0	0	0	0	1	0	0	0	0	0	0	0	1	0	0	0	0	0	0	0	0	0	0	0	1	0	0	0	0	0.056856187	0.02006689	0.046822742	0.030100334	0.050167224	0.197324415
ENSMUSG00000001844_1_S	ENSMUSG00000001844	Zdhhc4	chr5	143316488	143316489	-	100	53	0	0	1	0	0	0	0	0	0	0	0	0	0	0	0	0	0	0	0	0	0	0	1	0	0	0	0	0	0	0	0	0	0	0	0	0.076923077	0.076923077	0.043478261	0.063545151	0.086956522	0.063545151
ENSMUSG00000001855_1_S	ENSMUSG00000001855	Nup214	chr2	32052370	32052371	+	100	219	0	0	0	0	0	0	0	0	1	0	0	0	0	0	0	0	0	0	0	0	0	0	0	0	0	0	0	0	1	0	0	0	0	0	0	0.087301587	0.071428571	0.087301587	0.035714286	0.099206349	0.079365079
ENSMUSG00000001909_1_S	ENSMUSG00000001909	Trmt1	chr8	84699802	84699803	+	100	39	1	0	0	0	0	0	0	0	0	0	0	0	0	0	0	0	0	0	0	0	0	0	1	0	0	0	0	0	0	0	0	0	0	0	0	0.07	0.045	0.06	0.08	0.09	0.035
ENSMUSG00000001910_2_P	ENSMUSG00000001910	Nacc1	chr8	84671840	84671841	-	13.31883871	1201	0	0	0	0	0	1	0	0	0	0	0	0	0	0	0	0	0	0	1	0	0	0	0	0	0	0	1	0	0	0	0	0	0	0	0	0.066889632	0.073578595	0.043478261	0.076923077	0.053511706	0.100334448
ENSMUSG00000001924_2_P	ENSMUSG00000001924	Uba1	chrX	20682702	20682703	+	98.05077419	190	1	0	0	0	0	0	0	0	0	0	0	0	0	0	0	0	0	0	0	0	0	0	0	0	0	0	0	0	0	0	0	0	1	0	0	0.063545151	0.073578595	0.073578595	0.050167224	0.08361204	0.060200669
ENSMUSG00000001942_1_P	ENSMUSG00000001942	Siae	chr9	37646985	37646986	+	19.07867742	462	0	0	0	0	0	0	0	0	0	0	0	0	0	0	0	0	0	0	0	0	0	0	0	0	0	0	0	0	0	0	1	0	0	0	0	0.050167224	0.053511706	0.08361204	0.056856187	0.133779264	0.08361204
ENSMUSG00000001962_1_S	ENSMUSG00000001962	Fam50a	chrX	74320161	74320162	+	100	194	0	0	0	0	0	0	0	0	0	0	0	0	0	0	0	1	0	0	0	0	1	0	0	0	0	0	0	0	0	0	0	0	0	0	0	0.069306931	0.054455446	0.064356436	0.04950495	0.079207921	0.069306931
ENSMUSG00000001964_1_P	ENSMUSG00000001964	Emd	chrX	74257745	74257746	+	95.97506452	409	1	0	0	0	0	0	0	0	0	0	0	0	1	0	0	0	0	0	0	0	0	0	0	0	0	0	0	0	0	0	1	0	0	0	0	0.070234114	0.056856187	0.056856187	0.086956522	0.093645485	0.090301003
ENSMUSG00000001983_1_S	ENSMUSG00000001983	Taco1	chr11	106073611	106073612	+	100	311	0	0	0	0	0	0	0	0	0	0	0	0	1	0	0	0	0	0	0	0	0	0	1	0	0	0	0	0	0	0	0	0	0	0	0	0.050167224	0.070234114	0.063545151	0.076923077	0.110367893	0.056856187
ENSMUSG00000001985_1_S	ENSMUSG00000001985	Grik3	chr4	125714172	125714173	+	100	6082	1	0	0	0	0	0	0	0	0	0	0	0	0	0	0	0	0	0	0	0	0	0	0	0	0	1	0	0	0	0	0	0	0	0	0	0.073578595	0.023411371	0.050167224	0.050167224	0.050167224	0.143812709
ENSMUSG00000001995_1_S	ENSMUSG00000001995	Sipa1l2	chr8	125418076	125418077	-	100	1068	1	0	0	0	0	0	0	0	0	0	0	0	0	0	0	0	0	0	1	0	0	0	0	0	0	0	1	0	0	0	0	0	0	0	0	0.046822742	0.056856187	0.033444816	0.043478261	0.086956522	0.150501672
ENSMUSG00000001999_1_S	ENSMUSG00000001999	Blvra	chr2	127097097	127097098	+	100	105	1	0	0	0	0	0	0	0	0	0	1	0	0	0	0	0	0	0	0	0	0	0	0	0	0	0	0	0	0	1	0	0	0	0	0	0.070234114	0.063545151	0.060200669	0.080267559	0.076923077	0.056856187
ENSMUSG00000002006_1_S	ENSMUSG00000002006	Pdzd4	chrX	73793355	73793356	-	100	1026	1	0	0	0	0	0	0	0	0	0	0	0	0	0	0	0	0	0	0	0	0	0	0	0	1	0	0	0	0	0	0	0	0	0	0	0.060200669	0.066889632	0.043478261	0.080267559	0.08361204	0.056856187
ENSMUSG00000002014_1_S	ENSMUSG00000002014	Ssr4	chrX	73790826	73790827	+	100	69	1	0	0	0	0	0	0	0	0	0	0	0	0	0	0	0	0	0	0	0	0	0	0	0	0	0	0	0	0	1	0	0	0	0	0	0.10982659	0.075144509	0.063583815	0.069364162	0.080924855	0.069364162
ENSMUSG00000002015_2_P	ENSMUSG00000002015	Bcap31	chrX	73686388	73686389	-	19.68880645	168	0	0	0	0	0	0	0	0	0	0	0	0	0	0	1	0	0	0	0	0	0	0	0	0	0	0	0	0	1	0	0	0	0	0	0	0.063106796	0.058252427	0.072815534	0.058252427	0.111650485	0.111650485
ENSMUSG00000002017_1_S	ENSMUSG00000002017	Fam98a	chr17	75537085	75537086	-	100	1116	1	0	0	0	0	0	0	0	0	0	0	0	0	0	0	0	0	0	1	0	0	0	0	0	1	0	0	0	0	0	0	0	0	0	0	0.066889632	0.070234114	0.056856187	0.053511706	0.096989967	0.066889632
ENSMUSG00000002028_2_P	ENSMUSG00000002028	Kmt2a	chr9	44805437	44805438	-	1.653032258	2464	0	0	0	0	0	0	0	0	1	0	0	0	0	0	0	0	0	0	1	0	0	0	0	0	0	1	0	0	0	0	0	0	0	0	0	0.073578595	0.046822742	0.050167224	0.070234114	0.073578595	0.117056856
ENSMUSG00000002031_1_S	ENSMUSG00000002031	Ift46	chr9	44790895	44790896	+	100	316	0	0	1	0	0	0	0	0	0	0	0	0	0	0	0	0	0	0	0	0	1	0	0	0	0	0	0	0	0	0	0	0	0	0	0	0.08361204	0.060200669	0.063545151	0.080267559	0.100334448	0.056856187
ENSMUSG00000002043_1_S	ENSMUSG00000002043	Trappc6a	chr7	19516144	19516145	+	100	80	0	0	0	0	0	0	0	1	0	0	0	0	0	0	0	0	0	0	0	0	0	0	0	0	0	0	0	0	1	0	0	0	0	0	0	0.086956522	0.056856187	0.063545151	0.107023411	0.066889632	0.046822742
ENSMUSG00000002052_3_P	ENSMUSG00000002052	Supt6	chr11	78207472	78207473	-	29.78809677	110	0	0	0	0	0	0	0	0	0	1	0	0	0	0	0	0	0	0	0	0	0	0	0	0	1	0	0	0	0	0	0	0	0	0	0	0.070945946	0.074324324	0.057432432	0.081081081	0.077702703	0.043918919
ENSMUSG00000002058_1_S	ENSMUSG00000002058	Unc119	chr11	78349163	78349164	+	100	521	1	0	0	0	0	0	0	0	0	0	0	0	0	0	0	0	0	0	1	0	0	1	0	0	0	0	0	0	0	0	0	0	0	0	0	0.066889632	0.050167224	0.066889632	0.08361204	0.08361204	0.066889632
ENSMUSG00000002059_1_S	ENSMUSG00000002059	Rab34	chr11	78192187	78192188	+	100	347	0	0	0	0	0	0	0	0	1	0	0	0	0	0	0	0	0	0	1	0	0	0	1	0	0	0	0	0	0	0	0	0	0	0	0	0.08361204	0.080267559	0.050167224	0.056856187	0.096989967	0.086956522
ENSMUSG00000002064_1_S	ENSMUSG00000002064	Sdf2	chr11	78255509	78255510	+	100	372	1	0	0	0	0	1	0	0	0	0	0	0	0	0	0	0	0	0	0	0	0	0	0	0	0	0	0	0	0	0	1	0	0	0	0	0.046822742	0.050167224	0.086956522	0.063545151	0.10367893	0.10367893
ENSMUSG00000002068_1_S	ENSMUSG00000002068	Ccne1	chr7	38097983	38097984	-	100	531	1	0	0	0	0	0	0	0	0	0	0	0	0	0	0	0	0	0	0	0	0	1	0	0	0	0	0	0	0	0	0	0	0	0	0	0.070234114	0.08361204	0.046822742	0.060200669	0.100334448	0.070234114
ENSMUSG00000002083_1_S	ENSMUSG00000002083	Bbc3	chr7	16318204	16318205	+	100	971	1	0	0	0	0	0	0	0	0	0	0	0	0	0	0	0	0	0	1	0	0	0	0	0	0	0	0	0	1	0	0	0	0	0	0	0.060200669	0.043478261	0.033444816	0.130434783	0.040133779	0.100334448
ENSMUSG00000002102_1_S	ENSMUSG00000002102	Psmc3	chr2	91059434	91059435	+	100	71	1	0	0	0	0	0	0	0	0	0	0	0	0	0	0	0	0	0	0	0	0	0	0	0	0	0	0	0	0	0	0	0	1	0	0	0.066298343	0.060773481	0.066298343	0.104972376	0.082872928	0.044198895
ENSMUSG00000002105_2_P	ENSMUSG00000002105	Slc39a13	chr2	91062874	91062875	-	0	28	0	0	0	0	0	0	0	0	0	0	0	0	0	0	0	0	0	0	0	0	0	0	0	0	0	0	0	0	0	0	0	0	0	1	0	0.097087379	0.116504854	0.067961165	0.038834951	0.13592233	0.067961165
ENSMUSG00000002210_1_S	ENSMUSG00000002210	Smg9	chr7	24422777	24422778	+	100	400	1	0	0	0	0	0	0	0	0	0	0	0	0	0	0	0	0	0	0	0	0	0	0	1	0	0	0	0	0	0	0	0	0	0	0	0.066889632	0.070234114	0.060200669	0.110367893	0.070234114	0.030100334
ENSMUSG00000002221_2_P	ENSMUSG00000002221	Paxip1	chr5	27742152	27742153	-	80.23348387	335	1	0	0	0	0	0	0	0	0	0	0	0	0	0	0	0	0	1	0	0	0	0	0	0	1	0	0	0	0	0	0	0	0	0	0	0.053511706	0.050167224	0.046822742	0.040133779	0.073578595	0.100334448
ENSMUSG00000002250_1_S	ENSMUSG00000002250	Ppard	chr17	28301468	28301469	+	100	1620	1	0	0	0	0	0	0	0	0	0	0	0	0	0	0	0	0	0	1	0	0	1	0	0	0	0	0	0	0	0	0	0	0	0	0	0.060200669	0.063545151	0.056856187	0.060200669	0.086956522	0.060200669
ENSMUSG00000002265_1_S	ENSMUSG00000002265	Peg3	chr7	6703881	6703882	-	100	3624	1	0	0	0	0	0	0	0	0	0	0	0	0	0	0	0	0	1	1	0	0	0	0	0	0	0	1	0	0	0	0	0	0	0	0	0.060200669	0.036789298	0.070234114	0.023411371	0.070234114	0.127090301
ENSMUSG00000002274_3_P	ENSMUSG00000002274	Metrn	chr17	25794829	25794830	-	89.63670968	145	0	0	0	0	0	0	0	0	0	0	0	0	0	0	0	0	0	0	0	0	0	0	1	0	0	0	0	0	0	0	0	0	0	0	0	0.050167224	0.066889632	0.063545151	0.127090301	0.093645485	0.036789298
ENSMUSG00000002279_1_P	ENSMUSG00000002279	Lmf1	chr17	25662719	25662720	+	64.42706452	17	1	0	0	0	0	0	0	0	0	0	0	0	0	0	0	0	0	0	0	0	0	0	0	0	0	0	0	0	0	0	0	0	1	0	0	0.082524272	0.048543689	0.048543689	0.082524272	0.058252427	0.033980583
ENSMUSG00000002308_1_S	ENSMUSG00000002308	Cd320	chr17	33848754	33848755	+	100	327	0	0	0	0	0	0	0	0	1	0	0	0	0	0	0	0	0	0	0	0	0	0	0	0	0	1	0	0	0	0	0	0	0	0	0	0.063545151	0.070234114	0.056856187	0.093645485	0.113712375	0.073578595
ENSMUSG00000002325_1_P	ENSMUSG00000002325	Irf9	chr14	55609550	55609551	+	3.466096774	520	1	0	0	0	0	0	0	0	0	0	0	0	0	0	0	0	0	0	0	0	0	0	0	0	0	0	0	0	0	1	0	0	0	0	0	0.063545151	0.030100334	0.08361204	0.043478261	0.090301003	0.086956522
ENSMUSG00000002329_2_P	ENSMUSG00000002329	Mdp1	chr14	55658869	55658870	-	37.85374194	113	0	0	0	0	0	0	0	0	1	0	0	0	0	0	0	0	0	0	1	0	0	0	0	0	0	1	0	0	0	0	0	0	0	0	0	0.083333333	0.049019608	0.078431373	0.068627451	0.068627451	0.053921569
ENSMUSG00000002332_1_S	ENSMUSG00000002332	Dhrs1	chr14	55739019	55739020	-	100	264	1	0	0	1	0	0	0	0	0	0	0	1	0	0	0	0	0	0	0	0	0	0	1	0	0	0	0	0	0	0	0	0	0	0	0	0.063545151	0.046822742	0.090301003	0.066889632	0.10367893	0.076923077
ENSMUSG00000002342_1_P	ENSMUSG00000002342	Tmem161a	chr8	70182296	70182297	+	3.949129032	158	0	0	0	0	0	0	0	0	0	1	0	0	0	0	0	0	0	0	0	0	0	0	0	0	0	0	0	0	0	0	0	0	1	0	0	0.073578595	0.08361204	0.08361204	0.08361204	0.127090301	0.046822742
ENSMUSG00000002343_1_S	ENSMUSG00000002343	Armc6	chr8	70220171	70220172	-	100	493	1	0	0	0	0	0	0	0	0	0	0	0	0	1	0	0	0	1	1	0	0	1	0	0	0	0	0	0	0	0	0	0	0	0	0	0.090301003	0.070234114	0.053511706	0.080267559	0.073578595	0.036789298
ENSMUSG00000002372_1_S	ENSMUSG00000002372	Ranbp3	chr17	56711780	56711781	+	100	882	0	0	0	0	0	0	1	0	1	0	0	0	0	0	0	0	0	0	1	0	0	0	0	0	0	0	0	0	0	0	0	0	1	0	0	0.08361204	0.066889632	0.033444816	0.063545151	0.066889632	0.066889632
ENSMUSG00000002379_1_P	ENSMUSG00000002379	Ndufa11	chr17	56722136	56722137	+	99.47741935	40	1	0	0	0	0	0	0	0	0	0	0	0	0	0	0	0	0	0	0	0	0	0	0	0	0	1	0	0	0	0	0	0	0	0	0	0.078947368	0.085526316	0.039473684	0.085526316	0.078947368	0.026315789
ENSMUSG00000002395_1_S	ENSMUSG00000002395	Use1	chr8	71369731	71369732	+	100	23	1	1	0	0	0	0	0	0	0	0	0	0	0	0	0	0	1	0	0	0	0	0	0	0	0	0	0	0	0	0	0	1	0	0	0	0.107317073	0.07804878	0.063414634	0.043902439	0.063414634	0.034146341
ENSMUSG00000002409_1_S	ENSMUSG00000002409	Dyrk1b	chr7	28187293	28187294	+	100	371	0	0	0	0	0	0	0	1	0	0	0	0	0	0	0	0	0	0	0	0	0	0	1	0	0	0	0	0	0	0	0	0	0	0	0	0.046822742	0.053511706	0.056856187	0.150501672	0.100334448	0.060200669
ENSMUSG00000002413_3_P	ENSMUSG00000002413	Braf	chr6	39609041	39609042	-	2.415870968	1340	1	0	0	0	0	0	0	0	0	0	0	0	0	0	0	0	0	0	0	0	0	0	0	0	0	0	0	0	0	0	0	1	0	0	0	0.050167224	0.016722408	0.063545151	0.026755853	0.093645485	0.130434783
ENSMUSG00000002428_1_S	ENSMUSG00000002428	Hltf	chr3	20118483	20118484	+	100	1760	1	0	0	0	0	0	0	0	1	0	0	0	0	0	0	0	0	0	1	0	0	0	0	0	0	0	0	0	0	0	1	0	0	0	0	0.046822742	0.026755853	0.050167224	0.026755853	0.070234114	0.10367893
ENSMUSG00000002455_1_S	ENSMUSG00000002455	Prpf6	chr2	181655661	181655662	+	100	88	0	0	0	0	0	0	0	0	1	0	0	0	0	0	0	0	0	0	0	0	0	0	0	0	1	0	0	0	0	0	0	0	0	0	0	0.078838174	0.049792531	0.033195021	0.099585062	0.049792531	0.045643154
ENSMUSG00000002486_1_P	ENSMUSG00000002486	Tchp	chr5	114722023	114722024	+	12.34854839	884	0	0	1	0	0	0	0	0	0	0	0	0	0	0	0	0	0	0	0	0	0	0	0	0	0	0	0	0	0	0	0	0	1	0	0	0.090301003	0.056856187	0.050167224	0.060200669	0.063545151	0.026755853
ENSMUSG00000002489_1_S	ENSMUSG00000002489	Tiam1	chr16	89787104	89787105	-	100	2017	1	0	0	0	0	0	0	0	0	0	0	0	0	0	0	0	0	0	0	0	0	0	0	0	0	0	0	0	1	0	0	0	0	0	0	0.043478261	0.026755853	0.080267559	0.066889632	0.066889632	0.08361204
ENSMUSG00000002546_1_S	ENSMUSG00000002546	Golga2	chr2	32307920	32307921	+	100	1301	1	0	0	0	0	0	0	0	0	0	0	0	0	0	0	0	0	0	0	0	1	0	0	0	0	0	0	0	0	0	0	0	0	0	0	0.050167224	0.063545151	0.026755853	0.127090301	0.076923077	0.090301003
ENSMUSG00000002608_2_P	ENSMUSG00000002608	Ccdc97	chr7	25712783	25712784	-	14.64690323	209	0	0	0	0	0	0	0	0	0	0	0	0	0	0	0	1	0	0	0	0	0	0	0	0	0	0	0	0	0	0	0	0	0	0	1	0.046822742	0.060200669	0.060200669	0.086956522	0.120401338	0.063545151
ENSMUSG00000002625_1_S	ENSMUSG00000002625	Akap8l	chr17	32321425	32321426	-	100	66	1	0	0	0	0	0	0	0	0	0	0	0	0	0	0	0	0	0	0	0	0	0	0	0	1	0	0	0	0	0	0	0	0	0	0	0.070234114	0.100334448	0.040133779	0.117056856	0.056856187	0.013377926
ENSMUSG00000002635_2_P	ENSMUSG00000002635	Pdcd2l	chr7	34184615	34184616	-	93.81919355	65	0	0	0	0	1	0	0	0	1	0	0	0	0	0	0	0	0	0	0	0	0	0	0	0	0	0	0	0	0	0	0	0	0	0	1	0.071794872	0.030769231	0.051282051	0.020512821	0.046153846	0.138461538
ENSMUSG00000002658_1_S	ENSMUSG00000002658	Gtf2f1	chr17	57003405	57003406	-	100	21	1	0	0	0	0	0	0	0	0	0	0	0	0	0	0	0	0	0	0	0	0	0	0	0	0	0	0	0	0	0	0	1	0	0	0	0.088888889	0.097777778	0.035555556	0.035555556	0.057777778	0.013333333
ENSMUSG00000002660_1_S	ENSMUSG00000002660	Clpp	chr17	56996186	56996187	+	100	140	0	0	0	0	0	0	0	0	1	0	0	0	0	0	0	0	0	0	0	0	0	0	0	0	0	0	0	0	0	0	0	0	1	0	0	0.070234114	0.053511706	0.040133779	0.086956522	0.070234114	0.046822742
ENSMUSG00000002661_1_P	ENSMUSG00000002661	Alkbh7	chr17	56999136	56999137	+	82.43174194	45	1	0	0	0	0	0	0	0	0	0	0	0	0	0	0	0	0	0	0	0	0	0	0	1	0	0	0	0	0	0	0	0	0	0	0	0.062801932	0.057971014	0.06763285	0.096618357	0.057971014	0.062801932
ENSMUSG00000002679_1_S	ENSMUSG00000002679	Med6	chr12	81573565	81573566	-	100	264	1	0	0	0	0	0	0	0	0	0	0	0	0	0	0	0	0	0	1	0	0	0	0	0	0	0	0	0	0	0	0	0	0	0	1	0.053511706	0.040133779	0.063545151	0.043478261	0.086956522	0.090301003
ENSMUSG00000002731_3_P	ENSMUSG00000002731	Prkra	chr2	76630191	76630192	-	6.693935484	219	0	0	0	0	0	0	0	0	0	0	0	1	0	0	0	0	0	0	0	0	0	0	0	0	0	0	0	0	1	0	0	0	0	0	0	0.056856187	0.056856187	0.080267559	0.033444816	0.086956522	0.117056856
ENSMUSG00000002741_1_P	ENSMUSG00000002741	Ykt6	chr11	5966281	5966282	+	36.88370968	238	0	0	0	0	0	1	0	0	0	1	0	0	0	0	0	0	0	0	0	0	0	0	0	0	0	0	0	0	0	0	1	0	0	0	0	0.062271062	0.054945055	0.043956044	0.091575092	0.054945055	0.065934066
ENSMUSG00000002748_1_P	ENSMUSG00000002748	Baz1b	chr5	135245362	135245363	+	8.219870968	900	0	0	0	0	0	0	0	0	1	0	0	1	0	0	0	0	0	0	0	0	0	0	0	0	0	0	0	0	0	1	0	0	0	0	0	0.073578595	0.066889632	0.043478261	0.050167224	0.073578595	0.093645485
ENSMUSG00000002767_1_S	ENSMUSG00000002767	Mrpl2	chr17	46650131	46650132	+	100	36	1	0	0	0	0	0	0	0	0	0	0	0	0	0	0	0	0	0	0	0	0	0	1	0	0	0	0	0	0	0	0	0	0	0	0	0.068548387	0.096774194	0.036290323	0.092741935	0.076612903	0.036290323
ENSMUSG00000002778_1_P	ENSMUSG00000002778	Kdelr1	chr7	45883245	45883246	+	42.62283871	235	0	1	0	0	0	0	0	0	0	0	0	0	0	1	0	0	0	0	0	0	0	0	0	0	0	0	0	0	0	0	1	0	0	0	0	0.05204461	0.085501859	0.059479554	0.089219331	0.115241636	0.066914498
ENSMUSG00000002781_1_S	ENSMUSG00000002781	Tmem143	chr7	45917412	45917413	+	100	782	1	0	0	0	0	0	0	0	0	0	0	0	0	0	0	0	0	0	0	0	0	0	0	0	0	0	0	0	1	0	0	0	0	0	0	0.107023411	0.080267559	0.08361204	0.066889632	0.090301003	0.030100334
ENSMUSG00000002799_1_S	ENSMUSG00000002799	Jag2	chr12	112908684	112908685	-	100	204	0	0	0	0	0	0	0	0	0	0	0	1	0	0	0	0	0	0	0	1	0	0	0	0	0	0	0	0	0	0	0	0	0	0	0	0.080267559	0.08361204	0.033444816	0.073578595	0.046822742	0.076923077
ENSMUSG00000002803_1_S	ENSMUSG00000002803	Btbd6	chr12	112978955	112978956	+	100	420	1	0	0	0	0	0	0	0	0	0	0	0	0	0	0	0	1	0	0	0	0	0	0	0	1	0	0	0	0	0	0	0	0	0	0	0.080267559	0.033444816	0.076923077	0.036789298	0.066889632	0.08361204
ENSMUSG00000002804_1_S	ENSMUSG00000002804	Nudt14	chr12	112934732	112934733	-	100	77	1	0	0	0	0	0	0	0	0	0	0	0	0	0	0	0	0	0	0	0	0	0	0	0	0	0	0	0	0	0	0	0	0	0	1	0.070234114	0.066889632	0.073578595	0.086956522	0.080267559	0.053511706
ENSMUSG00000002808_2_P	ENSMUSG00000002808	Epdr1	chr13	19591821	19591822	-	81.4316129	1330	0	0	0	0	0	1	0	0	1	0	0	0	0	1	0	0	0	0	1	0	0	0	0	0	0	0	0	0	0	0	0	0	0	0	1	0.066889632	0.046822742	0.060200669	0.026755853	0.076923077	0.133779264
ENSMUSG00000002814_1_S	ENSMUSG00000002814	Top3a	chr11	60740057	60740058	-	100	465	1	0	0	0	0	0	0	0	0	0	0	0	0	0	0	0	0	0	0	0	0	0	1	0	0	0	0	0	0	0	0	0	0	0	0	0.08361204	0.107023411	0.060200669	0.053511706	0.100334448	0.026755853
ENSMUSG00000002825_1_S	ENSMUSG00000002825	Qtrt1	chr9	21420259	21420260	+	100	72	0	0	0	0	0	0	0	0	0	0	0	1	0	0	0	0	0	0	0	0	0	0	0	0	0	0	0	0	0	0	1	0	0	0	0	0.058035714	0.075892857	0.049107143	0.080357143	0.102678571	0.084821429
ENSMUSG00000002846_2_P	ENSMUSG00000002846	Timmdc1	chr16	38498643	38498644	-	41.60496774	289	0	0	0	0	0	0	0	0	1	0	0	0	0	0	0	0	0	0	1	0	0	0	0	0	0	0	0	0	0	0	0	1	0	0	0	0.053511706	0.076923077	0.073578595	0.070234114	0.120401338	0.157190635
ENSMUSG00000002871_1_S	ENSMUSG00000002871	Tpra1	chr6	88912230	88912231	+	100	284	1	0	0	0	0	0	0	0	0	0	0	0	0	0	0	0	0	0	0	0	0	1	0	0	0	0	0	0	0	0	0	0	0	0	0	0.060200669	0.076923077	0.076923077	0.056856187	0.110367893	0.063545151
ENSMUSG00000002900_1_S	ENSMUSG00000002900	Lamb1	chr12	31329658	31329659	+	100	166	1	0	0	0	0	0	0	0	0	0	0	1	0	0	0	0	0	0	1	0	0	0	0	0	0	0	0	0	0	0	1	0	0	0	0	0.063545151	0.036789298	0.040133779	0.063545151	0.053511706	0.090301003
ENSMUSG00000002910_1_S	ENSMUSG00000002910	Arrdc2	chr8	70835130	70835131	-	100	810	1	0	0	0	0	0	0	0	1	0	0	0	0	0	0	0	0	0	0	0	0	0	0	0	0	0	0	0	1	0	0	0	0	0	0	0.10367893	0.060200669	0.046822742	0.110367893	0.056856187	0.050167224
ENSMUSG00000002948_1_S	ENSMUSG00000002948	Map2k7	chr8	4247896	4247897	+	100	138	1	0	0	0	0	0	0	0	0	0	0	0	0	0	0	0	0	0	0	0	0	1	0	0	0	0	0	0	0	0	0	0	0	0	0	0.050167224	0.030100334	0.110367893	0.056856187	0.120401338	0.080267559
ENSMUSG00000002949_1_S	ENSMUSG00000002949	Timm44	chr8	4259730	4259731	-	100	405	1	0	0	0	0	0	0	0	0	0	0	0	0	0	0	0	0	0	0	0	0	1	0	0	0	0	0	0	0	0	0	0	0	0	0	0.073578595	0.070234114	0.060200669	0.08361204	0.08361204	0.093645485
ENSMUSG00000002968_1_S	ENSMUSG00000002968	Med25	chr7	44879383	44879384	-	100	33	1	0	0	0	0	0	0	0	0	0	0	0	0	0	0	0	0	0	0	0	1	0	0	0	0	0	0	0	0	0	0	0	0	0	0	0.1	0.069230769	0.069230769	0.1	0.053846154	0.030769231
ENSMUSG00000002981_2_P	ENSMUSG00000002981	Clptm1	chr7	19633243	19633244	-	94.1423871	447	1	0	0	0	0	0	0	0	0	0	0	0	0	0	0	0	0	0	0	0	0	0	0	0	0	0	1	0	0	0	0	0	0	0	0	0.073578595	0.066889632	0.076923077	0.110367893	0.070234114	0.046822742
ENSMUSG00000002984_1_S	ENSMUSG00000002984	Tomm40	chr7	19701314	19701315	-	100	403	0	0	0	0	1	0	0	0	0	0	0	0	0	1	0	0	0	0	0	1	0	0	0	0	0	0	0	0	0	0	0	0	0	0	0	0.070234114	0.063545151	0.043478261	0.10367893	0.043478261	0.036789298
ENSMUSG00000002985_1_S	ENSMUSG00000002985	Apoe	chr7	19696271	19696272	-	100	108	1	0	0	0	0	0	0	0	0	0	0	0	0	0	0	0	0	0	0	0	0	0	0	0	0	0	0	0	1	0	0	0	0	0	0	0.096989967	0.080267559	0.076923077	0.070234114	0.076923077	0.02006689
ENSMUSG00000002996_1_S	ENSMUSG00000002996	Hbp1	chr12	31926456	31926457	-	100	1033	1	0	0	0	0	0	0	0	0	0	0	0	0	0	0	0	0	0	1	0	0	0	0	0	0	0	1	0	0	0	0	0	0	0	0	0.090301003	0.060200669	0.070234114	0.030100334	0.10367893	0.100334448
ENSMUSG00000002997_3_P	ENSMUSG00000002997	Prkar2b	chr12	31960052	31960053	-	8.488548387	336	0	0	0	0	0	0	0	0	1	0	0	0	0	0	0	0	0	0	0	0	0	0	0	0	0	0	0	0	0	0	0	1	0	0	0	0.070234114	0.016722408	0.050167224	0.030100334	0.036789298	0.127090301
ENSMUSG00000003031_1_S	ENSMUSG00000003031	Cdkn1b	chr6	134925512	134925513	+	100	3439	1	1	0	0	0	0	0	0	0	0	0	0	0	0	0	0	0	0	1	0	0	0	1	0	0	0	0	0	0	0	0	0	0	0	0	0.046822742	0.043478261	0.016722408	0.016722408	0.050167224	0.113712375
ENSMUSG00000003033_1_S	ENSMUSG00000003033	Ap1m1	chr8	72257384	72257385	+	100	628	0	0	0	0	0	0	0	0	1	0	0	0	0	0	0	0	0	0	1	0	0	0	0	1	0	0	0	0	0	0	0	0	0	0	0	0.080267559	0.086956522	0.066889632	0.056856187	0.10367893	0.063545151
ENSMUSG00000003038_1_S	ENSMUSG00000003038	Hmgn2	chr4	133964737	133964738	-	100	800	1	0	0	0	0	0	0	0	0	0	0	0	0	0	0	0	0	0	1	0	0	0	0	0	1	0	0	0	0	0	0	0	0	0	0	0.043478261	0.030100334	0.060200669	0.046822742	0.073578595	0.127090301
ENSMUSG00000003072_1_S	ENSMUSG00000003072	Atp5d	chr10	80145812	80145813	+	100	268	0	0	0	0	0	0	0	0	1	0	0	0	0	0	0	0	0	0	0	0	0	0	0	0	0	0	0	0	1	0	0	0	0	0	0	0.080267559	0.063545151	0.056856187	0.08361204	0.076923077	0.030100334
ENSMUSG00000003099_1_S	ENSMUSG00000003099	Ppp5c	chr7	17004639	17004640	-	100	469	1	0	0	0	0	0	0	0	0	0	0	0	0	0	0	0	0	0	1	0	0	0	0	0	0	0	0	0	1	0	0	0	0	0	0	0.070234114	0.056856187	0.056856187	0.133779264	0.070234114	0.040133779
ENSMUSG00000003119_2_S	ENSMUSG00000003119	Cdk12	chr11	98251047	98251048	+	100	978	1	0	0	0	0	0	0	0	0	0	0	0	0	0	0	0	0	0	0	0	0	0	1	0	0	0	0	0	0	0	0	0	0	0	0	0.040133779	0.026755853	0.073578595	0.02006689	0.090301003	0.160535117
ENSMUSG00000003119_2_S	ENSMUSG00000003119	Cdk12	chr11	98251366	98251367	+	100	978	1	0	0	0	0	0	0	0	0	0	0	0	0	0	0	0	0	0	0	0	0	0	0	0	0	0	0	0	0	0	1	0	0	0	0	0.043478261	0.036789298	0.090301003	0.040133779	0.110367893	0.230769231
ENSMUSG00000003135_1_P	ENSMUSG00000003135	Cnot11	chr1	39545400	39545401	+	58.98367742	135	0	1	0	0	1	0	0	1	0	0	0	1	0	0	0	0	0	0	1	0	0	0	0	0	0	0	0	0	0	0	1	0	0	0	0	0.040133779	0.033444816	0.046822742	0.046822742	0.08361204	0.137123746
ENSMUSG00000003153_1_S	ENSMUSG00000003153	Slc2a3	chr6	122727806	122727807	-	100	2124	1	0	0	0	0	0	0	0	0	0	0	0	0	0	0	0	0	0	0	0	0	0	0	1	0	0	0	0	0	0	0	0	0	0	0	0.070234114	0.040133779	0.08361204	0.050167224	0.090301003	0.117056856
ENSMUSG00000003166_3_P	ENSMUSG00000003166	Dgcr2	chr16	17841743	17841744	-	2.73583871	777	0	0	0	0	0	0	0	0	0	1	0	0	0	0	0	0	0	0	0	0	0	1	0	0	0	0	0	0	0	0	0	0	0	0	0	0.066889632	0.080267559	0.066889632	0.086956522	0.110367893	0.073578595
ENSMUSG00000003208_1_S	ENSMUSG00000003208	Ccdc94	chr17	55967948	55967949	+	100	315	0	0	1	0	0	0	0	0	0	0	0	0	0	0	0	0	0	0	0	0	0	0	0	0	0	0	0	0	0	0	0	0	1	0	0	0.100334448	0.063545151	0.073578595	0.113712375	0.073578595	0.023411371
ENSMUSG00000003226_1_S	ENSMUSG00000003226	Ranbp2	chr10	58494171	58494172	+	100	204	1	0	0	0	0	0	0	0	0	0	0	0	1	0	0	0	0	0	1	0	0	0	0	0	0	0	0	0	0	0	1	0	0	0	0	0.050167224	0.023411371	0.036789298	0.026755853	0.040133779	0.120401338
ENSMUSG00000003233_1_S	ENSMUSG00000003233	Dvl3	chr16	20531671	20531672	+	100	156	1	0	0	0	0	0	0	0	0	0	0	0	0	0	0	0	0	0	0	0	0	0	0	0	0	0	0	0	0	1	0	0	0	0	0	0.066889632	0.073578595	0.056856187	0.080267559	0.076923077	0.100334448
ENSMUSG00000003234_1_P	ENSMUSG00000003234	Abcf3	chr16	20560816	20560817	+	93.02570968	302	0	0	0	0	0	0	0	0	1	0	0	0	0	0	0	0	0	0	0	0	0	0	0	0	0	0	0	0	0	1	0	0	0	0	0	0.060200669	0.050167224	0.050167224	0.093645485	0.093645485	0.070234114
ENSMUSG00000003235_1_P	ENSMUSG00000003235	Eif2b5	chr16	20509322	20509323	+	98.54254839	303	0	0	0	0	0	0	0	1	0	0	0	0	0	0	0	0	0	0	0	0	0	0	0	1	0	0	0	0	0	0	0	0	0	0	0	0.063545151	0.070234114	0.050167224	0.073578595	0.090301003	0.053511706
ENSMUSG00000003269_1_S	ENSMUSG00000003269	Cyth2	chr7	45806636	45806637	-	100	1124	1	0	0	0	0	0	0	0	0	0	0	0	0	0	0	0	0	0	0	0	0	0	0	0	0	0	0	0	0	0	0	0	1	0	0	0.063545151	0.050167224	0.056856187	0.096989967	0.070234114	0.056856187
ENSMUSG00000003299_1_S	ENSMUSG00000003299	Mrpl4	chr9	21008829	21008830	+	100	191	1	0	0	0	0	0	0	0	1	0	0	0	0	0	0	0	0	0	0	0	0	0	0	0	0	0	0	0	0	1	0	0	0	0	0	0.08361204	0.066889632	0.063545151	0.070234114	0.107023411	0.060200669
ENSMUSG00000003308_2_P	ENSMUSG00000003308	Keap1	chr9	21230157	21230158	-	28.98919355	544	1	0	0	0	0	0	0	0	0	0	0	0	0	0	0	0	0	0	0	0	1	0	0	0	0	0	0	0	0	0	0	0	0	0	0	0.076923077	0.053511706	0.043478261	0.153846154	0.060200669	0.060200669
ENSMUSG00000003316_1_S	ENSMUSG00000003316	Glg1	chr8	111156702	111156703	-	100	1191	0	0	0	0	0	0	0	0	1	0	0	0	0	0	0	0	0	0	0	0	0	0	0	0	0	0	0	0	0	0	0	0	0	0	1	0.053511706	0.063545151	0.040133779	0.10367893	0.080267559	0.080267559
ENSMUSG00000003344_1_S	ENSMUSG00000003344	Btbd2	chr10	80642625	80642626	-	100	904	1	0	0	0	0	0	0	0	0	0	0	0	0	0	0	0	0	0	0	0	0	0	0	0	1	0	0	0	0	0	0	0	0	0	0	0.110367893	0.060200669	0.063545151	0.060200669	0.073578595	0.056856187
ENSMUSG00000003345_1_P	ENSMUSG00000003345	Csnk1g2	chr10	80640272	80640273	+	0	197	0	0	0	0	0	0	0	0	0	0	0	0	0	0	0	0	0	0	0	0	0	0	0	0	0	0	0	0	0	0	0	0	1	0	0	0.071713147	0.067729084	0.079681275	0.099601594	0.087649402	0.059760956
ENSMUSG00000003346_1_S	ENSMUSG00000003346	Abhd17a	chr10	80583648	80583649	-	100	189	0	0	0	0	0	0	0	0	1	0	0	0	0	0	0	0	0	0	0	0	0	0	0	0	1	0	0	0	0	0	0	0	0	0	0	0.080267559	0.096989967	0.043478261	0.100334448	0.070234114	0.040133779
ENSMUSG00000003348_2_P	ENSMUSG00000003348	Mob3a	chr10	80686056	80686057	-	4.353096774	1087	0	0	0	0	0	0	0	0	0	0	0	0	0	0	0	0	0	0	0	0	0	0	0	0	0	0	0	0	0	0	0	1	0	0	0	0.10367893	0.070234114	0.033444816	0.086956522	0.056856187	0.080267559
ENSMUSG00000003352_1_S	ENSMUSG00000003352	Cacnb3	chr15	98644528	98644529	+	100	958	1	0	0	0	0	0	0	0	0	0	0	0	0	0	0	0	0	0	0	0	0	0	0	0	0	0	0	0	0	0	0	1	0	0	0	0.086956522	0.070234114	0.080267559	0.070234114	0.100334448	0.063545151
ENSMUSG00000003355_1_S	ENSMUSG00000003355	Fkbp11	chr15	98724348	98724349	-	100	36	1	1	0	0	0	0	0	0	0	0	0	0	0	0	0	0	1	0	0	0	0	0	0	0	0	0	0	0	0	0	0	0	0	1	0	0.063241107	0.075098814	0.043478261	0.059288538	0.059288538	0.059288538
ENSMUSG00000003360_1_S	ENSMUSG00000003360	Ddx23	chr15	98645118	98645119	-	100	675	1	0	0	0	0	0	0	0	1	0	0	0	0	0	0	0	0	0	0	0	0	1	0	0	0	0	0	0	0	0	0	0	0	0	0	0.053511706	0.063545151	0.050167224	0.056856187	0.073578595	0.204013378
ENSMUSG00000003363_1_S	ENSMUSG00000003363	Pld3	chr7	27531999	27532000	-	100	298	0	0	0	0	0	0	0	1	0	0	0	0	1	0	0	1	0	0	0	0	0	1	0	0	0	0	0	0	0	0	0	0	0	0	0	0.056856187	0.076923077	0.060200669	0.086956522	0.120401338	0.033444816
ENSMUSG00000003380_1_S	ENSMUSG00000003380	Rabac1	chr7	24969761	24969762	-	100	159	1	0	0	0	0	0	0	0	0	0	0	0	0	0	0	0	0	0	0	0	1	0	0	0	0	0	0	0	0	0	0	0	0	0	0	0.056680162	0.093117409	0.076923077	0.072874494	0.12145749	0.044534413
ENSMUSG00000003382_1_S	ENSMUSG00000003382	Etv3	chr3	87540168	87540169	+	100	3517	0	0	0	0	0	0	0	0	1	0	0	0	0	1	0	0	0	0	1	0	0	0	0	1	0	0	0	0	0	0	0	0	0	0	0	0.040133779	0.026755853	0.036789298	0.016722408	0.050167224	0.117056856
ENSMUSG00000003429_1_S	ENSMUSG00000003429	Rps11	chr7	45122378	45122379	-	100	56	1	0	0	0	0	0	0	0	0	0	0	0	0	1	0	0	0	0	0	0	0	1	0	0	0	0	0	0	0	0	0	0	0	0	0	0.106145251	0.061452514	0.05027933	0.061452514	0.05027933	0.055865922
ENSMUSG00000003435_1_S	ENSMUSG00000003435	Supt5	chr7	28314891	28314892	-	100	232	1	0	0	0	0	0	0	0	0	0	0	0	0	0	0	0	0	0	0	0	0	0	0	0	1	0	0	0	0	0	0	0	0	0	0	0.066889632	0.073578595	0.073578595	0.050167224	0.10367893	0.073578595
ENSMUSG00000003438_2_P	ENSMUSG00000003438	Timm50	chr7	28305826	28305827	-	31.87441935	102	1	0	0	0	0	0	0	0	0	0	0	0	0	0	0	0	0	0	0	0	0	0	0	0	0	0	0	0	0	0	0	1	0	0	0	0.083743842	0.118226601	0.068965517	0.0591133	0.103448276	0.034482759
ENSMUSG00000003444_3_P	ENSMUSG00000003444	Med29	chr7	28386744	28386745	-	94.94232258	37	0	0	0	0	0	1	0	0	0	0	0	0	0	0	0	0	0	0	0	0	0	0	0	0	1	0	0	0	0	0	0	0	0	0	0	0.114695341	0.086021505	0.046594982	0.068100358	0.093189964	0.017921147
ENSMUSG00000003452_1_S	ENSMUSG00000003452	Bicd1	chr6	149556899	149556900	+	100	236	1	0	0	0	0	0	0	1	0	0	0	0	0	0	0	0	0	0	1	0	0	0	0	0	0	0	0	0	0	1	0	0	0	0	0	0.0859375	0.03515625	0.08984375	0.04296875	0.0703125	0.09375
ENSMUSG00000003500_1_S	ENSMUSG00000003500	Impdh1	chr6	29200435	29200436	-	100	762	1	0	0	0	0	0	0	0	1	0	0	0	1	0	0	0	0	0	0	0	0	0	0	1	0	0	0	0	0	0	0	0	0	0	0	0.076923077	0.066889632	0.090301003	0.080267559	0.113712375	0.066889632
ENSMUSG00000003527_2_P	ENSMUSG00000003527	Dgcr14	chr16	17901765	17901766	-	56.33296774	278	0	0	0	0	0	0	0	0	1	0	0	0	0	0	0	0	0	0	0	0	0	0	0	0	0	0	1	0	0	0	0	0	0	0	0	0.08361204	0.056856187	0.046822742	0.066889632	0.076923077	0.090301003
ENSMUSG00000003528_1_S	ENSMUSG00000003528	Slc25a1	chr16	17925210	17925211	-	100	602	1	0	0	0	0	0	0	0	0	0	0	0	0	0	0	0	0	0	0	0	0	0	1	0	0	0	0	0	0	0	0	0	0	0	0	0.076923077	0.093645485	0.063545151	0.100334448	0.100334448	0.050167224
ENSMUSG00000003531_1_P	ENSMUSG00000003531	Dgcr6	chr16	18071364	18071365	+	92.73303226	404	1	0	0	0	0	0	0	0	0	0	0	0	0	0	0	0	0	0	0	0	0	0	1	0	0	0	0	0	0	0	0	0	0	0	0	0.053511706	0.060200669	0.053511706	0.093645485	0.090301003	0.056856187
ENSMUSG00000003534_1_S	ENSMUSG00000003534	Ddr1	chr17	35681589	35681590	-	100	788	1	0	0	0	0	0	0	0	0	0	0	0	1	0	0	0	0	0	0	0	0	0	0	0	0	0	0	0	0	0	0	0	0	0	1	0.060200669	0.050167224	0.046822742	0.093645485	0.073578595	0.107023411
ENSMUSG00000003541_1_S	ENSMUSG00000003541	Ier3	chr17	35822922	35822923	+	100	613	1	0	0	0	0	0	0	0	0	0	0	0	0	0	0	0	0	0	0	0	0	1	0	0	0	0	0	0	0	0	0	0	0	0	0	0.046822742	0.043478261	0.070234114	0.137123746	0.08361204	0.076923077
ENSMUSG00000003546_1_S	ENSMUSG00000003546	Klc4	chr17	46630628	46630629	-	100	394	1	0	0	0	0	1	0	0	0	0	0	0	0	0	0	0	0	0	0	0	0	0	0	0	0	0	0	0	1	0	0	0	0	0	0	0.043478261	0.063545151	0.076923077	0.107023411	0.127090301	0.063545151
ENSMUSG00000003623_2_P	ENSMUSG00000003623	Crot	chr5	8966213	8966214	-	46.92454839	638	0	0	0	0	1	0	0	0	1	0	0	1	0	0	0	0	0	0	0	0	0	0	0	1	0	0	0	0	0	0	0	0	0	0	0	0.093645485	0.043478261	0.050167224	0.026755853	0.053511706	0.110367893
ENSMUSG00000003644_1_S	ENSMUSG00000003644	Rps6ka1	chr4	133847287	133847288	-	100	764	1	0	0	0	0	0	0	0	0	0	0	0	0	0	0	0	0	0	0	0	0	0	0	0	0	0	0	0	0	0	0	0	0	1	0	0.086956522	0.063545151	0.076923077	0.107023411	0.080267559	0.063545151
ENSMUSG00000003721_3_P	ENSMUSG00000003721	Insig2	chr1	121305681	121305682	-	27.805	224	1	0	0	0	0	0	0	0	0	0	0	0	0	0	0	0	0	0	1	0	0	0	0	0	0	0	0	1	0	0	0	0	0	0	0	0.060377358	0.033962264	0.052830189	0.049056604	0.049056604	0.098113208
ENSMUSG00000003762_1_S	ENSMUSG00000003762	Adck4	chr7	27257949	27257950	+	100	425	1	0	0	0	0	0	0	0	0	0	0	0	0	0	0	0	0	0	1	0	0	1	0	0	0	0	0	0	0	0	0	0	0	0	0	0.050167224	0.066889632	0.080267559	0.10367893	0.107023411	0.056856187
ENSMUSG00000003778_1_P	ENSMUSG00000003778	Brd8	chr18	34599831	34599832	-	68.89380645	350	1	0	0	0	0	0	0	0	0	0	0	0	1	0	0	0	0	0	1	0	0	1	0	0	0	0	0	0	0	0	0	0	0	0	0	0.060200669	0.043478261	0.040133779	0.056856187	0.056856187	0.080267559
ENSMUSG00000003808_1_S	ENSMUSG00000003808	Farsa	chr8	84869256	84869257	+	100	253	1	0	0	0	0	0	0	0	0	0	0	0	0	0	0	0	0	0	1	0	0	0	0	0	0	0	0	0	1	0	0	0	0	0	0	0.056856187	0.066889632	0.056856187	0.096989967	0.093645485	0.086956522
ENSMUSG00000003810_1_S	ENSMUSG00000003810	Mast2	chr4	116306761	116306762	-	100	53	0	0	1	0	0	0	0	0	0	0	0	0	0	0	0	0	0	0	0	0	0	0	1	0	0	0	0	0	0	0	0	0	0	0	0	0.100334448	0.066889632	0.050167224	0.056856187	0.070234114	0.036789298
ENSMUSG00000003814_1_S	ENSMUSG00000003814	Calr	chr8	84842091	84842092	-	100	555	0	0	0	0	0	0	0	0	1	0	0	0	0	1	0	0	0	0	0	0	0	0	0	0	0	0	1	0	0	0	0	0	0	0	0	0.066889632	0.043478261	0.093645485	0.086956522	0.110367893	0.086956522
ENSMUSG00000003847_1_S	ENSMUSG00000003847	Nfat5	chr8	107379516	107379517	+	100	683	1	0	0	0	0	0	0	0	0	0	0	0	0	0	0	0	0	0	1	0	0	1	0	0	0	0	0	0	0	0	0	0	0	0	0	0.076923077	0.046822742	0.060200669	0.023411371	0.073578595	0.147157191
ENSMUSG00000003848_2_P	ENSMUSG00000003848	Nob1	chr8	107412602	107412603	-	51.09125806	311	1	0	0	0	0	0	0	0	0	0	0	0	0	0	0	0	0	0	0	0	0	0	0	0	0	0	0	0	0	0	0	1	0	0	0	0.080267559	0.100334448	0.053511706	0.043478261	0.090301003	0.046822742
ENSMUSG00000003865_1_P	ENSMUSG00000003865	Gys1	chr7	45456099	45456100	+	1.814903226	733	0	0	0	0	0	0	0	1	0	0	0	0	0	0	0	0	0	0	0	0	0	0	0	0	0	0	1	0	0	0	0	0	0	0	0	0.090301003	0.056856187	0.070234114	0.070234114	0.070234114	0.033444816
ENSMUSG00000003873_1_S	ENSMUSG00000003873	Bax	chr7	45461702	45461703	-	100	159	1	0	0	0	0	0	0	0	0	0	0	0	0	0	0	0	0	0	1	0	0	0	0	0	1	0	0	0	0	0	0	0	0	0	0	0.057034221	0.045627376	0.068441065	0.133079848	0.091254753	0.091254753
ENSMUSG00000003948_1_P	ENSMUSG00000003948	Mmd	chr11	90278004	90278005	+	15.55803226	1142	1	0	0	0	0	0	0	0	0	1	0	0	0	0	0	0	0	0	0	0	0	0	0	0	0	0	0	0	0	1	0	0	0	0	0	0.076923077	0.036789298	0.076923077	0.056856187	0.063545151	0.147157191
ENSMUSG00000003955_1_S	ENSMUSG00000003955	Fam162a	chr16	36043848	36043849	-	100	150	0	0	1	0	0	0	0	0	0	0	0	0	0	1	0	0	0	0	1	0	0	1	0	0	0	0	0	0	0	0	0	0	0	0	0	0.074380165	0.053719008	0.02892562	0.041322314	0.070247934	0.078512397
ENSMUSG00000003970_1_S	ENSMUSG00000003970	Rpl8	chr15	76906311	76906312	+	100	33	1	0	0	0	0	0	0	0	0	0	0	0	0	0	0	0	0	0	1	0	0	0	0	0	0	0	0	0	0	0	1	0	0	0	0	0.068062827	0.073298429	0.036649215	0.089005236	0.073298429	0.036649215
ENSMUSG00000004032_1_S	ENSMUSG00000004032	Gstm5	chr3	107898687	107898688	+	100	139	1	0	0	0	0	0	0	0	0	0	0	0	0	0	0	0	0	0	0	0	0	0	0	0	1	0	0	0	0	0	0	0	0	0	0	0.080168776	0.092827004	0.084388186	0.042194093	0.126582278	0.063291139
ENSMUSG00000004040_1_P	ENSMUSG00000004040	Stat3	chr11	100888491	100888492	-	9.879322581	213	0	0	0	1	0	0	0	0	0	0	1	0	0	0	0	0	0	0	0	1	0	0	0	0	0	0	0	0	0	0	0	0	0	0	0	0.044776119	0.044776119	0.052238806	0.037313433	0.085820896	0.097014925
ENSMUSG00000004044_1_S	ENSMUSG00000004044	Ptrf	chr11	100956732	100956733	-	100	1891	1	0	0	0	0	0	0	0	0	0	0	0	0	0	0	0	0	0	0	0	0	0	1	0	0	0	0	0	0	0	0	0	0	0	0	0.030100334	0.046822742	0.043478261	0.10367893	0.080267559	0.147157191
ENSMUSG00000004054_1_S	ENSMUSG00000004054	Map3k11	chr19	5702861	5702862	+	100	518	1	0	0	0	0	1	0	0	0	0	0	0	0	0	0	0	0	0	0	0	0	0	0	0	0	0	0	0	0	0	0	0	1	0	0	0.056856187	0.070234114	0.046822742	0.127090301	0.090301003	0.050167224
ENSMUSG00000004056_2_P	ENSMUSG00000004056	Akt2	chr7	27638222	27638223	+	0.256193548	82	0	0	0	0	0	0	0	0	0	0	0	0	0	0	0	0	0	0	0	0	0	0	0	0	0	0	0	0	0	0	0	1	0	0	0	0.099378882	0.086956522	0.049689441	0.055900621	0.080745342	0.068322981
ENSMUSG00000004069_1_P	ENSMUSG00000004069	Dnaja3	chr16	4706944	4706945	+	29.8726129	355	0	0	0	0	0	0	0	0	1	0	0	0	0	0	0	0	0	0	1	0	0	0	0	0	0	0	0	0	0	0	0	0	1	0	0	0.076923077	0.076923077	0.050167224	0.056856187	0.093645485	0.050167224
ENSMUSG00000004096_1_P	ENSMUSG00000004096	Cwc15	chr9	14510383	14510384	+	36.24693548	55	0	0	0	0	0	0	1	0	1	0	0	0	0	0	0	0	0	0	0	0	0	0	0	0	0	0	0	0	0	0	0	0	0	0	1	0.043478261	0.016304348	0.027173913	0.027173913	0.038043478	0.114130435
ENSMUSG00000004099_1_S	ENSMUSG00000004099	Dnmt1	chr9	20907210	20907211	-	100	310	1	0	0	0	0	0	0	0	0	0	0	0	0	0	0	0	0	0	1	0	1	0	0	0	0	0	0	0	0	0	0	0	0	0	0	0.053511706	0.046822742	0.046822742	0.033444816	0.066889632	0.190635452
ENSMUSG00000004100_1_S	ENSMUSG00000004100	Ppan	chr9	20892177	20892178	+	100	132	1	0	0	0	0	0	0	0	0	0	0	1	0	0	0	0	0	0	0	0	1	0	0	0	0	0	0	0	0	0	0	0	0	0	0	0.086956522	0.080267559	0.033444816	0.107023411	0.053511706	0.026755853
ENSMUSG00000004113_2_P	ENSMUSG00000004113	Cacna1b	chr2	24606353	24606354	-	17.5396129	216	1	0	0	0	0	0	0	0	0	0	0	0	0	0	0	0	0	0	0	0	0	0	0	1	0	0	0	0	0	0	0	0	0	0	0	0.080267559	0.066889632	0.08361204	0.10367893	0.110367893	0.050167224
ENSMUSG00000004127_1_P	ENSMUSG00000004127	Trmt10a	chr3	138157441	138157442	+	23.55083871	499	0	1	1	0	0	0	0	0	0	0	0	0	0	0	0	0	0	0	0	0	0	0	0	0	0	0	0	0	0	0	0	0	1	0	0	0.036789298	0.030100334	0.080267559	0.040133779	0.096989967	0.127090301
ENSMUSG00000004187_1_P	ENSMUSG00000004187	Kifc2	chr15	76667855	76667856	+	6.709290323	398	0	0	0	0	0	0	0	0	1	0	0	0	0	0	0	0	0	0	0	0	0	0	0	0	0	0	0	0	0	0	1	0	0	0	0	0.086956522	0.060200669	0.056856187	0.043478261	0.080267559	0.073578595
ENSMUSG00000004233_1_P	ENSMUSG00000004233	Wars2	chr3	99217256	99217257	+	19.01122581	350	0	0	0	0	0	0	0	0	0	1	0	0	0	0	0	0	0	0	0	0	0	0	0	0	0	0	0	0	0	0	0	0	1	0	0	0.093645485	0.066889632	0.063545151	0.030100334	0.063545151	0.10367893
ENSMUSG00000004264_1_S	ENSMUSG00000004264	Phb2	chr6	124716949	124716950	+	100	317	1	0	0	0	0	0	0	0	0	0	0	0	0	0	0	0	0	0	0	0	0	0	1	0	0	0	0	0	0	0	0	0	0	0	0	0.080267559	0.056856187	0.060200669	0.08361204	0.076923077	0.086956522
ENSMUSG00000004268_1_S	ENSMUSG00000004268	Emg1	chr6	124704380	124704381	-	100	164	0	0	0	0	0	0	0	0	0	0	0	1	0	0	0	0	0	0	1	0	0	0	0	0	0	0	0	0	0	0	0	0	0	0	1	0.072202166	0.046931408	0.064981949	0.057761733	0.083032491	0.119133574
ENSMUSG00000004317_3_P	ENSMUSG00000004317	Clcn5	chrX	7159624	7159625	-	1.027290323	104	0	0	0	0	0	0	0	0	0	0	0	0	0	0	0	0	0	0	0	0	0	0	0	0	0	0	1	0	0	0	0	0	0	0	0	0.092783505	0.036082474	0.041237113	0.067010309	0.041237113	0.087628866
ENSMUSG00000004319_1_P	ENSMUSG00000004319	Clcn3	chr8	60911923	60911924	-	14.31141935	1093	0	0	0	0	0	0	0	0	1	0	0	1	0	0	0	0	0	0	1	0	1	0	0	0	0	0	0	0	0	0	0	0	0	0	0	0.046822742	0.036789298	0.043478261	0.026755853	0.073578595	0.160535117
ENSMUSG00000004356_1_S	ENSMUSG00000004356	Utp20	chr10	88746608	88746609	-	100	295	0	0	0	0	0	0	0	0	1	0	0	0	0	0	0	0	0	0	1	0	0	0	0	1	0	0	0	0	0	0	0	0	0	0	0	0.056856187	0.050167224	0.043478261	0.076923077	0.073578595	0.093645485
ENSMUSG00000004383_1_S	ENSMUSG00000004383	Large	chr8	72814581	72814582	-	100	1242	1	0	0	0	0	1	0	0	0	0	0	0	0	0	0	0	0	0	1	0	0	0	0	0	0	0	0	0	0	0	0	1	0	0	0	0.060200669	0.033444816	0.070234114	0.043478261	0.093645485	0.096989967
ENSMUSG00000004394_2_P	ENSMUSG00000004394	Tmed4	chr11	6271148	6271149	-	40.15590323	502	0	0	0	0	0	0	0	0	0	0	1	0	0	0	0	1	0	0	1	0	0	0	0	0	1	0	0	0	0	0	0	0	0	0	0	0.040133779	0.050167224	0.060200669	0.070234114	0.076923077	0.133779264
ENSMUSG00000004451_2_P	ENSMUSG00000004451	Ralb	chr1	119471328	119471329	-	19.67351613	377	0	0	0	0	0	0	0	0	1	0	0	0	0	0	0	0	0	0	0	1	0	0	0	0	0	0	0	0	0	0	0	0	0	0	0	0.070234114	0.043478261	0.086956522	0.046822742	0.096989967	0.076923077
ENSMUSG00000004455_1_S	ENSMUSG00000004455	Ppp1cc	chr5	122175272	122175273	+	100	223	0	0	0	0	0	0	0	0	1	0	0	0	0	0	0	0	0	0	1	0	0	0	0	0	0	1	0	0	0	0	0	0	0	0	0	0.066889632	0.043478261	0.046822742	0.026755853	0.073578595	0.110367893
ENSMUSG00000004530_3_P	ENSMUSG00000004530	Coro1c	chr5	113843809	113843810	-	1.032387097	539	0	0	0	0	0	1	1	0	0	0	0	1	0	0	0	0	0	0	0	0	0	0	0	0	0	0	0	0	0	0	0	0	0	0	1	0.046822742	0.036789298	0.096989967	0.023411371	0.117056856	0.210702341
ENSMUSG00000004535_1_P	ENSMUSG00000004535	Tax1bp1	chr6	52766485	52766486	+	78.89022581	412	1	0	0	0	0	0	0	0	0	0	0	0	0	0	0	0	0	0	1	0	0	0	0	0	0	0	0	0	0	0	1	0	0	0	0	0.08361204	0.043478261	0.056856187	0.023411371	0.073578595	0.08361204
ENSMUSG00000004558_1_S	ENSMUSG00000004558	Ndrg2	chr14	51905283	51905284	-	100	856	1	0	0	0	0	0	0	0	0	0	0	0	0	0	0	0	0	0	1	0	0	0	0	0	1	0	0	0	0	0	0	0	0	0	0	0.056856187	0.053511706	0.036789298	0.110367893	0.080267559	0.026755853
ENSMUSG00000004561_1_S	ENSMUSG00000004561	Mettl17	chr14	51891867	51891868	+	100	133	1	0	0	0	0	0	0	0	0	0	0	0	1	0	0	0	0	0	0	0	0	1	0	0	0	0	0	0	0	0	0	0	0	0	0	0.041493776	0.041493776	0.058091286	0.041493776	0.074688797	0.091286307
ENSMUSG00000004565_1_S	ENSMUSG00000004565	Pnpla6	chr8	3544266	3544267	+	100	239	1	0	0	0	0	0	0	0	0	0	0	0	0	0	0	0	0	0	0	0	0	1	0	0	0	0	0	0	0	0	0	0	0	0	0	0.073578595	0.056856187	0.060200669	0.076923077	0.120401338	0.060200669
ENSMUSG00000004567_1_S	ENSMUSG00000004567	Mcoln1	chr8	3515231	3515232	+	100	182	1	0	0	0	0	0	0	0	0	0	0	0	0	0	0	0	0	0	0	0	0	0	1	0	0	0	0	0	0	0	0	0	0	0	0	0.041284404	0.059633028	0.036697248	0.110091743	0.073394495	0.082568807
ENSMUSG00000004568_1_S	ENSMUSG00000004568	Arhgef18	chr8	3456600	3456601	+	100	2066	1	0	0	0	0	0	0	0	0	0	0	0	0	0	0	0	0	0	0	0	0	0	1	0	0	0	0	0	0	0	0	0	0	0	0	0.107023411	0.053511706	0.080267559	0.053511706	0.060200669	0.056856187
ENSMUSG00000004610_1_S	ENSMUSG00000004610	Etfb	chr7	43457799	43457800	+	100	60	1	0	0	0	0	0	0	0	0	0	0	0	0	0	0	0	0	0	0	0	0	0	1	0	0	0	0	0	0	0	0	0	0	0	0	0.065217391	0.060869565	0.065217391	0.082608696	0.091304348	0.02173913
ENSMUSG00000004626_1_P	ENSMUSG00000004626	Stxbp2	chr8	3642793	3642794	+	2.540967742	63	1	0	0	0	0	0	0	0	0	0	0	0	0	0	0	0	0	0	0	0	0	0	0	0	0	0	0	0	0	0	0	0	1	0	0	0.060810811	0.060810811	0.114864865	0.033783784	0.148648649	0.054054054
ENSMUSG00000004631_1_S	ENSMUSG00000004631	Sgce	chr6	4674349	4674350	-	100	232	1	0	0	0	0	0	0	1	0	0	0	0	0	0	0	0	0	0	1	0	0	0	1	0	0	0	0	0	0	0	0	0	0	0	0	0.070921986	0.046099291	0.042553191	0.010638298	0.063829787	0.113475177
ENSMUSG00000004677_2_P	ENSMUSG00000004677	Myo9b	chr8	71360243	71360244	+	1.301516129	271	0	0	0	0	0	0	0	0	0	0	0	0	0	0	0	0	0	0	0	0	0	0	0	0	0	0	0	0	0	0	0	0	1	0	0	0.080267559	0.076923077	0.060200669	0.070234114	0.093645485	0.070234114
ENSMUSG00000004788_1_P	ENSMUSG00000004788	Eif2b2	chr12	85226492	85226493	+	98.00545161	333	1	0	0	0	0	0	0	0	0	0	0	0	0	0	0	0	0	0	0	0	0	0	0	0	0	0	0	0	0	0	0	1	0	0	0	0.073578595	0.093645485	0.063545151	0.073578595	0.120401338	0.073578595
ENSMUSG00000004789_1_P	ENSMUSG00000004789	Dlst	chr12	85133446	85133447	+	21.88312903	694	0	0	0	0	0	0	0	0	0	0	0	0	0	0	0	0	0	0	0	0	0	0	0	0	0	0	0	0	0	0	1	0	0	0	0	0.086956522	0.080267559	0.056856187	0.090301003	0.100334448	0.076923077
ENSMUSG00000004843_3_P	ENSMUSG00000004843	Chmp2b	chr16	65539754	65539755	-	35.9476129	385	0	0	0	0	0	0	0	0	1	0	0	0	0	0	0	0	0	0	0	0	0	0	0	0	1	0	0	0	0	0	0	0	0	0	0	0.060200669	0.046822742	0.040133779	0.063545151	0.056856187	0.100334448
ENSMUSG00000004846_1_P	ENSMUSG00000004846	Plod3	chr5	136996536	136996537	+	89.95667742	276	1	0	0	0	0	0	0	0	0	0	1	0	0	0	0	0	0	0	0	0	0	0	0	0	0	0	0	0	0	0	1	0	0	0	0	0.063545151	0.040133779	0.086956522	0.070234114	0.10367893	0.056856187
ENSMUSG00000004849_1_S	ENSMUSG00000004849	Ap1s1	chr5	137034992	137034993	-	100	751	1	0	0	0	0	0	0	0	0	0	0	0	0	0	0	0	0	0	0	0	0	0	0	0	0	0	0	0	1	0	0	0	0	0	0	0.060200669	0.070234114	0.066889632	0.133779264	0.10367893	0.080267559
ENSMUSG00000004895_1_S	ENSMUSG00000004895	Prcc	chr3	87858915	87858916	-	100	344	1	0	0	0	0	0	0	0	0	0	0	0	0	0	0	0	0	0	0	0	0	0	0	0	0	0	0	0	1	0	0	0	0	0	0	0.056856187	0.056856187	0.050167224	0.063545151	0.086956522	0.123745819
ENSMUSG00000004897_1_S	ENSMUSG00000004897	Hdgf	chr3	87916124	87916125	+	100	1217	1	0	0	1	0	0	0	0	0	0	0	0	1	0	0	0	0	0	1	0	0	0	0	0	0	0	0	0	0	0	1	0	0	0	0	0.033444816	0.050167224	0.090301003	0.066889632	0.123745819	0.107023411
ENSMUSG00000004929_1_P	ENSMUSG00000004929	Thop1	chr10	81082218	81082219	+	93.4436129	200	0	0	0	0	0	0	0	0	1	0	0	0	0	0	0	0	0	0	0	0	0	0	0	0	0	0	0	0	0	0	0	0	1	0	0	0.080267559	0.113712375	0.056856187	0.090301003	0.090301003	0.036789298
ENSMUSG00000004934_2_P	ENSMUSG00000004934	Pias4	chr10	81153925	81153926	-	15.79829032	175	1	0	0	0	0	0	0	0	0	0	0	0	0	0	0	0	1	0	1	0	1	0	0	0	0	0	0	0	0	0	0	0	0	0	0	0.040133779	0.070234114	0.056856187	0.096989967	0.070234114	0.016722408
ENSMUSG00000004936_3_P	ENSMUSG00000004936	Map2k1	chr9	64185940	64185941	-	33.07683871	744	0	0	0	0	0	0	0	0	1	0	0	0	0	0	0	0	0	0	0	0	0	1	0	0	0	0	0	0	0	0	0	0	0	0	0	0.060200669	0.036789298	0.056856187	0.043478261	0.063545151	0.140468227
ENSMUSG00000004945_1_S	ENSMUSG00000004945	Tmem242	chr17	5410868	5410869	-	100	500	0	0	0	0	0	0	0	0	1	0	0	0	0	0	0	0	0	0	0	0	0	1	0	0	0	0	0	0	0	0	0	0	0	0	0	0.080267559	0.040133779	0.080267559	0.096989967	0.070234114	0.056856187
ENSMUSG00000004947_1_S	ENSMUSG00000004947	Dtx2	chr5	136032871	136032872	+	100	385	1	0	0	0	0	0	0	0	0	0	0	0	0	0	0	0	0	0	0	0	0	0	1	0	0	0	0	0	0	0	0	0	0	0	0	0.070234114	0.080267559	0.060200669	0.10367893	0.100334448	0.063545151
ENSMUSG00000004994_1_S	ENSMUSG00000004994	Ccdc130	chr8	84258296	84258297	-	100	184	0	0	0	0	0	0	0	0	1	0	0	0	0	0	0	0	0	0	0	0	0	0	0	0	1	0	0	0	0	0	0	0	0	0	0	0.060200669	0.050167224	0.043478261	0.046822742	0.086956522	0.066889632
ENSMUSG00000004996_2_P	ENSMUSG00000004996	Mri1	chr8	84251487	84251488	-	78.20787097	63	1	0	0	0	0	0	0	0	0	0	0	0	0	0	0	0	0	0	0	0	0	0	0	1	0	0	0	0	0	0	0	0	0	0	0	0.049327354	0.049327354	0.085201794	0.076233184	0.103139013	0.053811659
ENSMUSG00000005034_2_P	ENSMUSG00000005034	Prkacb	chr3	146729806	146729807	-	14.8573871	2781	0	0	1	0	0	0	0	0	0	0	0	0	0	0	0	0	0	0	1	0	0	0	0	0	0	0	0	0	0	0	0	1	0	0	0	0.046822742	0.043478261	0.073578595	0.02006689	0.107023411	0.090301003
ENSMUSG00000005069_1_S	ENSMUSG00000005069	Pex5	chr6	124396816	124396817	-	100	1152	1	0	0	0	0	0	0	0	0	0	0	0	0	0	0	0	0	0	1	0	0	0	0	0	0	1	0	0	0	0	0	0	0	0	0	0.046822742	0.026755853	0.053511706	0.043478261	0.070234114	0.113712375
ENSMUSG00000005103_3_P	ENSMUSG00000005103	Wdr1	chr5	38527580	38527581	-	7.112354839	225	1	0	0	0	0	0	0	0	0	0	0	0	0	0	0	0	0	0	1	0	1	0	0	0	0	0	0	0	0	0	0	0	0	0	0	0.070234114	0.053511706	0.073578595	0.053511706	0.113712375	0.050167224
ENSMUSG00000005125_1_S	ENSMUSG00000005125	Ndrg1	chr15	66929318	66929319	-	100	1548	1	0	0	0	0	0	0	0	0	0	0	0	0	0	0	0	0	0	1	0	0	0	0	0	1	0	0	0	0	0	0	0	0	0	0	0.070234114	0.040133779	0.056856187	0.066889632	0.060200669	0.080267559
ENSMUSG00000005142_1_S	ENSMUSG00000005142	Man2b1	chr8	85097582	85097583	+	100	66	0	0	0	0	0	0	0	0	1	0	0	0	0	0	0	0	0	0	1	0	0	0	0	0	0	0	0	0	0	1	0	0	0	0	0	0.077348066	0.055248619	0.071823204	0.055248619	0.121546961	0.038674033
ENSMUSG00000005161_1_P	ENSMUSG00000005161	Prdx2	chr8	84974314	84974315	+	98.14741935	230	1	0	0	0	0	0	0	0	0	0	0	0	0	0	0	0	0	0	0	0	0	0	0	0	0	0	0	0	0	0	1	0	0	0	0	0.073578595	0.053511706	0.050167224	0.080267559	0.08361204	0.040133779
ENSMUSG00000005198_1_S	ENSMUSG00000005198	Polr2a	chr11	69734004	69734005	-	100	405	1	0	0	0	0	0	0	0	0	0	0	0	0	0	0	0	0	0	0	0	0	0	0	0	1	0	0	0	0	0	0	0	0	0	0	0.050167224	0.046822742	0.060200669	0.053511706	0.117056856	0.140468227
ENSMUSG00000005225_1_P	ENSMUSG00000005225	Plekha8	chr6	54641032	54641033	+	38.76087097	52	1	0	0	0	0	0	0	0	0	0	0	0	0	0	0	0	0	0	0	0	0	0	0	0	0	0	0	0	0	0	0	0	0	0	1	0.080321285	0.084337349	0.036144578	0.072289157	0.080321285	0.036144578
ENSMUSG00000005262_1_P	ENSMUSG00000005262	Ufd1l	chr16	18834352	18834353	+	0.791129032	43	1	0	0	0	0	0	0	0	0	0	0	0	0	0	0	0	0	0	0	0	0	0	0	0	0	0	0	0	0	0	0	0	1	0	0	0.034188034	0.05982906	0.051282051	0.068376068	0.085470085	0.051282051
ENSMUSG00000005299_2_P	ENSMUSG00000005299	Letm1	chr5	33742310	33742311	-	88.27203226	152	1	0	0	0	0	1	0	0	0	0	0	0	0	0	0	0	0	0	0	0	0	0	0	0	0	0	0	0	0	0	0	0	0	0	1	0.080267559	0.060200669	0.043478261	0.050167224	0.053511706	0.053511706
ENSMUSG00000005354_2_P	ENSMUSG00000005354	Txn2	chr15	77915205	77915206	-	23.534	538	1	0	0	0	0	0	0	0	0	0	0	0	0	0	0	0	0	0	1	0	0	0	0	1	0	0	0	0	0	0	0	0	0	0	0	0.053511706	0.073578595	0.076923077	0.040133779	0.113712375	0.066889632
ENSMUSG00000005360_1_S	ENSMUSG00000005360	Slc1a3	chr15	8634123	8634124	-	100	2008	1	1	0	0	0	0	0	0	0	0	0	0	0	0	0	0	0	0	1	0	0	0	1	0	0	0	0	0	0	0	0	0	0	0	0	0.066889632	0.033444816	0.050167224	0.063545151	0.066889632	0.120401338
ENSMUSG00000005362_1_P	ENSMUSG00000005362	Crbn	chr6	106780463	106780464	-	28.86951613	466	0	0	0	0	0	0	0	0	1	0	0	0	0	0	0	0	0	0	0	0	0	1	0	0	0	0	0	0	0	0	0	0	0	0	0	0.060200669	0.046822742	0.036789298	0.060200669	0.073578595	0.090301003
ENSMUSG00000005397_1_S	ENSMUSG00000005397	Nid1	chr13	13512273	13512274	+	100	2207	1	0	1	0	0	0	0	0	1	0	0	0	1	0	0	0	0	0	1	0	0	0	0	0	0	0	0	0	0	1	0	0	0	0	0	0.056856187	0.016722408	0.053511706	0.023411371	0.060200669	0.147157191
ENSMUSG00000005413_1_S	ENSMUSG00000005413	Hmox1	chr8	75100588	75100589	+	100	570	1	0	0	0	0	0	0	0	0	0	0	0	1	0	0	0	0	0	1	0	0	0	0	0	0	0	0	0	0	0	0	0	1	0	0	0.050167224	0.026755853	0.066889632	0.050167224	0.066889632	0.153846154
ENSMUSG00000005417_1_P	ENSMUSG00000005417	Mprip	chr11	59776236	59776237	+	90.20451613	650	0	0	0	0	0	0	0	0	1	0	0	0	0	0	0	0	0	0	0	0	0	0	0	0	0	0	0	0	0	0	0	0	1	0	0	0.080267559	0.076923077	0.043478261	0.080267559	0.073578595	0.08361204
ENSMUSG00000005442_1_S	ENSMUSG00000005442	Cic	chr7	25294160	25294161	+	100	626	0	0	0	0	0	0	0	0	1	0	0	0	0	0	0	0	0	0	0	0	0	0	0	1	0	0	0	0	0	0	0	0	0	0	0	0.070234114	0.050167224	0.046822742	0.10367893	0.063545151	0.086956522
ENSMUSG00000005447_1_S	ENSMUSG00000005447	Pafah1b3	chr7	25295048	25295049	-	100	40	0	0	0	0	0	0	0	0	1	0	0	0	0	0	0	0	0	0	0	0	0	0	0	1	0	0	0	0	0	0	0	0	0	0	0	0.080267559	0.073578595	0.073578595	0.060200669	0.10367893	0.063545151
ENSMUSG00000005483_1_P	ENSMUSG00000005483	Dnajb1	chr8	83610968	83610969	+	36.29180645	150	0	0	0	0	1	0	0	0	0	0	0	0	0	0	1	0	0	0	0	0	1	0	0	0	0	0	0	0	0	0	0	0	0	0	0	0.070234114	0.053511706	0.08361204	0.076923077	0.076923077	0.070234114
ENSMUSG00000005501_2_P	ENSMUSG00000005501	Usp40	chr1	87945452	87945453	-	2.162709677	1143	0	0	0	0	0	0	0	1	0	0	0	0	0	0	0	0	0	0	1	0	0	0	0	0	0	0	0	0	1	0	0	0	0	0	0	0.066889632	0.060200669	0.060200669	0.050167224	0.110367893	0.10367893
ENSMUSG00000005505_1_S	ENSMUSG00000005505	Kbtbd4	chr2	90910560	90910561	+	100	684	1	0	0	0	0	0	0	0	0	0	0	0	0	0	0	0	0	0	0	0	0	0	1	0	0	0	0	0	0	0	0	0	0	0	0	0.063545151	0.023411371	0.063545151	0.036789298	0.070234114	0.107023411
ENSMUSG00000005510_1_S	ENSMUSG00000005510	Ndufs3	chr2	90894635	90894636	-	100	74	1	0	0	0	0	0	0	0	0	0	0	0	0	0	0	0	0	0	1	0	0	0	0	1	0	0	0	0	0	0	0	0	0	0	0	0.058091286	0.062240664	0.058091286	0.058091286	0.082987552	0.041493776
ENSMUSG00000005566_1_S	ENSMUSG00000005566	Trim28	chr7	13031034	13031035	+	100	173	1	0	0	0	0	0	0	0	0	0	0	0	0	0	0	0	0	0	0	0	0	0	0	0	1	0	0	0	0	0	0	0	0	0	0	0.066889632	0.053511706	0.08361204	0.056856187	0.113712375	0.086956522
ENSMUSG00000005575_1_S	ENSMUSG00000005575	Ube2m	chr7	13035237	13035238	-	100	376	0	0	0	0	0	0	0	0	1	0	0	0	0	0	0	0	0	0	0	0	0	0	1	0	0	0	0	0	0	0	0	0	0	0	0	0.053511706	0.073578595	0.043478261	0.096989967	0.090301003	0.073578595
ENSMUSG00000005609_1_P	ENSMUSG00000005609	Ctr9	chr7	111056200	111056201	+	1.531483871	416	0	0	0	0	0	0	0	0	0	0	1	0	0	0	0	0	0	0	1	0	0	0	0	0	0	0	0	0	0	1	0	0	0	0	0	0.073578595	0.073578595	0.086956522	0.023411371	0.123745819	0.060200669
ENSMUSG00000005625_1_S	ENSMUSG00000005625	Psmd4	chr3	95032693	95032694	-	100	120	1	0	0	0	0	0	0	0	0	0	0	0	0	0	0	0	0	0	1	0	0	0	0	1	0	0	0	0	0	0	0	0	0	0	0	0.053511706	0.056856187	0.046822742	0.107023411	0.056856187	0.066889632
ENSMUSG00000005656_2_P	ENSMUSG00000005656	Snx6	chr12	54746638	54746639	-	10.50312903	367	0	0	0	0	0	0	0	0	0	0	1	0	0	0	0	0	0	0	0	0	0	0	0	0	1	0	0	0	0	0	0	0	0	0	0	0.086956522	0.080267559	0.08361204	0.056856187	0.113712375	0.090301003
ENSMUSG00000005672_1_S	ENSMUSG00000005672	Kit	chr5	75656731	75656732	+	100	2187	1	0	0	0	1	0	0	0	0	0	0	1	0	0	0	0	0	0	0	0	0	0	0	1	0	0	0	0	0	0	0	0	0	0	0	0.046822742	0.02006689	0.046822742	0.013377926	0.040133779	0.177257525
ENSMUSG00000005682_1_S	ENSMUSG00000005682	Pan2	chr10	128321345	128321346	+	100	581	1	0	0	0	0	0	0	0	0	0	0	1	0	0	0	0	0	0	0	0	0	0	0	0	0	0	0	0	0	0	0	0	0	0	1	0.080267559	0.053511706	0.070234114	0.046822742	0.08361204	0.096989967
ENSMUSG00000005687_1_P	ENSMUSG00000005687	Bcas2	chr3	103178625	103178626	+	53.51106452	145	1	0	0	0	0	0	0	0	0	0	0	0	0	0	0	0	0	0	1	0	0	0	0	0	0	0	0	0	0	0	0	0	0	0	1	0.066420664	0.055350554	0.055350554	0.077490775	0.066420664	0.044280443
ENSMUSG00000005698_1_P	ENSMUSG00000005698	Ctcf	chr8	105682443	105682444	+	17.50035484	825	1	0	0	0	0	0	0	0	0	0	0	0	0	1	0	0	0	0	0	0	0	0	0	0	0	0	0	0	0	0	0	0	1	0	0	0.086956522	0.040133779	0.050167224	0.040133779	0.043478261	0.127090301
ENSMUSG00000005718_1_S	ENSMUSG00000005718	Tfap4	chr16	4544664	4544665	-	100	888	1	1	0	0	0	0	0	0	0	0	0	0	0	1	0	0	0	0	0	0	0	0	0	0	0	0	0	0	0	0	0	0	0	0	1	0.040133779	0.02006689	0.056856187	0.053511706	0.063545151	0.267558528
ENSMUSG00000005774_1_P	ENSMUSG00000005774	Rfx5	chr3	94961161	94961162	+	13.58783871	1794	0	0	0	0	0	0	0	0	0	0	0	0	0	0	0	1	0	0	1	0	0	0	0	0	0	0	0	0	0	1	0	0	0	0	0	0.046822742	0.046822742	0.053511706	0.026755853	0.093645485	0.16722408
ENSMUSG00000005774_1_P	ENSMUSG00000005774	Rfx5	chr3	94961560	94961561	+	13.58783871	1794	0	0	0	0	0	0	0	0	0	0	0	0	0	0	0	0	0	0	0	0	0	0	1	0	0	0	0	0	0	0	0	0	0	0	0	0.043478261	0.046822742	0.046822742	0.033444816	0.107023411	0.113712375
ENSMUSG00000005779_2_P	ENSMUSG00000005779	Psmb4	chr3	94884324	94884325	-	92.83887097	103	1	0	0	0	0	0	0	0	0	0	0	0	0	0	0	0	0	0	0	0	0	0	0	0	0	0	0	0	0	0	0	0	0	0	1	0.043478261	0.052173913	0.060869565	0.026086957	0.07826087	0.104347826
ENSMUSG00000005804_1_P	ENSMUSG00000005804	Bloc1s6	chr2	122746834	122746835	+	1.073290323	205	0	0	0	0	0	1	0	0	0	0	0	0	0	0	0	0	0	0	0	0	0	0	0	0	0	0	0	0	0	1	0	0	0	0	0	0.066889632	0.08361204	0.043478261	0.063545151	0.066889632	0.086956522
ENSMUSG00000005823_1_S	ENSMUSG00000005823	Gpr108	chr17	57234921	57234922	-	100	372	1	1	0	0	0	0	0	0	0	0	0	0	0	1	0	0	0	0	0	0	0	0	0	0	1	0	0	0	0	0	0	0	0	0	0	0.076923077	0.056856187	0.066889632	0.10367893	0.070234114	0.050167224
ENSMUSG00000005881_1_S	ENSMUSG00000005881	Ergic3	chr2	156018276	156018277	+	100	127	1	0	0	0	0	0	0	0	0	0	0	0	0	0	0	0	0	0	0	0	0	0	0	0	0	0	0	0	0	1	0	0	0	0	0	0.077669903	0.063106796	0.101941748	0.053398058	0.111650485	0.038834951
ENSMUSG00000005886_1_P	ENSMUSG00000005886	Ncoa2	chr1	13141281	13141282	-	11.12077419	1479	1	0	0	0	0	0	0	0	0	0	0	0	0	0	0	0	0	0	1	0	0	0	0	0	0	0	0	0	0	0	0	0	0	0	1	0.040133779	0.023411371	0.056856187	0.023411371	0.08361204	0.123745819
ENSMUSG00000005897_1_P	ENSMUSG00000005897	Nr2c1	chr10	94195685	94195686	+	40.09248387	335	1	0	0	0	0	0	0	0	0	0	0	1	0	1	0	0	0	0	0	0	0	0	1	0	0	0	0	0	0	0	0	0	0	0	0	0.046822742	0.026755853	0.073578595	0.060200669	0.100334448	0.086956522
ENSMUSG00000005936_1_P	ENSMUSG00000005936	Kctd20	chr17	28967928	28967929	+	8.30516129	985	1	0	0	0	0	0	0	0	0	0	0	0	0	0	0	0	0	0	0	0	0	0	0	0	0	0	0	0	0	1	0	0	0	0	0	0.076923077	0.063545151	0.070234114	0.043478261	0.08361204	0.10367893
ENSMUSG00000005958_1_S	ENSMUSG00000005958	Ephb3	chr16	21223310	21223311	+	100	795	1	0	0	0	0	0	0	0	0	0	0	0	0	0	0	0	0	1	1	0	0	0	0	0	0	0	0	0	0	0	0	1	0	0	0	0.063545151	0.086956522	0.013377926	0.090301003	0.063545151	0.016722408
ENSMUSG00000005968_1_S	ENSMUSG00000005968	Tuft1	chr3	94612756	94612757	-	100	1371	1	0	0	0	0	0	0	0	0	0	0	0	0	0	0	0	0	0	1	0	0	0	0	1	0	0	0	0	0	0	0	0	0	0	0	0.070234114	0.040133779	0.086956522	0.026755853	0.100334448	0.073578595
ENSMUSG00000005986_1_S	ENSMUSG00000005986	Ankrd13d	chr19	4270179	4270180	-	100	156	1	0	0	0	0	0	0	0	0	0	0	0	0	0	0	0	0	0	0	0	0	1	0	0	0	0	0	0	0	0	0	0	0	0	0	0.066889632	0.08361204	0.040133779	0.090301003	0.086956522	0.066889632
ENSMUSG00000006010_1_S	ENSMUSG00000006010	BC003331	chr1	150361304	150361305	-	100	1516	1	0	0	0	0	0	0	0	0	0	0	0	0	1	0	0	0	0	1	0	0	0	1	0	0	0	0	0	0	0	0	0	0	0	0	0.066889632	0.02006689	0.036789298	0.02006689	0.030100334	0.073578595
ENSMUSG00000006021_1_S	ENSMUSG00000006021	Kptn	chr7	16127515	16127516	+	100	273	0	0	0	0	0	0	0	0	0	0	0	0	0	1	0	0	0	0	0	0	0	0	1	0	0	0	0	0	0	0	0	0	0	0	0	0.070234114	0.050167224	0.080267559	0.066889632	0.100334448	0.046822742
ENSMUSG00000006024_1_P	ENSMUSG00000006024	Napa	chr7	16117126	16117127	+	82.43983871	562	1	0	0	0	0	0	0	0	0	0	0	0	0	0	0	0	0	0	0	0	0	0	0	0	0	0	0	0	0	1	0	0	0	0	0	0.070234114	0.080267559	0.073578595	0.060200669	0.127090301	0.043478261
ENSMUSG00000006050_2_P	ENSMUSG00000006050	Sra1	chr18	36667247	36667248	-	98.42780645	206	1	0	0	0	0	0	0	0	0	0	0	0	0	0	0	0	0	0	1	0	0	0	0	0	1	0	0	0	0	0	0	0	0	0	0	0.08361204	0.023411371	0.073578595	0.056856187	0.08361204	0.070234114
ENSMUSG00000006057_2_P	ENSMUSG00000006057	Atp5g1	chr11	96072979	96072980	-	97.85254839	124	0	0	0	0	0	0	0	0	1	0	0	0	0	0	0	0	0	0	0	0	0	0	0	0	1	0	0	0	0	0	0	0	0	0	0	0.088235294	0.06302521	0.100840336	0.054621849	0.121848739	0.067226891
ENSMUSG00000006095_1_S	ENSMUSG00000006095	Tbcb	chr7	30224128	30224129	-	100	104	0	0	0	0	0	0	0	0	1	0	0	0	0	0	0	0	0	0	0	0	0	0	0	0	0	1	0	0	0	0	0	0	0	0	0	0.050458716	0.055045872	0.032110092	0.068807339	0.064220183	0.073394495
ENSMUSG00000006134_1_S	ENSMUSG00000006134	Crkl	chr16	17486255	17486256	+	100	2461	1	0	0	0	0	0	0	0	0	0	0	0	0	0	0	0	0	0	1	0	0	0	0	0	0	0	0	0	0	1	0	0	0	0	0	0.076923077	0.040133779	0.056856187	0.033444816	0.080267559	0.127090301
ENSMUSG00000006169_1_P	ENSMUSG00000006169	Clint1	chr11	45909299	45909300	+	37.71712903	13	1	0	0	0	0	0	0	0	0	0	0	0	0	0	0	0	0	0	0	0	0	0	0	0	0	0	0	0	0	1	0	0	0	0	0	0.090301003	0.08361204	0.036789298	0.137123746	0.060200669	0.033444816
ENSMUSG00000006191_1_S	ENSMUSG00000006191	Cdkal1	chr13	29325300	29325301	-	100	736	1	1	0	0	0	1	0	0	0	0	0	0	0	0	0	0	0	1	0	0	0	0	0	0	0	0	0	0	1	0	0	0	0	0	0	0.096989967	0.023411371	0.053511706	0.023411371	0.060200669	0.110367893
ENSMUSG00000006205_1_S	ENSMUSG00000006205	Htra1	chr7	130985659	130985660	+	100	529	0	0	0	0	0	0	0	0	1	0	0	0	0	0	0	0	0	0	0	0	0	0	1	0	0	0	0	0	0	0	0	0	0	0	0	0.060200669	0.053511706	0.063545151	0.063545151	0.08361204	0.096989967
ENSMUSG00000006215_1_S	ENSMUSG00000006215	Zbtb17	chr4	141467224	141467225	+	100	99	1	0	0	0	0	0	0	0	0	0	0	0	0	0	0	0	0	0	0	0	0	0	1	0	0	0	0	0	0	0	0	0	0	0	0	0.090301003	0.080267559	0.050167224	0.086956522	0.076923077	0.043478261
ENSMUSG00000006273_1_P	ENSMUSG00000006273	Atp6v1b2	chr8	69112702	69112703	+	13.82119355	134	0	0	0	0	0	0	0	0	1	0	0	0	0	1	0	0	0	0	0	0	0	0	0	0	0	0	0	0	0	0	1	0	0	0	0	0.04029304	0.051282051	0.054945055	0.032967033	0.106227106	0.087912088
ENSMUSG00000006276_1_S	ENSMUSG00000006276	Eps15l1	chr8	72340986	72340987	-	100	394	0	0	1	0	1	1	0	0	0	0	0	1	0	0	0	0	0	0	1	0	0	0	0	1	0	0	0	0	0	0	0	0	0	0	0	0.090301003	0.050167224	0.060200669	0.053511706	0.070234114	0.053511706
ENSMUSG00000006288_1_S	ENSMUSG00000006288	Ttc5	chr14	50765421	50765422	-	100	481	0	0	0	0	0	0	0	0	1	0	0	0	0	1	0	0	0	0	0	0	0	1	0	0	0	0	0	0	0	0	0	0	0	0	0	0.046822742	0.02006689	0.070234114	0.040133779	0.066889632	0.183946488
ENSMUSG00000006289_1_S	ENSMUSG00000006289	Osgep	chr14	50915679	50915680	-	100	179	1	0	0	0	0	0	0	0	0	0	0	0	0	0	0	0	0	0	0	0	0	0	0	0	0	0	0	0	0	0	1	0	0	0	0	0.064220183	0.027522936	0.04587156	0.073394495	0.059633028	0.059633028
ENSMUSG00000006299_1_S	ENSMUSG00000006299	Aamp	chr1	74279833	74279834	-	100	400	1	0	0	0	1	0	0	0	0	0	0	0	0	0	0	0	0	0	0	0	0	0	0	0	1	0	0	0	0	0	0	0	0	0	0	0.030100334	0.046822742	0.070234114	0.076923077	0.110367893	0.107023411
ENSMUSG00000006304_1_P	ENSMUSG00000006304	Arpc2	chr1	74268012	74268013	+	16.34219355	218	0	0	0	0	0	0	0	0	1	0	0	0	0	0	0	0	0	0	1	0	0	0	0	0	0	0	0	0	0	1	0	0	0	0	0	0.041322314	0.053719008	0.05785124	0.070247934	0.090909091	0.107438017
ENSMUSG00000006307_1_S	ENSMUSG00000006307	Kmt2b	chr7	30568857	30568858	-	100	303	1	0	0	0	0	0	0	0	0	0	0	0	0	0	0	0	0	0	0	0	0	1	0	0	0	0	0	0	0	0	0	0	0	0	0	0.063545151	0.053511706	0.090301003	0.08361204	0.100334448	0.073578595
ENSMUSG00000006315_1_S	ENSMUSG00000006315	Tmem147	chr7	30727701	30727702	-	100	78	0	0	0	0	0	0	0	1	0	0	0	0	0	0	0	0	0	0	1	0	0	0	0	0	0	0	0	0	0	0	0	0	0	0	1	0.074626866	0.054726368	0.084577114	0.059701493	0.104477612	0.089552239
ENSMUSG00000006333_1_S	ENSMUSG00000006333	Rps9	chr7	3706900	3706901	+	100	73	1	0	0	0	0	0	0	0	0	0	0	0	0	0	0	0	0	0	0	0	0	0	1	0	0	0	0	0	0	0	0	0	0	0	0	0.053511706	0.053511706	0.076923077	0.08361204	0.076923077	0.080267559
ENSMUSG00000006356_1_S	ENSMUSG00000006356	Crip2	chr12	113145505	113145506	+	100	476	1	0	0	0	0	0	0	0	0	0	0	0	0	0	0	0	0	0	0	0	0	1	0	0	0	0	0	0	0	0	0	0	0	0	0	0.060200669	0.066889632	0.063545151	0.053511706	0.100334448	0.073578595
ENSMUSG00000006373_1_P	ENSMUSG00000006373	Pgrmc1	chrX	36604992	36604993	+	0	102	0	0	0	0	0	0	0	0	0	0	0	0	0	0	0	0	0	0	1	0	0	0	0	0	0	0	0	0	0	1	0	0	0	0	0	0.073170732	0.029268293	0.058536585	0.053658537	0.043902439	0.097560976
ENSMUSG00000006392_2_P	ENSMUSG00000006392	Med8	chr4	118415069	118415070	+	7.113483871	282	0	0	0	0	0	1	0	0	1	0	0	0	0	0	0	0	0	0	1	0	0	0	0	0	0	0	0	0	0	0	0	0	1	0	0	0.066889632	0.046822742	0.050167224	0.053511706	0.063545151	0.073578595
ENSMUSG00000006418_1_S	ENSMUSG00000006418	Rnf114	chr2	167516172	167516173	+	100	1442	1	0	0	0	1	0	0	0	0	0	0	1	0	0	0	0	0	0	0	0	0	1	0	0	0	0	0	0	0	0	0	0	0	0	0	0.090301003	0.053511706	0.066889632	0.060200669	0.066889632	0.073578595
ENSMUSG00000006435_1_P	ENSMUSG00000006435	Neurl1a	chr19	47257792	47257793	+	13.30035484	138	0	0	0	0	0	0	0	0	1	0	0	0	0	0	0	0	0	0	0	0	0	0	0	0	0	0	0	0	0	0	0	0	1	0	0	0.117056856	0.10367893	0.060200669	0.036789298	0.093645485	0.040133779
ENSMUSG00000006442_1_S	ENSMUSG00000006442	Srm	chr4	148594618	148594619	+	100	312	0	0	1	0	0	0	0	0	0	0	0	0	0	1	0	0	1	0	1	0	0	0	0	0	0	0	0	0	1	0	0	0	0	0	0	0.086956522	0.060200669	0.066889632	0.053511706	0.10367893	0.026755853
ENSMUSG00000006456_3_S	ENSMUSG00000006456	Rbm14	chr19	4800643	4800644	-	100	676	0	0	0	0	0	0	0	1	0	0	0	0	0	0	0	0	0	0	0	0	0	0	0	1	0	0	0	0	0	0	0	0	0	0	0	0.076923077	0.043478261	0.060200669	0.08361204	0.046822742	0.093645485
ENSMUSG00000006456_3_S	ENSMUSG00000006456	Rbm14	chr19	4800921	4800922	-	100	676	1	0	0	0	0	0	0	0	0	0	0	0	0	0	0	0	0	0	0	0	0	0	0	0	0	0	0	0	1	0	0	0	0	0	0	0.043478261	0.046822742	0.066889632	0.076923077	0.086956522	0.10367893
ENSMUSG00000006463_1_P	ENSMUSG00000006463	Zdhhc24	chr19	4884508	4884509	+	4.430516129	738	1	0	0	0	0	0	0	0	1	0	0	0	0	0	0	0	0	0	0	0	0	0	0	0	0	0	0	0	0	0	1	0	0	0	0	0.060200669	0.053511706	0.046822742	0.050167224	0.08361204	0.080267559
ENSMUSG00000006471_2_P	ENSMUSG00000006471	Ndor1	chr2	25247228	25247229	-	38.77883871	481	0	0	0	0	0	0	0	0	0	1	0	0	0	0	0	0	0	0	0	0	0	0	0	1	0	0	0	0	0	0	0	0	0	0	0	0.090301003	0.076923077	0.070234114	0.050167224	0.086956522	0.040133779
ENSMUSG00000006476_1_S	ENSMUSG00000006476	Nsmf	chr2	25062880	25062881	+	100	1112	0	0	0	0	0	0	0	0	1	0	0	0	0	0	0	0	0	0	0	0	0	1	0	0	0	0	0	0	0	0	0	0	0	0	0	0.063545151	0.053511706	0.053511706	0.130434783	0.086956522	0.046822742
ENSMUSG00000006498_1_P	ENSMUSG00000006498	Ptbp1	chr10	79864360	79864361	+	86.1856129	1084	0	0	0	0	0	0	0	0	1	0	0	0	0	0	0	0	0	0	0	0	0	0	0	1	0	0	0	0	0	0	0	0	0	0	0	0.053511706	0.056856187	0.046822742	0.127090301	0.076923077	0.08361204
ENSMUSG00000006517_1_S	ENSMUSG00000006517	Mvd	chr8	122433601	122433602	-	100	493	1	0	0	0	0	0	0	0	0	0	0	0	0	0	0	0	0	0	0	0	0	0	0	0	0	0	0	0	0	0	0	1	0	0	0	0.076923077	0.070234114	0.073578595	0.100334448	0.090301003	0.023411371
ENSMUSG00000006575_1_S	ENSMUSG00000006575	Rundc3a	chr11	102402554	102402555	+	100	432	1	0	0	0	0	0	0	0	0	0	0	0	0	0	0	0	0	0	1	0	0	1	0	0	0	0	0	0	0	0	0	0	0	0	0	0.066889632	0.070234114	0.073578595	0.096989967	0.113712375	0.050167224
ENSMUSG00000006589_1_S	ENSMUSG00000006589	Aprt	chr8	122574635	122574636	-	100	249	1	0	0	0	0	0	0	0	0	0	0	0	0	0	0	0	0	0	1	0	0	0	1	0	0	0	0	0	0	0	0	0	0	0	0	0.070234114	0.076923077	0.053511706	0.056856187	0.100334448	0.060200669
ENSMUSG00000006599_1_S	ENSMUSG00000006599	Gtf2h1	chr7	46823799	46823800	+	100	891	1	1	0	0	0	0	0	0	0	0	0	0	0	0	0	0	0	0	0	0	0	0	0	0	0	0	0	0	1	0	0	0	0	0	0	0.050167224	0.043478261	0.050167224	0.043478261	0.053511706	0.107023411
ENSMUSG00000006641_1_S	ENSMUSG00000006641	Slc5a6	chr5	31036035	31036036	-	100	771	1	0	0	0	0	0	0	0	0	0	0	0	0	0	0	0	0	0	0	0	0	0	0	0	0	1	0	0	0	0	0	0	0	0	0	0.060200669	0.033444816	0.100334448	0.070234114	0.113712375	0.096989967
ENSMUSG00000006651_1_S	ENSMUSG00000006651	Aplp1	chr7	30434982	30434983	-	100	310	1	0	0	0	0	0	0	0	0	0	0	0	0	0	0	0	0	0	1	0	1	0	0	0	0	0	0	0	0	0	0	0	0	0	0	0.073578595	0.030100334	0.096989967	0.050167224	0.093645485	0.107023411
ENSMUSG00000006673_1_P	ENSMUSG00000006673	Qrich1	chr9	108559991	108559992	+	46.31654839	554	0	0	0	0	0	0	0	1	0	1	0	0	0	0	0	0	0	0	0	0	0	0	0	0	0	0	0	0	1	0	0	0	0	0	0	0.063545151	0.026755853	0.050167224	0.060200669	0.070234114	0.150501672
ENSMUSG00000006676_1_S	ENSMUSG00000006676	Usp19	chr9	108502336	108502337	+	100	381	1	0	0	0	0	0	0	0	0	0	0	0	1	0	0	0	0	1	1	0	0	0	0	0	0	0	0	0	1	0	0	0	0	0	0	0.053511706	0.043478261	0.043478261	0.060200669	0.080267559	0.140468227
ENSMUSG00000006705_2_P	ENSMUSG00000006705	Pknox1	chr17	31605480	31605481	+	2.751	517	0	0	0	0	0	0	0	0	0	0	1	1	0	0	0	0	0	0	0	0	0	1	0	0	0	0	0	0	0	0	0	0	0	0	0	0.070234114	0.08361204	0.050167224	0.076923077	0.080267559	0.100334448
ENSMUSG00000006715_1_S	ENSMUSG00000006715	Gmnn	chr13	24751844	24751845	-	100	224	1	0	0	0	0	0	0	0	1	0	0	1	0	0	0	0	0	0	1	0	0	0	1	0	0	0	0	0	0	0	0	0	0	0	0	0.053511706	0.046822742	0.043478261	0.053511706	0.070234114	0.093645485
ENSMUSG00000006717_1_S	ENSMUSG00000006717	Acot13	chr13	24817947	24817948	-	100	87	1	0	0	0	0	0	0	0	0	0	0	0	0	0	0	0	0	0	0	0	0	1	0	0	0	0	0	0	0	0	0	0	0	0	0	0.119341564	0.041152263	0.028806584	0.04526749	0.041152263	0.041152263
ENSMUSG00000006732_1_P	ENSMUSG00000006732	Mettl1	chr10	127045690	127045691	+	0	263	0	0	0	0	0	0	0	0	0	0	0	0	0	0	0	0	0	0	0	0	0	0	0	0	0	0	0	0	0	1	0	0	0	0	0	0.073578595	0.063545151	0.040133779	0.080267559	0.056856187	0.026755853
ENSMUSG00000006782_1_P	ENSMUSG00000006782	Cnp	chr11	100580940	100580941	+	6.103387097	145	0	0	0	0	0	0	0	0	0	0	0	1	0	0	0	0	0	0	0	0	0	0	0	0	0	0	0	0	0	0	0	1	0	0	0	0.080267559	0.060200669	0.043478261	0.093645485	0.076923077	0.086956522
ENSMUSG00000006818_1_P	ENSMUSG00000006818	Sod2	chr17	13015333	13015334	+	69.51103226	163	0	0	0	0	0	0	0	0	1	0	0	0	0	0	0	0	0	0	1	0	0	0	0	0	0	0	0	0	0	0	0	0	1	0	0	0.056856187	0.053511706	0.046822742	0.056856187	0.086956522	0.086956522
ENSMUSG00000006930_1_S	ENSMUSG00000006930	Hap1	chr11	100347326	100347327	-	100	1378	1	0	0	0	0	0	0	0	0	0	0	0	0	0	0	0	0	0	1	0	0	0	0	1	0	0	0	0	0	0	0	0	0	0	0	0.036789298	0.066889632	0.086956522	0.030100334	0.117056856	0.100334448
ENSMUSG00000006931_2_P	ENSMUSG00000006931	Leprel4	chr11	100408745	100408746	-	77.37706452	376	1	0	0	0	0	0	0	0	0	0	0	0	0	1	0	0	0	0	1	1	0	0	0	0	0	0	0	0	0	0	0	0	0	0	0	0.096989967	0.073578595	0.033444816	0.096989967	0.056856187	0.050167224
ENSMUSG00000006932_1_P	ENSMUSG00000006932	Ctnnb1	chr9	120959777	120959778	+	0	261	0	0	0	0	0	0	0	0	0	0	0	0	0	0	0	0	0	0	0	0	0	0	0	0	0	0	0	0	0	0	1	0	0	0	0	0.063545151	0.053511706	0.046822742	0.050167224	0.076923077	0.113712375
ENSMUSG00000006941_1_S	ENSMUSG00000006941	Eif1b	chr9	120495312	120495313	+	100	356	1	1	0	0	0	0	0	0	0	0	0	0	0	0	0	0	0	0	1	0	0	0	0	0	0	0	0	0	0	0	0	0	0	0	1	0.056856187	0.033444816	0.046822742	0.046822742	0.050167224	0.130434783
ENSMUSG00000006998_1_S	ENSMUSG00000006998	Psmd2	chr16	20663414	20663415	+	100	170	1	0	0	0	0	0	0	0	0	0	0	0	0	0	0	0	0	0	0	1	0	0	0	0	0	0	0	0	0	0	0	0	0	0	0	0.043478261	0.050167224	0.046822742	0.076923077	0.08361204	0.127090301
ENSMUSG00000007021_1_S	ENSMUSG00000007021	Syngr3	chr17	24685089	24685090	-	100	1141	1	0	0	0	0	0	0	0	0	0	0	0	0	0	0	0	0	0	1	0	0	0	0	0	0	1	0	0	0	0	0	0	0	0	0	0.093645485	0.033444816	0.066889632	0.013377926	0.066889632	0.107023411
ENSMUSG00000007029_1_S	ENSMUSG00000007029	Vars	chr17	35016325	35016326	+	100	71	1	0	0	0	0	0	0	0	0	0	0	0	0	0	0	0	0	0	0	0	0	0	1	0	0	0	0	0	0	0	0	0	0	0	0	0.122302158	0.064748201	0.057553957	0.064748201	0.028776978	0.050359712
ENSMUSG00000007036_1_S	ENSMUSG00000007036	Abhd16a	chr17	35102986	35102987	+	100	234	1	0	0	0	0	1	0	0	0	0	0	0	1	0	0	0	0	0	0	0	0	0	1	0	0	0	0	0	0	0	0	0	0	0	0	0.080267559	0.043478261	0.070234114	0.056856187	0.096989967	0.080267559
ENSMUSG00000007038_1_P	ENSMUSG00000007038	Neu1	chr17	34935309	34935310	+	73.235	479	0	0	0	0	0	0	0	0	0	0	0	0	0	0	0	0	0	0	0	0	0	0	0	0	0	0	0	0	0	1	0	0	0	0	0	0.063545151	0.043478261	0.050167224	0.093645485	0.066889632	0.080267559
ENSMUSG00000007039_1_S	ENSMUSG00000007039	Ddah2	chr17	35062094	35062095	+	100	188	1	0	0	0	0	0	0	0	0	0	0	0	0	0	0	0	0	0	0	0	0	1	0	0	0	0	0	0	0	0	0	0	0	0	0	0.046822742	0.060200669	0.050167224	0.096989967	0.093645485	0.033444816
ENSMUSG00000007041_1_S	ENSMUSG00000007041	Clic1	chr17	35058727	35058728	+	100	237	1	0	1	0	0	0	0	0	0	0	0	0	0	0	0	0	0	0	0	0	0	0	0	0	0	0	1	0	0	0	0	0	0	0	0	0.073578595	0.056856187	0.043478261	0.133779264	0.056856187	0.063545151
ENSMUSG00000007050_1_P	ENSMUSG00000007050	Lsm2	chr17	34985625	34985626	+	22.8533871	84	0	0	0	0	0	0	0	0	0	0	0	0	0	0	0	0	0	0	0	0	0	0	0	0	0	0	0	0	0	0	1	0	0	0	0	0.114832536	0.071770335	0.062200957	0.052631579	0.076555024	0.028708134
ENSMUSG00000007207_1_S	ENSMUSG00000007207	Stx1a	chr5	135051099	135051100	+	100	1196	1	0	0	0	0	0	0	0	0	0	0	0	0	0	0	0	0	0	0	0	0	1	0	0	0	0	0	0	0	0	0	0	0	0	0	0.073578595	0.073578595	0.063545151	0.060200669	0.093645485	0.080267559
ENSMUSG00000007216_1_S	ENSMUSG00000007216	Zfp775	chr6	48621546	48621547	+	100	737	0	0	0	0	0	1	0	0	0	0	0	0	0	0	0	0	0	0	0	0	0	0	0	0	0	0	0	0	0	0	0	0	1	0	0	0.066889632	0.066889632	0.040133779	0.080267559	0.073578595	0.063545151
ENSMUSG00000007476_1_S	ENSMUSG00000007476	Lrrc8a	chr2	30263789	30263790	+	100	1667	1	0	0	0	0	0	0	0	0	0	0	0	0	0	0	0	0	0	0	0	0	0	0	0	1	0	0	0	0	0	0	0	0	0	0	0.08361204	0.036789298	0.086956522	0.040133779	0.080267559	0.080267559
ENSMUSG00000007564_1_S	ENSMUSG00000007564	Ppp2r1a	chr17	20965903	20965904	+	100	433	1	0	0	0	0	0	0	0	0	0	0	0	0	0	0	0	0	0	0	0	0	0	0	0	0	0	0	0	0	0	1	0	0	0	0	0.066889632	0.046822742	0.056856187	0.076923077	0.080267559	0.100334448
ENSMUSG00000007570_1_S	ENSMUSG00000007570	Fance	chr17	28326571	28326572	+	100	319	1	0	0	0	0	0	0	0	0	0	0	0	0	0	0	0	0	0	0	0	0	1	0	0	0	0	0	0	0	0	0	0	0	0	0	0.090301003	0.056856187	0.056856187	0.076923077	0.080267559	0.073578595
ENSMUSG00000007603_1_P	ENSMUSG00000007603	Dus3l	chr17	56769839	56769840	+	0	32	1	0	1	0	0	0	0	0	0	0	0	0	0	0	0	0	0	0	0	0	0	0	0	0	0	0	0	0	0	0	0	0	1	0	0	0.086538462	0.076923077	0.067307692	0.028846154	0.096153846	0.057692308
ENSMUSG00000007610_1_S	ENSMUSG00000007610	Gtpbp3	chr8	71493275	71493276	+	100	512	0	0	1	0	0	0	0	0	1	0	0	0	0	0	0	0	0	0	0	0	0	0	0	0	0	0	0	0	0	0	0	0	0	0	1	0.063545151	0.060200669	0.060200669	0.046822742	0.08361204	0.100334448
ENSMUSG00000007613_1_P	ENSMUSG00000007613	Tgfbr1	chr4	47414574	47414575	+	9.943032258	3798	0	0	0	0	0	0	0	0	0	0	0	1	0	0	0	0	0	0	1	0	0	0	0	0	0	0	0	0	0	0	1	0	0	0	0	0.060200669	0.023411371	0.056856187	0.016722408	0.050167224	0.180602007
ENSMUSG00000007617_1_S	ENSMUSG00000007617	Homer1	chr13	93403680	93403681	+	100	1452	0	0	1	0	0	0	0	0	0	0	0	0	0	0	0	0	0	0	0	0	0	0	0	0	0	0	0	0	1	0	0	0	0	0	0	0.066889632	0.046822742	0.043478261	0.023411371	0.060200669	0.147157191
ENSMUSG00000007646_2_P	ENSMUSG00000007646	Rad51c	chr11	87378555	87378556	-	84.91719355	830	1	0	0	1	0	0	0	0	0	0	0	0	1	0	0	0	0	0	0	0	0	0	0	0	1	0	0	0	0	0	0	0	0	0	0	0.073578595	0.056856187	0.040133779	0.023411371	0.076923077	0.117056856
ENSMUSG00000007659_1_S	ENSMUSG00000007659	Bcl2l1	chr2	152780667	152780668	-	100	1477	1	0	0	0	0	0	0	0	0	0	0	0	0	0	0	0	0	0	0	0	0	0	0	0	0	0	0	0	1	0	0	0	0	0	0	0.033444816	0.063545151	0.056856187	0.053511706	0.10367893	0.080267559
ENSMUSG00000007670_1_S	ENSMUSG00000007670	Khsrp	chr17	57021051	57021052	-	100	1641	1	0	0	0	0	0	0	0	0	0	0	0	0	0	0	0	0	0	1	0	0	0	0	0	0	0	0	0	0	0	0	1	0	0	0	0.050167224	0.030100334	0.080267559	0.040133779	0.093645485	0.170568562
ENSMUSG00000007721_1_S	ENSMUSG00000007721	Ccdc124	chr8	70868226	70868227	-	100	214	1	0	0	0	0	0	0	0	0	0	0	0	0	0	0	0	0	0	0	0	0	1	0	0	0	0	0	0	0	0	0	0	0	0	0	0.076923077	0.090301003	0.063545151	0.056856187	0.080267559	0.023411371
ENSMUSG00000007739_1_P	ENSMUSG00000007739	Cct4	chr11	23003335	23003336	+	88.26287097	185	0	0	0	0	0	1	0	0	1	0	0	0	0	0	0	0	0	0	0	0	0	0	0	0	0	0	0	0	0	0	0	0	1	0	0	0.055276382	0.020100503	0.045226131	0.055276382	0.060301508	0.130653266
ENSMUSG00000007777_2_P	ENSMUSG00000007777	0610009B22Rik	chr11	51685562	51685563	-	57.17974194	84	0	0	0	0	0	0	0	0	0	0	1	0	0	0	0	0	0	0	0	0	0	0	0	0	0	0	1	0	0	0	0	0	0	0	0	0.080267559	0.053511706	0.080267559	0.050167224	0.066889632	0.080267559
ENSMUSG00000007783_1_S	ENSMUSG00000007783	Cpt1c	chr7	44959371	44959372	-	100	127	1	0	0	0	0	0	0	0	0	0	0	0	0	0	0	0	0	0	0	0	0	0	1	0	0	0	0	0	0	0	0	0	0	0	0	0.080267559	0.056856187	0.063545151	0.113712375	0.070234114	0.050167224
ENSMUSG00000007812_1_P	ENSMUSG00000007812	Zfp655	chr5	145245264	145245265	+	24.819	306	0	0	0	0	0	0	0	1	0	0	0	0	0	0	0	0	0	0	0	0	0	0	0	0	0	0	0	0	0	0	1	0	0	0	0	0.070234114	0.02006689	0.066889632	0.043478261	0.046822742	0.120401338
ENSMUSG00000007815_1_P	ENSMUSG00000007815	Rhoa	chr9	108337571	108337572	+	49.60054839	751	1	1	0	0	0	0	0	0	0	0	0	0	0	0	0	0	0	0	1	0	0	0	0	0	0	0	0	0	0	1	0	0	0	0	0	0.050167224	0.026755853	0.056856187	0.016722408	0.063545151	0.20735786
ENSMUSG00000007817_1_S	ENSMUSG00000007817	Zmiz1	chr14	25666600	25666601	+	100	3554	1	0	0	0	0	0	0	0	0	0	0	0	0	0	0	0	0	0	1	0	0	0	0	0	0	0	0	0	0	0	1	0	0	0	0	0.090301003	0.023411371	0.056856187	0.016722408	0.050167224	0.090301003
ENSMUSG00000007827_2_P	ENSMUSG00000007827	Ankrd26	chr6	118502794	118502795	-	44.36835484	228	1	0	0	0	0	0	0	0	0	0	0	0	0	0	0	0	0	0	0	0	0	0	0	1	0	0	0	0	0	0	0	0	0	0	0	0.060200669	0.043478261	0.063545151	0.070234114	0.063545151	0.046822742
ENSMUSG00000007836_3_P	ENSMUSG00000007836	Hnrnpa0	chr13	58126914	58126915	-	0.62316129	481	1	0	0	0	0	0	0	0	0	0	0	0	0	0	0	0	0	0	0	0	0	0	0	0	0	1	0	0	0	0	0	0	0	0	0	0.030100334	0.036789298	0.026755853	0.113712375	0.060200669	0.180602007
ENSMUSG00000007837_1_S	ENSMUSG00000007837	Prrg2	chr7	45053585	45053586	-	100	593	1	0	0	0	0	0	0	0	0	0	0	0	0	0	0	0	0	0	0	0	0	0	0	0	1	0	0	0	0	0	0	0	0	0	0	0.056856187	0.073578595	0.033444816	0.113712375	0.053511706	0.050167224
ENSMUSG00000007850_1_S	ENSMUSG00000007850	Hnrnph1	chr11	50386528	50386529	+	100	634	1	0	0	0	0	0	0	0	0	0	0	0	0	0	0	0	0	0	1	0	0	0	0	0	0	0	0	0	0	0	0	0	1	0	0	0.026755853	0.033444816	0.036789298	0.026755853	0.060200669	0.224080268
ENSMUSG00000007867_1_S	ENSMUSG00000007867	Ift43	chr12	86162457	86162458	+	100	161	1	0	0	0	0	0	0	0	0	0	0	0	0	0	0	0	0	0	1	0	0	0	0	0	0	0	0	0	0	1	0	0	0	0	0	0.085714286	0.046428571	0.057142857	0.067857143	0.071428571	0.071428571
ENSMUSG00000007880_1_S	ENSMUSG00000007880	Arid1a	chr4	133678999	133679000	-	100	1331	1	0	0	0	0	0	0	0	1	0	0	0	0	0	0	0	0	0	0	0	0	0	0	0	1	0	0	0	0	0	0	0	0	0	0	0.050167224	0.010033445	0.063545151	0.02006689	0.053511706	0.210702341
ENSMUSG00000007891_1_S	ENSMUSG00000007891	Ctsd	chr7	142375917	142375918	-	100	653	1	0	1	0	0	0	0	0	0	0	0	0	0	0	0	0	0	0	0	0	0	0	0	0	1	0	0	0	0	0	0	0	0	0	0	0.063545151	0.080267559	0.033444816	0.120401338	0.100334448	0.043478261
ENSMUSG00000007892_1_S	ENSMUSG00000007892	Rplp1	chr9	61913278	61913279	-	100	45	1	0	0	0	0	0	1	0	0	0	0	0	0	0	0	0	0	0	0	1	0	0	0	0	0	0	0	0	0	0	0	0	0	0	0	0.049586777	0.099173554	0.045454545	0.090909091	0.095041322	0.045454545
ENSMUSG00000007950_1_S	ENSMUSG00000007950	Abhd8	chr8	71456708	71456709	-	100	474	1	0	0	0	0	0	0	0	0	0	0	0	1	0	0	0	0	0	0	0	0	0	0	0	0	0	0	0	0	0	0	1	0	0	0	0.053511706	0.076923077	0.063545151	0.093645485	0.080267559	0.02006689
ENSMUSG00000008035_1_S	ENSMUSG00000008035	Mid1ip1	chrX	10719711	10719712	+	100	934	1	0	0	0	0	0	0	0	0	0	0	0	0	1	0	0	0	0	1	0	0	0	0	0	0	1	0	0	0	0	0	0	0	0	0	0.043478261	0.043478261	0.040133779	0.033444816	0.063545151	0.080267559
ENSMUSG00000008036_1_S	ENSMUSG00000008036	Ap2s1	chr7	16749293	16749294	+	100	281	1	0	0	0	0	0	0	0	0	0	0	0	0	0	0	0	0	0	0	0	0	0	0	0	0	0	0	0	0	0	0	1	0	0	0	0.056856187	0.096989967	0.043478261	0.096989967	0.090301003	0.010033445
ENSMUSG00000008153_1_S	ENSMUSG00000008153	Clstn3	chr6	124430756	124430757	-	100	835	1	0	0	0	0	0	0	0	0	0	0	0	0	0	0	0	0	0	0	0	0	0	0	0	0	0	0	0	0	0	0	0	0	0	1	0.043478261	0.053511706	0.060200669	0.117056856	0.080267559	0.080267559
ENSMUSG00000008167_1_S	ENSMUSG00000008167	Fbxw9	chr8	85067120	85067121	+	100	457	1	0	0	0	0	0	0	0	0	0	0	0	0	0	0	0	0	0	0	0	0	0	0	0	0	0	0	0	1	0	0	0	0	0	0	0.060200669	0.043478261	0.056856187	0.066889632	0.070234114	0.137123746
ENSMUSG00000008200_1_P	ENSMUSG00000008200	Fnbp4	chr2	90780473	90780474	+	73.12680645	823	1	0	0	0	0	0	0	0	0	0	0	0	0	0	0	0	0	0	1	0	0	0	0	0	0	0	0	0	0	0	0	0	1	0	0	0.063545151	0.016722408	0.073578595	0.023411371	0.073578595	0.133779264
ENSMUSG00000008301_2_P	ENSMUSG00000008301	Phax	chr18	56587190	56587191	+	54.62335484	45	1	0	0	0	0	0	0	0	0	0	0	0	0	0	0	0	0	0	0	0	0	0	0	0	1	0	0	0	0	0	0	0	0	0	0	0.060200669	0.043478261	0.036789298	0.070234114	0.070234114	0.060200669
ENSMUSG00000008305_1_S	ENSMUSG00000008305	Tle1	chr4	72117804	72117805	-	100	479	0	0	0	0	1	0	0	1	0	0	0	0	0	0	1	0	0	0	1	0	0	1	0	0	0	0	0	0	0	0	0	0	0	0	0	0.070234114	0.040133779	0.050167224	0.033444816	0.070234114	0.177257525
ENSMUSG00000008318_1_S	ENSMUSG00000008318	Relt	chr7	100846170	100846171	-	100	1059	1	0	0	0	0	0	0	0	0	0	0	0	0	0	0	0	0	0	0	0	0	0	0	0	0	0	1	0	0	0	0	0	0	0	0	0.060200669	0.086956522	0.050167224	0.086956522	0.096989967	0.060200669
ENSMUSG00000008348_1_S	ENSMUSG00000008348	Ubc	chr5	125385964	125385965	-	100	92	1	0	0	0	0	0	0	0	0	0	0	0	0	0	0	0	0	0	0	0	0	0	1	0	0	0	0	0	0	0	0	0	0	0	0	0.090301003	0.036789298	0.073578595	0.046822742	0.073578595	0.086956522
ENSMUSG00000008373_1_P	ENSMUSG00000008373	Prpf31	chr7	3641228	3641229	+	91.62851613	307	0	0	0	0	0	0	0	0	1	0	0	0	0	0	0	0	0	0	0	0	0	0	0	0	0	0	0	0	1	0	0	0	0	0	0	0.080267559	0.070234114	0.050167224	0.073578595	0.076923077	0.066889632
ENSMUSG00000008429_1_S	ENSMUSG00000008429	Herpud2	chr9	25108116	25108117	-	100	727	1	0	0	0	0	0	0	0	0	0	1	0	0	0	0	0	0	0	0	1	0	0	0	0	0	0	0	0	0	0	0	0	0	0	0	0.053511706	0.036789298	0.033444816	0.033444816	0.050167224	0.130434783
ENSMUSG00000008435_1_S	ENSMUSG00000008435	Rdh13	chr7	4425658	4425659	-	100	1899	1	0	0	0	0	0	0	0	0	0	0	0	0	0	0	0	0	1	0	0	0	0	0	0	0	1	0	0	0	0	0	0	0	0	0	0.070234114	0.030100334	0.086956522	0.073578595	0.086956522	0.080267559
ENSMUSG00000008450_1_P	ENSMUSG00000008450	Nutf2	chr8	105879344	105879345	+	89.23580645	427	1	0	0	0	0	0	0	0	0	0	0	0	0	0	0	0	0	0	0	0	0	0	0	0	0	0	0	0	0	0	0	0	0	0	1	0.070234114	0.043478261	0.036789298	0.023411371	0.043478261	0.163879599
ENSMUSG00000008475_1_P	ENSMUSG00000008475	Arpc5	chr1	152774585	152774586	+	1.936580645	264	0	0	0	0	0	0	0	0	0	0	0	0	1	0	0	0	0	0	0	0	0	0	0	0	0	0	0	0	0	0	1	0	0	0	0	0.066889632	0.033444816	0.063545151	0.043478261	0.063545151	0.113712375
ENSMUSG00000008489_1_S	ENSMUSG00000008489	Elavl2	chr4	91250762	91250763	-	100	2477	1	0	0	0	0	0	0	0	0	0	0	0	0	1	0	0	0	0	1	0	0	0	0	0	0	0	0	0	1	0	0	0	0	0	0	0.070234114	0.046822742	0.043478261	0.043478261	0.063545151	0.137123746
ENSMUSG00000008540_2_P	ENSMUSG00000008540	Mgst1	chr6	138156633	138156634	+	54.40419355	256	0	0	0	0	0	0	0	0	0	0	0	1	0	0	0	0	0	0	1	0	0	0	0	0	0	0	0	0	0	0	1	0	0	0	0	0.046822742	0.030100334	0.070234114	0.040133779	0.080267559	0.137123746
ENSMUSG00000008604_1_S	ENSMUSG00000008604	Ubqln4	chr3	88569724	88569725	+	100	1492	1	0	0	0	0	0	0	0	0	0	0	0	1	0	0	0	0	0	0	0	0	0	1	0	0	0	0	0	0	0	0	0	0	0	0	0.053511706	0.046822742	0.043478261	0.086956522	0.076923077	0.093645485
ENSMUSG00000008668_1_S	ENSMUSG00000008668	Rps18	chr17	33951998	33951999	-	100	44	1	0	0	0	0	0	0	0	0	0	0	0	0	0	0	0	0	0	1	0	0	0	0	0	0	0	0	0	1	0	0	0	0	0	0	0.058823529	0.058823529	0.050420168	0.075630252	0.067226891	0.050420168
ENSMUSG00000008730_3_P	ENSMUSG00000008730	Hipk1	chr3	103742596	103742597	-	0	1351	0	0	0	0	0	1	0	0	0	0	0	0	0	0	0	0	0	0	1	0	0	0	0	0	0	1	0	0	0	0	0	0	0	0	0	0.036789298	0.010033445	0.026755853	0.02006689	0.030100334	0.143812709
ENSMUSG00000008822_1_P	ENSMUSG00000008822	Acyp1	chr12	85272521	85272522	-	60.82896774	90	0	0	0	1	0	0	0	0	1	0	0	0	0	0	0	0	0	0	1	0	0	0	0	0	0	1	0	0	0	0	0	0	0	0	0	0.08361204	0.056856187	0.063545151	0.063545151	0.056856187	0.08361204
ENSMUSG00000008892_1_S	ENSMUSG00000008892	Vdac3	chr8	22577075	22577076	-	100	435	1	0	0	0	0	0	0	1	0	0	0	0	0	0	0	0	0	0	0	0	0	0	0	0	1	0	0	0	0	0	0	0	0	0	0	0.086956522	0.040133779	0.080267559	0.036789298	0.063545151	0.096989967
ENSMUSG00000008958_1_S	ENSMUSG00000008958	Vps72	chr3	95122933	95122934	+	100	156	1	0	0	0	0	0	0	0	0	0	0	0	0	0	0	0	0	0	0	0	0	0	0	0	0	0	0	0	0	0	0	0	0	0	1	0.066889632	0.056856187	0.096989967	0.040133779	0.107023411	0.073578595
ENSMUSG00000008999_2_P	ENSMUSG00000008999	Bmp7	chr2	172869671	172869672	-	19.1163871	465	1	0	0	0	0	1	0	0	0	0	0	0	0	0	0	0	0	0	0	0	0	0	0	0	0	0	0	0	1	0	0	0	0	0	0	0.080267559	0.093645485	0.040133779	0.070234114	0.060200669	0.036789298
ENSMUSG00000009035_1_S	ENSMUSG00000009035	Tmem184b	chr15	79360684	79360685	-	100	1959	0	1	0	0	1	0	0	0	0	0	0	0	0	0	0	0	0	0	0	0	0	0	0	0	0	0	1	0	0	0	0	0	0	0	0	0.043478261	0.036789298	0.060200669	0.010033445	0.063545151	0.140468227
ENSMUSG00000009073_2_P	ENSMUSG00000009073	Nf2	chr11	4766721	4766722	-	21.91290323	1501	0	0	0	0	0	0	0	0	0	0	0	1	0	0	0	0	0	0	1	0	0	0	0	0	0	0	0	0	0	0	0	1	0	0	0	0.066889632	0.063545151	0.066889632	0.066889632	0.117056856	0.076923077
ENSMUSG00000009079_1_S	ENSMUSG00000009079	Ewsr1	chr11	5069675	5069676	-	100	388	1	0	0	0	0	0	0	0	0	0	0	1	0	0	0	0	0	0	1	0	0	0	0	1	0	0	0	0	0	0	0	0	0	0	0	0.050167224	0.013377926	0.050167224	0.023411371	0.050167224	0.227424749
ENSMUSG00000009090_3_P	ENSMUSG00000009090	Ap1b1	chr11	5042576	5042577	+	88.11858065	785	1	0	0	0	0	0	0	0	0	0	0	0	0	0	0	0	0	0	0	0	0	0	0	0	0	0	0	0	0	0	0	0	1	0	0	0.063545151	0.066889632	0.073578595	0.08361204	0.093645485	0.036789298
ENSMUSG00000009291_1_P	ENSMUSG00000009291	Pttg1ip	chr10	77597268	77597269	+	7.980451613	204	0	0	0	0	0	0	0	0	0	0	0	0	0	0	0	0	0	0	0	0	0	0	0	0	0	0	0	0	0	0	1	0	0	0	0	0.078838174	0.045643154	0.066390041	0.053941909	0.095435685	0.049792531
ENSMUSG00000009293_1_S	ENSMUSG00000009293	Ube2g2	chr10	77645997	77645998	+	100	1439	1	0	0	0	0	0	0	0	0	0	0	0	0	0	0	0	0	0	1	0	0	0	0	0	1	0	0	0	0	0	0	0	0	0	0	0.060200669	0.040133779	0.063545151	0.086956522	0.066889632	0.076923077
ENSMUSG00000009406_1_S	ENSMUSG00000009406	Elk1	chrX	20934160	20934161	-	100	1289	0	0	0	0	1	0	0	0	0	0	0	0	0	0	0	0	0	0	0	0	0	0	0	1	0	0	0	0	0	0	0	0	0	0	0	0.046822742	0.036789298	0.053511706	0.127090301	0.076923077	0.086956522
ENSMUSG00000009549_1_S	ENSMUSG00000009549	Srp14	chr2	118475849	118475850	-	100	368	0	0	0	0	0	0	0	0	1	0	0	0	0	0	0	0	0	0	0	0	0	0	0	0	0	0	0	0	1	0	0	0	0	0	0	0.036789298	0.036789298	0.050167224	0.056856187	0.08361204	0.137123746
ENSMUSG00000009555_1_S	ENSMUSG00000009555	Cdk9	chr2	32707422	32707423	-	100	501	0	0	0	0	0	0	0	1	1	0	0	0	0	0	0	0	0	0	0	0	0	0	0	0	0	1	0	0	0	0	0	0	0	0	0	0.040133779	0.046822742	0.050167224	0.100334448	0.076923077	0.137123746
ENSMUSG00000009563_1_S	ENSMUSG00000009563	Tor2a	chr2	32762243	32762244	+	100	504	1	0	0	0	0	0	0	0	1	0	0	0	0	0	0	0	0	0	0	0	0	0	0	0	0	0	0	0	1	0	0	0	0	0	0	0.086956522	0.080267559	0.053511706	0.066889632	0.100334448	0.070234114
ENSMUSG00000009621_1_S	ENSMUSG00000009621	Vav2	chr2	27262103	27262104	-	100	2060	1	0	0	0	0	0	0	0	0	0	0	0	0	0	0	0	0	0	1	0	0	1	0	0	0	0	0	0	0	0	0	0	0	0	0	0.090301003	0.063545151	0.026755853	0.090301003	0.056856187	0.127090301
ENSMUSG00000009647_1_S	ENSMUSG00000009647	Mcu	chr10	59446983	59446984	-	100	1797	1	0	0	0	0	0	0	0	0	0	0	0	0	0	0	0	0	0	1	0	0	0	1	0	0	0	0	0	0	0	0	0	0	0	0	0.063545151	0.053511706	0.073578595	0.063545151	0.070234114	0.093645485
ENSMUSG00000009733_1_S	ENSMUSG00000009733	Tfcp2	chr15	100502797	100502798	-	100	1608	1	0	0	0	0	0	0	0	0	0	0	0	0	0	0	0	0	0	1	0	0	1	0	0	0	0	0	0	0	0	0	0	0	0	0	0.050167224	0.033444816	0.050167224	0.033444816	0.066889632	0.153846154
ENSMUSG00000009863_1_S	ENSMUSG00000009863	Sdhb	chr4	140979207	140979208	+	100	106	1	0	0	0	0	0	0	0	0	0	1	0	0	0	0	0	0	0	0	0	0	0	0	0	0	0	0	0	0	0	0	0	1	0	0	0.054644809	0.06010929	0.06010929	0.06010929	0.06557377	0.032786885
ENSMUSG00000009894_1_S	ENSMUSG00000009894	Snap47	chr11	59407142	59407143	-	100	71	1	0	0	0	0	0	0	0	0	0	0	0	0	0	0	0	0	0	1	0	0	0	0	0	0	0	0	0	1	0	0	0	0	0	0	0.093645485	0.060200669	0.08361204	0.016722408	0.066889632	0.08361204
ENSMUSG00000009995_1_S	ENSMUSG00000009995	Taz	chrX	74290150	74290151	+	100	751	1	0	0	0	0	0	0	0	0	0	0	0	0	0	0	0	0	0	0	0	0	0	0	0	0	0	0	0	1	0	0	0	0	0	0	0.070234114	0.043478261	0.056856187	0.056856187	0.08361204	0.093645485
ENSMUSG00000010025_1_S	ENSMUSG00000010025	Aldh3a2	chr11	61244843	61244844	-	100	1466	1	0	0	0	0	0	0	0	0	1	0	0	0	0	0	0	0	0	0	0	0	0	0	0	1	0	0	0	0	0	0	0	0	0	0	0.060200669	0.043478261	0.043478261	0.013377926	0.060200669	0.096989967
ENSMUSG00000010047_1_S	ENSMUSG00000010047	Hyal2	chr9	107572778	107572779	+	100	311	0	0	0	0	1	0	0	0	1	0	0	1	0	0	0	0	0	0	0	0	0	0	0	1	0	0	0	0	0	0	0	0	0	0	0	0.056856187	0.056856187	0.066889632	0.090301003	0.093645485	0.046822742
ENSMUSG00000010054_1_S	ENSMUSG00000010054	Tusc2	chr9	107566111	107566112	+	100	1200	1	0	0	0	0	0	0	0	0	0	0	0	0	0	0	0	0	0	0	0	0	0	0	0	0	0	0	0	1	0	0	0	0	0	0	0.033444816	0.033444816	0.043478261	0.076923077	0.070234114	0.093645485
ENSMUSG00000010057_1_S	ENSMUSG00000010057	Nprl2	chr9	107545705	107545706	+	100	148	1	0	0	0	0	0	0	0	0	0	0	0	0	0	0	0	0	0	1	0	0	0	1	0	0	0	0	0	0	0	0	0	0	0	0	0.051162791	0.055813953	0.041860465	0.074418605	0.093023256	0.046511628
ENSMUSG00000010067_1_S	ENSMUSG00000010067	Rassf1	chr9	107562266	107562267	+	100	722	1	0	0	0	0	0	0	0	0	0	0	0	0	0	0	0	0	0	0	0	0	0	0	0	0	1	0	0	0	0	0	0	0	0	0	0.063545151	0.040133779	0.063545151	0.086956522	0.080267559	0.066889632
ENSMUSG00000010095_2_P	ENSMUSG00000010095	Slc3a2	chr19	8707607	8707608	-	51.69529032	115	0	0	0	0	0	0	0	0	0	0	0	0	0	0	1	0	0	0	0	0	0	0	0	0	0	1	0	0	0	0	0	0	0	0	0	0.050167224	0.076923077	0.056856187	0.056856187	0.113712375	0.100334448
ENSMUSG00000010110_1_S	ENSMUSG00000010110	Stx5a	chr19	8755641	8755642	+	100	345	0	0	0	0	0	0	0	0	0	0	0	0	0	0	1	0	0	0	0	0	0	0	0	0	0	0	0	0	1	0	0	0	0	0	0	0.086956522	0.066889632	0.073578595	0.046822742	0.107023411	0.056856187
ENSMUSG00000010110_1_S	ENSMUSG00000010110	Stx5a	chr19	8756068	8756069	+	100	345	0	0	0	0	0	0	0	0	1	0	0	0	0	0	0	0	0	0	0	1	0	0	0	0	0	0	0	0	0	0	0	0	0	0	0	0.110367893	0.060200669	0.070234114	0.040133779	0.073578595	0.08361204
ENSMUSG00000010154_1_S	ENSMUSG00000010154	Spire2	chr8	123369514	123369515	+	100	121	0	0	0	0	1	0	0	0	0	0	0	0	0	0	0	0	0	0	0	0	0	0	0	0	0	0	0	0	0	0	1	0	0	0	0	0.100334448	0.063545151	0.060200669	0.026755853	0.070234114	0.030100334
ENSMUSG00000010205_3_P	ENSMUSG00000010205	Raver1	chr9	21075210	21075211	-	1.777387097	139	0	0	0	1	0	0	0	0	0	0	0	0	0	0	0	0	0	0	0	0	0	1	0	0	0	0	0	0	0	0	0	0	0	0	0	0.063157895	0.070175439	0.049122807	0.09122807	0.077192982	0.140350877
ENSMUSG00000010277_1_P	ENSMUSG00000010277	2610507B11Rik	chr11	78290335	78290336	+	69.5383871	353	0	0	0	0	0	0	0	0	0	0	1	1	0	0	0	0	0	0	0	0	0	0	0	0	0	0	0	0	0	0	1	0	0	0	0	0.073578595	0.050167224	0.046822742	0.117056856	0.053511706	0.073578595
ENSMUSG00000010290_1_S	ENSMUSG00000010290	AI597479	chr1	43115958	43115959	+	100	2717	1	0	0	0	0	0	0	0	0	0	0	0	0	0	0	0	0	0	1	0	0	0	0	1	0	0	0	0	0	0	0	0	0	0	0	0.046822742	0.036789298	0.043478261	0.016722408	0.073578595	0.133779264
ENSMUSG00000010307_1_S	ENSMUSG00000010307	Tmem86a	chr7	47054776	47054777	+	100	925	1	0	0	0	0	0	0	0	0	0	0	0	0	0	0	0	0	0	0	0	0	0	1	0	0	0	0	0	0	0	0	0	0	0	0	0.08361204	0.060200669	0.056856187	0.076923077	0.08361204	0.040133779
ENSMUSG00000010376_1_S	ENSMUSG00000010376	Nedd8	chr14	55662264	55662265	-	100	264	1	0	0	0	0	0	0	0	0	0	0	0	0	0	0	0	0	0	0	0	0	0	0	0	0	0	0	0	0	0	0	1	0	0	0	0.056856187	0.056856187	0.073578595	0.086956522	0.096989967	0.076923077
ENSMUSG00000010392_3_P	ENSMUSG00000010392	Gosr1	chr11	76729698	76729699	-	12.79864516	410	1	0	0	0	0	0	0	0	0	0	0	0	0	0	0	0	0	0	0	0	0	0	0	0	0	0	0	0	0	0	0	0	0	0	1	0.056856187	0.066889632	0.066889632	0.060200669	0.100334448	0.096989967
ENSMUSG00000010406_1_S	ENSMUSG00000010406	Mrpl52	chr14	54429755	54429756	+	100	28	1	0	0	0	0	0	0	0	0	0	0	0	0	0	0	0	0	0	0	0	0	0	0	0	0	0	0	0	1	0	0	0	0	0	0	0.086206897	0.063218391	0.040229885	0.063218391	0.068965517	0.040229885
ENSMUSG00000010453_1_P	ENSMUSG00000010453	Kansl3	chr1	36336675	36336676	-	0.05583871	955	1	0	0	0	0	0	0	0	0	0	0	0	0	0	0	0	0	0	0	0	0	0	0	0	1	0	0	0	0	0	0	0	0	0	0	0.043478261	0.063545151	0.060200669	0.070234114	0.110367893	0.080267559
ENSMUSG00000010517_1_P	ENSMUSG00000010517	Faf1	chr4	109962052	109962053	+	67.44783871	171	1	0	0	0	0	0	0	0	0	0	0	0	0	0	0	0	0	0	0	0	0	0	0	0	0	0	0	0	0	0	0	0	1	0	0	0.086614173	0.051181102	0.070866142	0.031496063	0.086614173	0.059055118
ENSMUSG00000010607_1_S	ENSMUSG00000010607	Pigyl	chr9	22158357	22158358	+	100	148	1	0	0	0	0	0	0	0	0	0	0	0	0	0	0	0	0	0	1	0	0	0	0	1	0	0	0	0	0	0	0	0	0	0	0	0.060200669	0.090301003	0.063545151	0.090301003	0.096989967	0.060200669
ENSMUSG00000010609_1_S	ENSMUSG00000010609	Psen2	chr1	180227003	180227004	-	100	569	1	0	0	0	0	0	0	0	0	0	0	0	1	0	0	0	0	0	0	0	0	0	1	0	0	0	0	0	0	0	0	0	0	0	0	0.066889632	0.056856187	0.056856187	0.080267559	0.063545151	0.046822742
ENSMUSG00000010663_1_P	ENSMUSG00000010663	Fads1	chr19	10196008	10196009	+	0.122516129	1087	1	0	0	0	0	0	0	0	0	0	0	0	0	0	0	0	0	0	0	0	0	0	0	0	0	0	0	0	0	0	1	0	0	0	0	0.090301003	0.043478261	0.076923077	0.046822742	0.086956522	0.056856187
ENSMUSG00000010755_2_P	ENSMUSG00000010755	Cars	chr7	143557704	143557705	-	96.95425806	167	1	0	0	0	0	0	0	0	0	0	0	0	0	0	0	0	0	0	0	0	0	1	0	0	0	0	0	0	0	0	0	0	0	0	0	0.090301003	0.096989967	0.040133779	0.070234114	0.086956522	0.026755853
ENSMUSG00000010911_1_S	ENSMUSG00000010911	Apip	chr2	103092643	103092644	+	100	80	1	0	0	0	0	0	0	0	0	0	0	0	0	1	0	0	0	0	1	0	0	1	0	0	0	0	0	0	0	0	0	0	0	0	0	0.072625698	0.044692737	0.05027933	0.027932961	0.072625698	0.061452514
ENSMUSG00000010936_1_S	ENSMUSG00000010936	Vac14	chr8	110720397	110720398	+	100	429	1	1	0	0	0	0	0	0	0	0	0	0	0	0	0	0	0	0	1	0	0	0	1	0	0	0	0	0	0	0	0	0	0	0	0	0.096989967	0.063545151	0.080267559	0.043478261	0.096989967	0.023411371
ENSMUSG00000011096_1_S	ENSMUSG00000011096	Akt1s1	chr7	44855420	44855421	+	100	686	0	0	0	0	0	0	0	0	1	0	0	0	0	0	0	0	0	0	0	0	0	0	0	0	0	0	1	0	0	0	0	0	0	0	0	0.053511706	0.043478261	0.070234114	0.130434783	0.090301003	0.046822742
ENSMUSG00000011114_1_S	ENSMUSG00000011114	Tbrg1	chr9	37649170	37649171	-	100	187	1	0	0	0	1	0	0	0	0	0	0	0	0	0	0	0	0	0	0	0	0	0	0	0	0	0	0	0	0	0	0	0	0	0	1	0.08361204	0.033444816	0.070234114	0.056856187	0.070234114	0.093645485
ENSMUSG00000011158_1_S	ENSMUSG00000011158	Brf1	chr12	112960044	112960045	-	100	276	0	0	0	0	0	1	0	0	0	0	0	0	0	0	0	0	0	0	0	0	0	0	0	0	0	1	0	0	0	0	0	0	0	0	0	0.063545151	0.053511706	0.046822742	0.086956522	0.076923077	0.073578595
ENSMUSG00000011179_1_P	ENSMUSG00000011179	Odc1	chr12	17551091	17551092	+	92.51790323	341	1	0	0	0	0	0	0	0	0	0	0	0	0	0	0	0	0	0	1	0	0	0	0	0	0	0	0	0	0	1	0	0	0	0	0	0.063545151	0.050167224	0.026755853	0.093645485	0.060200669	0.110367893
ENSMUSG00000011254_3_P	ENSMUSG00000011254	Thg1l	chr11	45947923	45947924	-	66.82870968	243	0	1	0	0	0	0	0	0	0	0	0	0	0	0	0	0	0	0	1	0	0	0	0	0	1	0	0	0	0	0	0	0	0	0	0	0.056856187	0.033444816	0.046822742	0.08361204	0.076923077	0.117056856
ENSMUSG00000011256_1_S	ENSMUSG00000011256	Adam19	chr11	46147353	46147354	+	100	3509	0	0	0	0	0	0	0	0	1	0	0	0	0	1	0	0	0	0	0	0	0	0	0	0	0	0	0	0	0	0	0	0	0	0	1	0.053511706	0.023411371	0.073578595	0.040133779	0.066889632	0.147157191
ENSMUSG00000011306_1_S	ENSMUSG00000011306	Sugp1	chr8	70071951	70071952	+	100	120	0	0	0	0	0	0	0	0	1	0	0	0	0	0	0	0	0	0	0	0	0	0	0	0	0	0	0	0	0	0	0	0	1	0	0	0.082191781	0.034246575	0.089041096	0.04109589	0.089041096	0.04109589
ENSMUSG00000011752_1_S	ENSMUSG00000011752	Pgam1	chr19	41918663	41918664	+	100	889	1	0	0	0	0	0	0	0	0	0	0	0	0	0	0	0	0	0	0	0	0	0	0	0	0	0	0	0	0	0	1	0	0	0	0	0.066889632	0.033444816	0.073578595	0.043478261	0.080267559	0.093645485
ENSMUSG00000011831_3_P	ENSMUSG00000011831	Evi5	chr5	107747269	107747270	-	8.01216129	876	0	0	0	0	1	0	0	0	1	0	0	0	1	0	0	0	0	0	0	0	0	0	0	1	0	0	0	0	0	0	0	0	0	0	0	0.093645485	0.043478261	0.036789298	0.016722408	0.076923077	0.073578595
ENSMUSG00000011837_1_S	ENSMUSG00000011837	Snapc2	chr8	4256219	4256220	+	100	414	1	0	0	0	0	0	0	0	0	0	0	0	0	0	0	0	0	0	0	0	0	1	0	0	0	0	0	0	0	0	0	0	0	0	0	0.086956522	0.060200669	0.076923077	0.060200669	0.10367893	0.043478261
ENSMUSG00000011884_1_S	ENSMUSG00000011884	Gltp	chr5	114669404	114669405	-	100	1002	1	0	0	0	0	0	1	0	0	0	0	0	1	0	0	0	0	0	0	0	0	0	0	0	0	0	0	0	1	0	0	0	0	0	0	0.043478261	0.046822742	0.046822742	0.040133779	0.08361204	0.107023411
ENSMUSG00000011958_1_P	ENSMUSG00000011958	Bnip2	chr9	70007388	70007389	+	3.473096774	274	0	0	0	0	0	0	0	1	0	0	0	1	0	0	0	0	0	0	1	0	0	0	0	0	0	0	0	0	0	1	0	0	0	0	0	0.066889632	0.050167224	0.046822742	0.046822742	0.066889632	0.130434783
ENSMUSG00000011960_1_S	ENSMUSG00000011960	Ccnt1	chr15	98538670	98538671	-	100	4540	1	0	0	0	0	0	0	0	0	0	1	0	0	0	0	0	0	0	1	0	0	0	0	0	0	0	0	0	0	0	0	0	0	1	0	0.040133779	0.026755853	0.080267559	0.046822742	0.08361204	0.096989967
ENSMUSG00000012076_1_P	ENSMUSG00000012076	Brms1l	chr12	55868287	55868288	+	1.178387097	9	0	0	0	0	0	0	0	0	1	0	0	0	0	0	0	0	0	0	0	0	0	0	0	0	0	0	0	0	0	0	1	0	0	0	0	0.087301587	0.047619048	0.047619048	0.031746032	0.063492063	0.095238095
ENSMUSG00000012296_1_S	ENSMUSG00000012296	Tjap1	chr17	46257876	46257877	-	100	536	1	0	0	0	0	0	0	0	0	0	0	0	0	0	0	0	0	0	0	0	0	0	0	0	0	1	0	0	0	0	0	0	0	0	0	0.050167224	0.063545151	0.080267559	0.107023411	0.120401338	0.10367893
ENSMUSG00000012429_1_P	ENSMUSG00000012429	Mplkip	chr13	17697333	17697334	+	70.55874194	292	1	0	0	0	0	0	0	0	0	0	0	0	0	0	0	0	0	0	1	0	0	0	0	0	0	0	0	0	0	0	1	0	0	0	0	0.070234114	0.013377926	0.053511706	0.030100334	0.050167224	0.160535117
ENSMUSG00000012483_1_S	ENSMUSG00000012483	Rpa3	chr6	8255934	8255935	-	100	230	1	0	0	0	1	0	0	0	0	0	0	0	1	0	0	0	0	0	0	0	0	0	0	0	1	0	0	0	0	0	0	0	0	0	0	0.046822742	0.033444816	0.053511706	0.02006689	0.076923077	0.153846154
ENSMUSG00000012609_1_S	ENSMUSG00000012609	Ttll5	chr12	86053759	86053760	+	100	595	1	0	0	0	0	0	0	0	0	0	0	0	0	0	0	0	0	0	0	0	0	0	0	1	0	0	0	0	0	0	0	0	0	0	0	0.066889632	0.063545151	0.070234114	0.080267559	0.086956522	0.113712375
ENSMUSG00000012848_1_S	ENSMUSG00000012848	Rps5	chr7	12926685	12926686	+	100	46	1	0	0	0	0	0	0	0	0	0	0	0	0	0	0	0	0	0	0	0	0	0	0	0	0	0	0	0	1	0	0	0	0	0	0	0.052631579	0.070175439	0.061403509	0.035087719	0.105263158	0.043859649
ENSMUSG00000013033_1_S	ENSMUSG00000013033	Lphn1	chr8	83941953	83941954	+	100	2868	1	1	0	0	0	0	0	0	0	0	0	0	0	0	0	0	0	0	0	0	0	1	0	0	0	0	0	0	0	0	0	0	0	0	0	0.053511706	0.023411371	0.100334448	0.02006689	0.086956522	0.150501672
ENSMUSG00000013076_3_P	ENSMUSG00000013076	Amotl1	chr9	14547502	14547503	-	9.660354839	289	0	0	0	0	0	0	0	0	0	0	0	1	0	0	0	0	0	0	1	0	0	1	0	0	0	0	0	0	0	0	0	0	0	0	0	0.080267559	0.073578595	0.046822742	0.070234114	0.063545151	0.046822742
ENSMUSG00000013089_1_S	ENSMUSG00000013089	Etv5	chr16	22381302	22381303	-	100	2167	1	0	0	0	0	0	0	0	0	0	0	0	0	0	0	0	0	0	0	0	1	0	0	0	0	0	0	0	0	0	0	0	0	0	0	0.063545151	0.073578595	0.063545151	0.066889632	0.073578595	0.093645485
ENSMUSG00000013150_2_P	ENSMUSG00000013150	Gfod2	chr8	105716111	105716112	-	81.40783871	640	0	0	0	0	0	0	0	1	0	0	0	0	0	0	0	0	0	1	0	0	0	0	0	0	1	0	0	0	0	0	0	0	0	0	0	0.066889632	0.033444816	0.060200669	0.107023411	0.070234114	0.056856187
ENSMUSG00000013236_1_S	ENSMUSG00000013236	Ptprs	chr17	56412425	56412426	-	100	899	0	1	0	0	0	0	0	0	1	0	1	0	0	0	0	0	0	0	0	0	0	0	0	0	0	1	0	0	0	0	0	0	0	0	0	0.073578595	0.053511706	0.056856187	0.110367893	0.08361204	0.043478261
ENSMUSG00000013275_1_P	ENSMUSG00000013275	Slc41a1	chr1	131846970	131846971	+	3.945903226	236	0	0	0	0	0	0	0	1	0	0	0	0	0	0	0	0	0	0	0	0	0	0	0	0	0	0	0	0	0	0	0	0	1	0	0	0.08361204	0.036789298	0.060200669	0.063545151	0.080267559	0.153846154
ENSMUSG00000013367_1_S	ENSMUSG00000013367	Iglon5	chr7	43472901	43472902	-	100	1561	1	0	0	0	0	0	0	0	0	0	0	0	0	0	0	0	0	0	0	0	0	0	0	0	0	0	1	0	0	0	0	0	0	0	0	0.110367893	0.053511706	0.040133779	0.18729097	0.023411371	0.033444816
ENSMUSG00000013465_1_S	ENSMUSG00000013465	Nelfb	chr2	25199704	25199705	-	100	615	1	0	0	0	0	0	0	0	0	0	1	0	0	0	0	0	0	0	1	1	0	0	0	0	0	0	0	0	0	0	0	0	0	0	0	0.070234114	0.063545151	0.053511706	0.050167224	0.080267559	0.076923077
ENSMUSG00000013539_1_S	ENSMUSG00000013539	Tango2	chr16	18300824	18300825	-	100	607	1	0	0	0	0	0	0	0	0	0	0	0	0	0	0	0	0	0	0	0	0	0	1	0	0	0	0	0	0	0	0	0	0	0	0	0.066889632	0.023411371	0.073578595	0.056856187	0.066889632	0.086956522
ENSMUSG00000013593_1_S	ENSMUSG00000013593	Ndufs2	chr1	171234852	171234853	-	100	197	0	0	0	0	0	0	0	0	1	0	0	0	0	0	0	1	0	0	0	0	0	1	0	0	0	0	0	0	0	0	0	0	0	0	0	0.055555556	0.085470085	0.047008547	0.042735043	0.08974359	0.055555556
ENSMUSG00000013622_1_S	ENSMUSG00000013622	Atraid	chr5	31054632	31054633	+	100	266	1	0	0	0	0	0	0	0	0	0	0	0	0	0	0	0	0	0	1	0	0	0	0	0	0	0	0	0	1	0	0	0	0	0	0	0.08361204	0.063545151	0.050167224	0.056856187	0.063545151	0.080267559
ENSMUSG00000013629_1_S	ENSMUSG00000013629	Cad	chr5	31078478	31078479	+	100	284	1	0	0	0	0	0	0	0	0	0	0	0	0	0	0	0	0	0	0	0	0	0	0	0	0	0	1	0	0	0	0	0	0	0	0	0.090301003	0.066889632	0.070234114	0.070234114	0.100334448	0.073578595
ENSMUSG00000013646_1_P	ENSMUSG00000013646	Sh3bp5l	chr11	58346948	58346949	+	2.703193548	552	0	0	0	0	0	0	0	0	0	0	0	0	0	0	0	0	0	0	1	0	0	0	0	0	0	0	0	0	0	0	1	0	0	0	0	0.060200669	0.063545151	0.08361204	0.043478261	0.117056856	0.070234114
ENSMUSG00000013787_1_S	ENSMUSG00000013787	Ehmt2	chr17	34914058	34914059	+	100	239	1	0	0	0	0	0	0	0	0	0	0	0	0	0	0	0	0	0	0	0	0	0	0	0	0	1	0	0	0	0	0	0	0	0	0	0.066889632	0.066889632	0.076923077	0.076923077	0.110367893	0.060200669
ENSMUSG00000013822_1_S	ENSMUSG00000013822	Elof1	chr9	22112992	22112993	-	100	551	1	0	0	0	0	0	0	0	0	0	0	0	0	0	0	0	0	0	1	0	0	0	0	0	0	1	0	0	0	0	0	0	0	0	0	0.08361204	0.060200669	0.08361204	0.093645485	0.107023411	0.066889632
ENSMUSG00000013833_2_P	ENSMUSG00000013833	Med16	chr10	79894885	79894886	-	36.61219355	398	0	0	0	0	0	0	0	0	0	1	0	0	0	1	0	0	0	0	0	0	0	0	0	1	0	0	0	0	0	0	0	0	0	0	0	0.086956522	0.070234114	0.063545151	0.08361204	0.060200669	0.040133779
ENSMUSG00000013878_1_S	ENSMUSG00000013878	Rnf170	chr8	26143874	26143875	+	100	2795	1	0	0	0	0	0	0	0	0	0	0	0	0	0	0	0	0	0	0	0	0	0	0	0	0	0	0	0	0	0	0	0	0	0	1	0.090301003	0.046822742	0.060200669	0.066889632	0.066889632	0.076923077
ENSMUSG00000013921_1_P	ENSMUSG00000013921	Clip3	chr7	30307145	30307146	+	29.77951613	286	1	0	0	0	0	0	0	0	0	0	0	0	0	0	0	0	0	0	0	0	0	0	0	0	0	0	0	0	0	0	0	0	1	0	0	0.090301003	0.033444816	0.080267559	0.016722408	0.073578595	0.053511706
ENSMUSG00000014074_1_P	ENSMUSG00000014074	Rnf168	chr16	32300670	32300671	+	13.70122581	1345	1	1	0	0	0	0	0	0	0	0	0	0	0	1	0	0	0	0	0	0	0	0	0	0	0	0	0	0	0	1	0	0	0	0	0	0.050167224	0.043478261	0.050167224	0.080267559	0.073578595	0.096989967
ENSMUSG00000014075_1_P	ENSMUSG00000014075	Tctex1d2	chr16	32428889	32428890	+	16.88964516	87	1	0	0	0	0	0	0	0	0	0	0	0	0	0	0	0	1	0	0	0	0	0	0	0	0	0	0	0	0	0	1	0	0	0	0	0.052238806	0.029850746	0.037313433	0.067164179	0.067164179	0.164179104
ENSMUSG00000014077_1_S	ENSMUSG00000014077	Chp1	chr2	119587040	119587041	+	100	1881	1	0	0	0	0	0	0	0	0	0	0	0	0	1	0	0	0	0	1	0	0	0	0	0	0	0	0	0	0	0	1	0	0	0	0	0.040133779	0.026755853	0.050167224	0.036789298	0.066889632	0.130434783
ENSMUSG00000014195_1_S	ENSMUSG00000014195	Dnajc7	chr11	100582817	100582818	-	100	281	1	1	0	0	0	0	0	0	1	0	0	0	0	0	0	0	0	0	0	0	0	0	0	0	0	0	1	0	0	0	0	0	0	0	0	0.053511706	0.040133779	0.036789298	0.090301003	0.060200669	0.110367893
ENSMUSG00000014232_1_S	ENSMUSG00000014232	Cluap1	chr16	3941146	3941147	+	100	230	0	1	1	0	0	0	0	0	0	0	0	0	0	0	0	0	0	0	0	0	0	1	0	0	0	0	0	0	0	0	0	0	0	0	0	0.080267559	0.033444816	0.060200669	0.063545151	0.073578595	0.060200669
ENSMUSG00000014243_1_S	ENSMUSG00000014243	Zswim7	chr11	62267223	62267224	-	100	230	1	0	0	0	0	0	0	0	0	0	0	0	0	0	0	0	0	0	0	0	0	0	1	0	0	0	0	0	0	0	0	0	0	0	0	0.073578595	0.060200669	0.050167224	0.076923077	0.076923077	0.046822742
ENSMUSG00000014294_3_P	ENSMUSG00000014294	Ndufa2	chr18	36742461	36742462	-	82.47135484	105	0	0	0	0	0	0	0	0	0	0	0	1	0	0	0	0	0	0	0	0	0	0	0	0	1	0	0	0	0	0	0	0	0	0	0	0.051020408	0.076530612	0.030612245	0.06122449	0.091836735	0.035714286
ENSMUSG00000014301_1_S	ENSMUSG00000014301	Pam16	chr16	4616463	4616464	-	100	83	1	0	0	0	0	0	0	0	0	0	0	0	0	0	0	0	0	0	0	0	0	0	0	0	0	0	0	0	0	0	1	0	0	0	0	0.076923077	0.065088757	0.053254438	0.041420118	0.065088757	0.053254438
ENSMUSG00000014303_1_S	ENSMUSG00000014303	Glis2	chr16	4615956	4615957	+	100	1781	1	0	0	0	0	0	0	0	0	0	0	0	0	0	0	0	0	0	0	0	1	0	0	0	0	0	0	0	0	0	0	0	0	0	0	0.076923077	0.043478261	0.056856187	0.050167224	0.066889632	0.093645485
ENSMUSG00000014353_1_P	ENSMUSG00000014353	Tmem87b	chr2	128851957	128851958	+	5.861935484	615	0	0	0	0	0	0	0	0	0	0	0	0	0	0	0	0	0	0	1	0	0	0	0	0	0	0	0	0	0	0	1	0	0	0	0	0.066889632	0.040133779	0.056856187	0.040133779	0.080267559	0.076923077
ENSMUSG00000014355_3_P	ENSMUSG00000014355	Anapc1	chr2	128612709	128612710	-	51.2976129	238	1	0	0	0	0	0	0	0	0	0	0	0	0	0	0	0	0	0	1	0	0	0	0	0	0	0	0	0	0	0	0	0	0	0	1	0.076923077	0.060200669	0.043478261	0.046822742	0.066889632	0.080267559
ENSMUSG00000014402_3_P	ENSMUSG00000014402	Tsg101	chr7	46889372	46889373	-	94.80606452	242	1	0	0	0	0	0	0	0	0	0	0	0	0	0	0	0	0	0	1	0	0	0	0	0	0	0	0	0	0	0	0	0	0	0	1	0.053511706	0.056856187	0.063545151	0.046822742	0.100334448	0.120401338
ENSMUSG00000014418_1_P	ENSMUSG00000014418	Hps5	chr7	46760952	46760953	-	31.80954839	437	1	0	0	0	0	0	0	0	0	0	0	0	0	0	0	0	0	1	0	0	0	0	0	0	0	0	0	0	0	0	0	1	0	0	0	0.056856187	0.040133779	0.053511706	0.070234114	0.090301003	0.08361204
ENSMUSG00000014426_1_S	ENSMUSG00000014426	Map3k4	chr17	12227623	12227624	-	100	476	1	1	0	0	0	0	0	0	0	0	0	0	0	0	0	0	0	0	0	0	0	0	0	0	0	0	0	0	0	0	0	0	0	1	0	0.050167224	0.050167224	0.066889632	0.063545151	0.070234114	0.096989967
ENSMUSG00000014470_1_S	ENSMUSG00000014470	Rnf166	chr8	122466146	122466147	-	100	1022	1	0	0	0	0	0	0	0	0	0	0	0	0	0	0	0	0	0	0	0	0	0	0	0	0	0	0	0	0	0	0	0	1	0	0	0.093645485	0.073578595	0.066889632	0.056856187	0.076923077	0.070234114
ENSMUSG00000014496_1_S	ENSMUSG00000014496	Ankrd28	chr14	31700182	31700183	-	100	1837	0	0	0	0	1	0	0	0	0	0	0	1	0	0	0	0	0	0	1	0	0	0	0	0	0	1	0	0	0	0	0	0	0	0	0	0.070234114	0.030100334	0.040133779	0.053511706	0.070234114	0.133779264
ENSMUSG00000014498_1_S	ENSMUSG00000014498	Ankrd52	chr10	128394005	128394006	+	100	3285	0	0	0	0	0	0	0	0	0	0	0	0	0	0	0	0	0	0	0	0	0	0	0	0	0	0	0	0	0	0	0	0	1	0	0	0.053511706	0.050167224	0.053511706	0.130434783	0.090301003	0.050167224
ENSMUSG00000014504_1_S	ENSMUSG00000014504	Srp19	chr18	34336598	34336599	+	100	367	1	0	0	0	0	1	0	0	0	0	0	0	0	0	0	0	0	0	1	0	0	0	0	0	0	0	0	0	1	0	0	0	0	0	0	0.060200669	0.010033445	0.050167224	0.010033445	0.046822742	0.137123746
ENSMUSG00000014547_1_S	ENSMUSG00000014547	Wdfy2	chr14	62956606	62956607	+	100	298	0	0	0	0	0	0	0	0	0	0	0	0	0	0	0	0	0	0	0	0	0	0	0	0	0	0	0	0	0	0	1	0	0	0	0	0.063545151	0.050167224	0.066889632	0.053511706	0.066889632	0.073578595
ENSMUSG00000014554_1_S	ENSMUSG00000014554	Dguok	chr6	83480216	83480217	-	100	193	1	0	0	0	0	0	0	0	0	0	0	0	0	0	0	0	0	0	1	0	0	0	1	0	0	0	0	0	0	0	0	0	0	0	0	0.063926941	0.054794521	0.059360731	0.03652968	0.114155251	0.127853881
ENSMUSG00000014592_2_P	ENSMUSG00000014592	Camta1	chr4	151059814	151059815	-	7.794677419	2977	1	0	0	0	0	1	0	0	0	0	0	0	0	0	0	0	0	0	0	0	0	0	0	0	1	0	0	0	0	0	0	0	0	0	0	0.056856187	0.030100334	0.053511706	0.036789298	0.066889632	0.100334448
ENSMUSG00000014601_1_S	ENSMUSG00000014601	Strip1	chr3	107612532	107612533	-	100	686	0	1	0	0	0	0	0	0	1	0	0	0	0	0	0	0	0	0	1	0	0	0	0	0	0	0	1	0	0	0	0	0	0	0	0	0.063545151	0.050167224	0.066889632	0.080267559	0.080267559	0.070234114
ENSMUSG00000014602_1_P	ENSMUSG00000014602	Kif1a	chr1	93018277	93018278	-	24.93903226	179	0	0	0	0	0	0	0	0	0	0	0	0	0	0	0	0	0	0	0	0	0	1	0	0	0	0	0	0	0	0	0	0	0	0	0	0.081447964	0.058823529	0.081447964	0.063348416	0.104072398	0.031674208
ENSMUSG00000014633_3_P	ENSMUSG00000014633	Cmc2	chr8	116889518	116889519	-	68.09412903	254	1	0	0	0	0	0	0	0	0	0	0	0	0	0	0	0	0	0	0	0	0	0	0	0	0	0	0	0	0	0	0	0	0	1	0	0.046822742	0.080267559	0.066889632	0.076923077	0.117056856	0.043478261
ENSMUSG00000014668_1_S	ENSMUSG00000014668	Chfr	chr5	110171971	110171972	+	100	1068	1	0	0	0	0	0	0	0	0	0	0	0	0	0	0	0	0	0	0	0	0	0	0	0	0	0	1	0	0	0	0	0	0	0	0	0.043478261	0.030100334	0.063545151	0.043478261	0.093645485	0.200668896
ENSMUSG00000014748_2_P	ENSMUSG00000014748	Tex261	chr6	83770745	83770746	-	31.34841935	442	1	0	0	0	0	0	0	0	0	0	0	0	0	0	0	0	0	0	0	0	0	0	0	0	0	0	0	0	0	0	0	1	0	0	0	0.060200669	0.076923077	0.046822742	0.120401338	0.080267559	0.060200669
ENSMUSG00000014769_2_P	ENSMUSG00000014769	Psmb1	chr17	15475960	15475961	-	87.32912903	59	0	0	0	0	0	0	0	0	1	0	0	0	0	0	0	0	0	0	0	0	0	0	0	0	0	1	0	0	0	0	0	0	0	0	0	0.06557377	0.06147541	0.049180328	0.073770492	0.057377049	0.053278689
ENSMUSG00000014786_1_S	ENSMUSG00000014786	Slc9a5	chr8	105369344	105369345	+	100	870	0	0	0	0	0	0	0	0	1	0	0	0	0	0	0	0	0	0	0	0	0	0	0	0	0	0	0	0	0	1	0	0	0	0	0	0.060200669	0.056856187	0.060200669	0.086956522	0.086956522	0.090301003
ENSMUSG00000014846_1_S	ENSMUSG00000014846	Tppp3	chr8	105467491	105467492	-	100	344	1	0	0	0	0	0	0	0	0	0	0	0	0	0	0	0	0	0	0	0	0	0	1	0	0	0	0	0	0	0	0	0	0	0	0	0.076923077	0.080267559	0.090301003	0.060200669	0.123745819	0.046822742
ENSMUSG00000014850_1_S	ENSMUSG00000014850	Msh3	chr13	92211872	92211873	-	100	562	1	0	0	0	0	1	0	0	0	0	0	0	0	0	0	0	0	0	1	0	1	0	0	0	0	0	0	0	0	0	0	0	0	0	0	0.073578595	0.043478261	0.036789298	0.056856187	0.053511706	0.107023411
ENSMUSG00000014859_1_S	ENSMUSG00000014859	E2f4	chr8	105305368	105305369	+	100	681	1	0	0	0	0	0	0	0	0	0	0	0	0	0	0	0	0	0	0	0	0	0	0	0	0	0	0	0	0	0	1	0	0	0	0	0.063545151	0.036789298	0.056856187	0.066889632	0.073578595	0.096989967
ENSMUSG00000014905_2_P	ENSMUSG00000014905	Dnajb9	chr12	44206746	44206747	-	36.42829032	207	0	0	1	0	0	0	0	0	1	0	0	0	0	1	0	0	0	0	0	0	0	0	1	0	0	0	0	0	0	0	0	0	0	0	0	0.063545151	0.023411371	0.053511706	0.023411371	0.073578595	0.150501672
ENSMUSG00000014907_1_P	ENSMUSG00000014907	Naf1	chr8	66889632	66889633	+	0.278903226	115	0	0	0	0	0	0	1	0	0	0	0	1	0	0	0	0	0	0	1	0	0	0	0	0	0	0	0	0	0	0	1	0	0	0	0	0.070234114	0.040133779	0.063545151	0.036789298	0.08361204	0.093645485
ENSMUSG00000014932_1_S	ENSMUSG00000014932	Yes1	chr5	32687056	32687057	+	100	2298	1	0	0	0	0	0	0	0	1	0	0	0	0	0	0	0	0	0	0	0	0	0	1	0	0	0	0	0	0	0	0	0	0	0	0	0.060200669	0.02006689	0.026755853	0.013377926	0.036789298	0.197324415
ENSMUSG00000014980_1_S	ENSMUSG00000014980	Tsen15	chr1	152370732	152370733	-	100	530	1	0	0	0	0	0	0	0	0	0	0	0	0	0	0	0	0	0	0	0	0	0	0	1	0	0	0	0	0	0	0	0	0	0	0	0.08361204	0.046822742	0.050167224	0.056856187	0.040133779	0.063545151
ENSMUSG00000015013_1_S	ENSMUSG00000015013	Trappc2l	chr8	122615587	122615588	+	100	152	0	0	0	0	0	0	1	0	0	0	0	0	0	0	0	0	0	0	1	0	0	0	0	0	0	0	0	0	0	1	0	0	0	0	0	0.045685279	0.055837563	0.065989848	0.060913706	0.106598985	0.076142132
ENSMUSG00000015016_1_S	ENSMUSG00000015016	Acsf3	chr8	122817879	122817880	+	100	344	1	0	0	0	0	0	0	0	0	0	0	0	0	0	0	0	0	0	0	0	0	0	0	0	0	0	0	0	0	1	0	0	0	0	0	0.086956522	0.050167224	0.076923077	0.066889632	0.08361204	0.016722408
ENSMUSG00000015087_1_S	ENSMUSG00000015087	Rabl6	chr2	25583017	25583018	-	100	773	0	0	0	0	0	0	0	0	0	1	0	0	0	0	0	0	0	0	0	0	0	0	0	0	0	0	0	0	1	0	0	0	0	0	0	0.096989967	0.096989967	0.050167224	0.080267559	0.090301003	0.033444816
ENSMUSG00000015092_1_S	ENSMUSG00000015092	Edf1	chr2	25562081	25562082	+	100	170	0	0	0	0	0	0	0	0	0	0	0	0	0	1	0	0	0	0	0	0	0	0	1	0	0	0	0	0	0	0	0	0	0	0	0	0.077922078	0.069264069	0.064935065	0.112554113	0.073593074	0.012987013
ENSMUSG00000015094_1_S	ENSMUSG00000015094	Npdc1	chr2	25409493	25409494	+	100	303	0	0	0	0	0	0	0	0	1	0	0	0	0	0	0	0	0	0	0	0	0	1	0	0	0	0	0	0	0	0	0	0	0	0	0	0.08361204	0.070234114	0.046822742	0.073578595	0.063545151	0.066889632
ENSMUSG00000015095_1_S	ENSMUSG00000015095	Fbxw5	chr2	25505470	25505471	+	100	506	1	0	0	0	0	0	0	0	0	0	0	0	0	0	0	0	0	0	0	0	0	0	0	0	0	0	0	0	1	0	0	0	0	0	0	0.093645485	0.080267559	0.056856187	0.090301003	0.110367893	0.073578595
ENSMUSG00000015120_1_S	ENSMUSG00000015120	Ube2i	chr17	25262178	25262179	-	100	249	0	0	0	0	0	0	0	0	0	0	1	0	0	0	0	0	0	0	1	0	0	0	0	0	0	0	0	0	0	0	1	0	0	0	0	0.053511706	0.063545151	0.043478261	0.060200669	0.060200669	0.137123746
ENSMUSG00000015149_1_S	ENSMUSG00000015149	Sirt2	chr7	28788668	28788669	+	100	597	0	0	0	0	0	0	0	0	1	0	0	0	0	1	0	0	0	0	0	0	0	0	0	0	1	0	0	0	0	0	0	0	0	0	0	0.070234114	0.056856187	0.043478261	0.093645485	0.096989967	0.060200669
ENSMUSG00000015165_1_S	ENSMUSG00000015165	Hnrnpl	chr7	28822264	28822265	+	100	359	1	0	0	0	0	0	0	0	0	0	0	0	0	0	0	0	0	0	1	0	0	0	0	0	0	0	0	0	0	0	0	1	0	0	0	0.043478261	0.030100334	0.043478261	0.073578595	0.063545151	0.280936455
ENSMUSG00000015176_1_P	ENSMUSG00000015176	Nolc1	chr19	46084460	46084461	+	69.28703226	291	0	0	0	0	0	0	0	0	1	0	0	0	0	0	0	0	0	0	0	0	0	0	0	0	0	0	0	0	0	1	0	0	0	0	0	0.076923077	0.030100334	0.070234114	0.070234114	0.060200669	0.110367893
ENSMUSG00000015189_1_P	ENSMUSG00000015189	Casd1	chr6	4643241	4643242	+	56.03706452	1124	0	0	0	0	0	0	0	0	0	0	0	1	0	0	0	0	0	0	1	0	0	0	0	0	0	0	0	0	0	0	0	0	1	0	0	0.033444816	0.023411371	0.043478261	0.013377926	0.053511706	0.16722408
ENSMUSG00000015217_1_S	ENSMUSG00000015217	Hmgb3	chrX	71560675	71560676	+	100	872	1	0	0	0	0	0	0	0	0	0	0	0	0	0	1	0	0	0	1	0	0	0	1	0	0	0	0	0	0	0	0	0	0	0	0	0.060200669	0.040133779	0.040133779	0.056856187	0.056856187	0.150501672
ENSMUSG00000015247_1_P	ENSMUSG00000015247	Nipsnap3b	chr4	53021722	53021723	+	78.85012903	363	1	0	1	0	0	0	0	0	1	0	0	0	0	0	0	0	0	0	1	0	0	0	0	0	0	0	0	0	0	0	0	0	0	0	1	0.060200669	0.030100334	0.080267559	0.026755853	0.086956522	0.133779264
ENSMUSG00000015289_1_S	ENSMUSG00000015289	Lage3	chrX	74352160	74352161	-	100	223	1	1	0	0	0	0	0	0	0	0	0	0	0	0	0	0	0	0	0	0	0	0	1	0	0	0	0	0	0	0	0	0	0	0	0	0.056856187	0.050167224	0.066889632	0.060200669	0.100334448	0.113712375
ENSMUSG00000015290_2_P	ENSMUSG00000015290	Ubl4	chrX	74367402	74367403	-	29.52112903	73	0	0	0	0	0	0	0	0	1	0	0	0	0	0	0	0	0	0	0	0	1	0	0	0	0	0	0	0	0	0	0	0	0	0	0	0.076502732	0.06557377	0.054644809	0.076502732	0.06557377	0.06557377
ENSMUSG00000015291_1_S	ENSMUSG00000015291	Gdi1	chrX	74311861	74311862	+	100	923	1	0	0	0	0	0	0	0	0	0	0	0	0	1	0	0	0	0	0	0	0	1	0	0	0	0	0	0	0	0	0	0	0	0	0	0.046822742	0.040133779	0.043478261	0.053511706	0.073578595	0.08361204
ENSMUSG00000015305_1_S	ENSMUSG00000015305	Sash1	chr10	8722219	8722220	-	100	3277	1	0	0	0	0	0	0	0	0	0	0	0	0	0	0	0	0	0	1	0	0	0	0	0	0	0	0	0	0	0	0	0	0	1	0	0.050167224	0.023411371	0.050167224	0.026755853	0.053511706	0.107023411
ENSMUSG00000015357_3_P	ENSMUSG00000015357	Clpx	chr9	65329992	65329993	+	8.908580645	89	0	0	0	0	0	0	0	0	1	0	0	0	0	0	0	0	0	0	1	0	0	0	0	0	0	0	0	0	0	0	1	0	0	0	0	0.083798883	0.055865922	0.083798883	0.072625698	0.089385475	0.05027933
ENSMUSG00000015363_1_P	ENSMUSG00000015363	Trabd	chr15	89086131	89086132	+	25.59322581	199	1	0	0	0	0	0	0	0	0	0	0	0	0	0	0	0	0	0	0	0	0	0	0	0	0	0	0	0	0	1	0	0	0	0	0	0.056856187	0.096989967	0.046822742	0.113712375	0.090301003	0.02006689
ENSMUSG00000015377_2_P	ENSMUSG00000015377	Dennd6b	chr15	89184813	89184814	-	78.65509677	173	0	0	0	0	0	0	0	1	0	0	0	0	0	0	0	0	0	0	0	0	0	0	0	0	0	0	0	0	1	0	0	0	0	0	0	0.084745763	0.077966102	0.061016949	0.098305085	0.094915254	0.037288136
ENSMUSG00000015461_1_S	ENSMUSG00000015461	Atf6b	chr17	34655073	34655074	+	100	377	1	0	0	0	0	0	0	0	1	0	0	0	0	0	0	0	0	0	0	0	0	0	0	0	0	0	0	0	1	0	0	0	0	0	0	0.050167224	0.016722408	0.093645485	0.133779264	0.080267559	0.100334448
ENSMUSG00000015474_1_S	ENSMUSG00000015474	Ppt2	chr17	34616662	34616663	-	100	681	1	0	0	0	0	0	0	0	0	0	0	0	0	0	0	0	0	0	0	0	0	1	0	0	0	0	0	0	0	0	0	0	0	0	0	0.053511706	0.033444816	0.080267559	0.10367893	0.080267559	0.090301003
ENSMUSG00000015522_1_P	ENSMUSG00000015522	Arnt	chr3	95495484	95495485	+	0.953129032	92	1	0	0	0	0	0	0	0	0	0	0	0	0	0	0	0	0	0	0	0	0	0	0	0	0	0	0	0	0	0	0	1	0	0	0	0.049723757	0.022099448	0.060773481	0.071823204	0.071823204	0.104972376
ENSMUSG00000015536_1_P	ENSMUSG00000015536	Mocs2	chr13	114828730	114828731	+	89.57722581	374	1	0	0	0	0	0	0	0	0	0	0	0	0	0	0	0	0	0	0	0	0	1	0	0	0	0	0	0	0	0	0	0	0	0	0	0.063545151	0.053511706	0.056856187	0.046822742	0.096989967	0.050167224
ENSMUSG00000015542_1_S	ENSMUSG00000015542	Nat9	chr11	115182831	115182832	-	100	194	0	0	0	0	0	0	0	1	0	0	0	0	0	0	0	0	0	0	0	0	0	1	0	0	0	0	0	0	0	0	0	0	0	0	0	0.093645485	0.086956522	0.050167224	0.107023411	0.080267559	0.02006689
ENSMUSG00000015605_2_P	ENSMUSG00000015605	Srf	chr17	46548330	46548331	-	40.95151613	752	0	0	0	0	1	0	0	0	0	0	0	1	0	1	0	0	0	0	0	0	0	0	1	0	0	0	0	0	0	0	0	0	0	0	0	0.036789298	0.080267559	0.056856187	0.093645485	0.107023411	0.096989967
ENSMUSG00000015656_1_S	ENSMUSG00000015656	Hspa8	chr9	40805202	40805203	+	100	13	1	0	0	0	0	0	0	0	0	0	0	0	1	0	0	0	1	0	1	0	0	0	0	0	0	0	0	0	0	0	0	0	1	0	0	0.088560886	0.055350554	0.040590406	0.084870849	0.051660517	0.051660517
ENSMUSG00000015668_1_S	ENSMUSG00000015668	Pdzd11	chrX	100622864	100622865	-	100	528	1	0	0	0	1	0	0	0	0	0	0	1	0	0	0	0	0	0	0	0	0	0	0	0	0	0	0	1	0	0	0	0	0	0	0	0.066889632	0.040133779	0.046822742	0.043478261	0.073578595	0.060200669
ENSMUSG00000015672_1_S	ENSMUSG00000015672	Mrpl32	chr13	14610299	14610300	-	100	186	1	0	0	0	0	0	0	0	0	0	0	0	0	0	0	0	0	0	1	0	1	0	0	0	0	0	0	0	0	0	0	0	0	0	0	0.066889632	0.02006689	0.046822742	0.043478261	0.036789298	0.130434783
ENSMUSG00000015711_1_S	ENSMUSG00000015711	Prune	chr3	95253672	95253673	-	100	1323	0	0	0	0	0	0	0	0	1	0	0	0	0	0	0	0	0	0	0	1	0	0	0	0	0	0	0	0	0	0	0	0	0	0	0	0.053511706	0.030100334	0.073578595	0.043478261	0.073578595	0.137123746
ENSMUSG00000015745_1_S	ENSMUSG00000015745	Plekho1	chr3	95988800	95988801	-	100	128	0	0	0	0	0	0	0	0	0	0	0	0	0	0	0	0	0	0	0	0	0	0	0	0	0	0	1	0	0	0	0	0	0	0	0	0.080267559	0.066889632	0.050167224	0.093645485	0.073578595	0.060200669
ENSMUSG00000015747_1_S	ENSMUSG00000015747	Vps45	chr3	95999838	95999839	-	100	225	1	0	0	0	0	0	0	0	0	0	0	0	0	0	0	0	0	0	0	0	0	0	0	0	1	0	0	0	0	0	0	0	0	0	0	0.066889632	0.08361204	0.050167224	0.08361204	0.093645485	0.050167224
ENSMUSG00000015748_1_S	ENSMUSG00000015748	Prpf3	chr3	95830616	95830617	-	100	202	0	0	0	0	0	0	0	0	1	0	0	0	0	0	0	0	0	0	0	0	0	0	0	0	0	0	0	0	0	0	0	0	0	0	1	0.070234114	0.046822742	0.063545151	0.036789298	0.100334448	0.080267559
ENSMUSG00000015749_1_P	ENSMUSG00000015749	Anp32e	chr3	95945570	95945571	+	24.43435484	321	0	0	0	0	0	0	0	0	1	0	0	0	0	0	0	0	0	0	1	1	0	0	0	0	0	0	0	0	0	0	0	0	0	0	0	0.053511706	0.033444816	0.060200669	0.030100334	0.066889632	0.163879599
ENSMUSG00000015755_3_P	ENSMUSG00000015755	Tab2	chr10	7905966	7905967	-	7.506806452	1468	1	0	0	0	0	0	0	0	0	0	0	0	0	0	0	0	0	0	1	0	0	0	0	0	1	0	0	0	0	0	0	0	0	0	0	0.053511706	0.026755853	0.030100334	0.040133779	0.040133779	0.080267559
ENSMUSG00000015759_3_P	ENSMUSG00000015759	Cnih1	chr14	46776271	46776272	-	0	250	0	0	0	0	1	0	0	0	0	0	0	1	0	0	0	0	0	0	0	0	0	0	0	0	1	0	0	0	0	0	0	0	0	0	0	0.057761733	0.025270758	0.057761733	0.036101083	0.061371841	0.126353791
ENSMUSG00000015776_1_S	ENSMUSG00000015776	Med22	chr2	26905261	26905262	-	100	2821	1	0	0	0	0	0	0	0	0	0	0	0	0	0	0	0	0	0	0	0	0	0	0	1	0	0	0	0	0	0	0	0	0	0	0	0.060200669	0.046822742	0.060200669	0.053511706	0.080267559	0.096989967
ENSMUSG00000015839_2_P	ENSMUSG00000015839	Nfe2l2	chr2	75675787	75675788	-	35.34748387	173	0	0	0	0	0	0	0	0	1	0	0	0	1	0	0	0	0	0	0	0	0	1	0	0	0	0	0	0	0	0	0	0	0	0	0	0.066889632	0.053511706	0.043478261	0.026755853	0.073578595	0.076923077
ENSMUSG00000015869_1_S	ENSMUSG00000015869	Prpsap1	chr11	116470844	116470845	-	100	552	1	0	0	0	0	0	0	0	0	0	0	0	0	0	0	0	0	0	0	0	0	1	0	0	0	0	0	0	0	0	0	0	0	0	0	0.070234114	0.073578595	0.08361204	0.046822742	0.120401338	0.060200669
ENSMUSG00000015889_1_S	ENSMUSG00000015889	Lta4h	chr10	93484873	93484874	+	100	94	0	1	1	0	0	0	0	0	0	0	0	0	0	0	0	0	0	0	0	0	0	0	0	0	0	0	0	0	0	0	1	0	0	0	0	0.061611374	0.052132701	0.052132701	0.033175355	0.061611374	0.09478673
ENSMUSG00000015932_1_P	ENSMUSG00000015932	Dstn	chr2	143942330	143942331	+	0.42316129	95	0	0	0	0	1	0	0	1	0	0	0	0	0	0	0	0	0	0	1	0	0	0	0	0	0	0	0	0	0	1	0	0	0	0	0	0.068627451	0.058823529	0.053921569	0.039215686	0.073529412	0.049019608
ENSMUSG00000015943_2_P	ENSMUSG00000015943	Bola1	chr3	96196801	96196802	-	92.05	61	1	0	0	0	0	0	0	0	0	0	0	0	0	0	0	0	0	0	0	0	0	0	0	1	0	0	0	0	0	0	0	0	0	0	0	0.063545151	0.063545151	0.046822742	0.100334448	0.053511706	0.036789298
ENSMUSG00000015944_1_P	ENSMUSG00000015944	Gatsl2	chr5	134140255	134140256	+	17.98574194	1962	0	0	1	0	0	0	0	0	0	0	0	1	0	0	0	0	0	0	0	0	0	0	0	0	0	0	0	0	0	1	0	0	0	0	0	0.046822742	0.033444816	0.063545151	0.060200669	0.090301003	0.096989967
ENSMUSG00000015961_3_P	ENSMUSG00000015961	Adss	chr1	177764139	177764140	-	0	105	1	0	0	0	0	0	0	0	0	0	0	0	0	0	0	0	0	0	0	0	0	0	0	0	0	0	1	0	0	0	0	0	0	0	0	0.070063694	0.031847134	0.057324841	0.044585987	0.050955414	0.101910828
ENSMUSG00000015994_2_P	ENSMUSG00000015994	Fnta	chr8	25998956	25998957	-	98.52283871	491	1	1	0	0	0	0	0	0	0	0	0	1	0	0	0	0	0	0	1	0	0	0	0	0	1	0	0	0	0	0	0	0	0	0	0	0.063545151	0.060200669	0.056856187	0.053511706	0.073578595	0.070234114
ENSMUSG00000016181_3_P	ENSMUSG00000016181	Diexf	chr1	193107289	193107290	-	80.51154839	253	0	0	0	0	0	0	0	0	0	0	0	0	0	0	0	0	0	0	0	0	0	0	0	0	0	0	0	0	0	0	0	0	0	0	1	0.090301003	0.056856187	0.066889632	0.056856187	0.08361204	0.063545151
ENSMUSG00000016257_3_P	ENSMUSG00000016257	Slmo2	chr2	174465334	174465335	-	41.92235484	479	0	0	0	0	0	0	0	0	0	0	0	1	0	0	0	0	0	0	0	1	0	0	0	0	0	0	0	0	0	0	0	0	0	0	0	0.050167224	0.056856187	0.030100334	0.056856187	0.086956522	0.073578595
ENSMUSG00000016308_1_P	ENSMUSG00000016308	Ube2a	chrX	36883264	36883265	+	61.46848387	125	0	0	0	0	0	0	0	0	1	0	0	0	0	1	1	0	0	0	1	0	0	0	0	1	0	0	0	0	0	0	0	0	0	0	0	0.071146245	0.067193676	0.043478261	0.039525692	0.063241107	0.075098814
ENSMUSG00000016319_1_P	ENSMUSG00000016319	Slc25a5	chrX	36798552	36798553	+	0	9	0	1	1	0	0	0	0	0	0	0	0	0	0	0	0	0	0	0	0	0	0	0	0	0	0	0	0	0	0	0	1	0	0	0	0	0.078313253	0.090361446	0.054216867	0.078313253	0.060240964	0.072289157
ENSMUSG00000016344_1_S	ENSMUSG00000016344	Ppdpf	chr2	181188524	181188525	+	100	226	1	0	0	0	0	0	0	0	0	0	0	0	0	0	0	0	0	0	0	0	0	0	1	0	0	0	0	0	0	0	0	0	0	0	0	0.090301003	0.066889632	0.053511706	0.036789298	0.096989967	0.033444816
ENSMUSG00000016382_1_S	ENSMUSG00000016382	Pls3	chrX	75785648	75785649	-	100	1118	1	0	0	0	0	0	0	0	0	0	0	0	1	0	0	0	0	0	1	0	0	0	0	0	0	0	1	0	0	0	0	0	0	0	0	0.053511706	0.033444816	0.063545151	0.046822742	0.073578595	0.086956522
ENSMUSG00000016427_1_S	ENSMUSG00000016427	Ndufa1	chrX	37187592	37187593	-	100	128	1	0	0	0	0	0	0	0	0	0	0	0	0	0	0	0	0	0	0	0	0	0	0	0	0	0	1	0	0	0	0	0	0	0	0	0.054054054	0.067567568	0.033783784	0.040540541	0.067567568	0.087837838
ENSMUSG00000016477_3_P	ENSMUSG00000016477	E2f3	chr13	29909854	29909855	-	25.15887097	48	0	0	0	0	0	0	0	0	0	0	0	1	0	0	0	0	0	0	1	1	0	0	0	0	0	0	0	0	0	0	0	0	0	0	0	0.060200669	0.046822742	0.063545151	0.063545151	0.110367893	0.08361204
ENSMUSG00000016495_1_P	ENSMUSG00000016495	Plgrkt	chr19	29348698	29348699	-	76.94451613	185	1	0	0	0	0	1	0	0	0	0	0	0	0	0	0	0	0	0	0	0	0	0	1	0	0	0	0	0	0	0	0	0	0	0	0	0.080267559	0.033444816	0.050167224	0.026755853	0.046822742	0.120401338
ENSMUSG00000016526_3_P	ENSMUSG00000016526	Dyrk3	chr1	131128442	131128443	-	96.04183871	231	0	0	0	0	0	0	0	0	1	0	0	0	0	0	0	0	0	0	0	0	0	0	0	0	0	0	1	0	0	0	0	0	0	0	0	0.070234114	0.043478261	0.030100334	0.036789298	0.056856187	0.113712375
ENSMUSG00000016528_2_P	ENSMUSG00000016528	Mapkapk2	chr1	131055023	131055024	-	12.93564516	68	0	0	0	0	1	0	0	0	0	0	0	0	0	0	0	0	0	0	0	0	0	1	0	0	0	0	0	0	0	0	0	0	0	0	0	0.066350711	0.071090047	0.056872038	0.042654028	0.08056872	0.037914692
ENSMUSG00000016541_1_P	ENSMUSG00000016541	Atxn10	chr15	85463060	85463061	+	0.855258065	138	0	0	0	0	0	0	0	1	0	0	0	0	0	0	0	0	0	0	1	0	0	0	0	0	0	0	0	0	0	0	1	0	0	0	0	0.092857143	0.028571429	0.092857143	0.042857143	0.071428571	0.042857143
ENSMUSG00000016552_1_S	ENSMUSG00000016552	Foxred2	chr15	77940521	77940522	-	100	2638	1	0	1	0	0	0	0	0	0	0	0	0	0	0	0	1	0	0	0	0	0	0	1	0	0	0	0	0	0	0	0	0	0	0	0	0.053511706	0.036789298	0.036789298	0.08361204	0.056856187	0.100334448
ENSMUSG00000016554_1_S	ENSMUSG00000016554	Eif3d	chr15	77959001	77959002	-	100	107	1	0	0	0	0	0	0	0	0	0	0	0	0	0	0	0	0	0	0	0	0	0	0	0	0	0	1	0	0	0	0	0	0	0	0	0.05	0.091666667	0.05	0.058333333	0.083333333	0.1
ENSMUSG00000016637_1_S	ENSMUSG00000016637	Ift27	chr15	78159465	78159466	-	100	144	1	0	0	0	0	0	0	0	0	0	0	0	0	0	0	0	0	0	0	0	1	0	0	0	0	0	0	0	0	0	0	0	0	0	0	0.074380165	0.049586777	0.053719008	0.078512397	0.066115702	0.053719008
ENSMUSG00000016664_3_P	ENSMUSG00000016664	Pacsin2	chr15	83377093	83377094	-	16.23867742	524	0	0	0	0	0	0	0	0	0	0	0	0	0	0	0	0	0	0	1	0	0	0	0	0	1	0	0	0	0	0	0	0	0	0	0	0.076923077	0.043478261	0.090301003	0.040133779	0.096989967	0.08361204
ENSMUSG00000016833_1_S	ENSMUSG00000016833	Mrps18c	chr5	100804470	100804471	+	100	63	1	0	0	0	0	0	0	0	0	0	0	0	0	0	0	0	0	0	1	0	0	0	1	0	0	0	0	0	0	0	0	0	0	0	0	0.066889632	0.033444816	0.043478261	0.086956522	0.046822742	0.076923077
ENSMUSG00000016940_1_S	ENSMUSG00000016940	Kctd2	chr11	115431273	115431274	+	100	932	0	0	0	0	0	0	0	0	0	0	0	0	0	0	0	0	0	0	0	0	0	0	1	0	0	0	0	0	0	0	0	0	0	0	0	0.043478261	0.070234114	0.056856187	0.076923077	0.096989967	0.066889632
ENSMUSG00000016984_3_P	ENSMUSG00000016984	Etaa1	chr11	17940062	17940063	-	35.5606129	163	1	0	0	0	0	1	0	0	0	0	0	0	0	0	0	0	0	0	1	0	0	1	0	0	0	0	0	0	0	0	0	0	0	0	0	0.048780488	0.034843206	0.055749129	0.027874564	0.076655052	0.104529617
ENSMUSG00000017144_2_P	ENSMUSG00000017144	Rnd3	chr2	51131381	51131382	-	10.70564516	912	1	0	0	0	0	0	0	0	0	0	0	0	0	0	0	0	0	0	0	0	0	0	0	0	0	0	1	0	0	0	0	0	0	0	0	0.043478261	0.053511706	0.050167224	0.02006689	0.060200669	0.140468227
ENSMUSG00000017176_1_S	ENSMUSG00000017176	Nt5c3b	chr11	100422321	100422322	-	100	606	0	0	1	0	0	0	0	0	0	0	0	0	0	0	0	0	0	0	0	0	0	0	0	0	0	0	1	0	0	0	0	0	0	0	0	0.086956522	0.063545151	0.060200669	0.090301003	0.08361204	0.043478261
ENSMUSG00000017188_2_P	ENSMUSG00000017188	Coa3	chr11	101278107	101278108	-	20.9596129	232	0	0	0	0	0	0	0	0	0	0	0	0	0	0	0	0	0	0	0	0	0	0	0	0	0	0	0	0	0	0	0	1	0	0	0	0.060200669	0.076923077	0.043478261	0.056856187	0.08361204	0.08361204
ENSMUSG00000017210_1_S	ENSMUSG00000017210	Med24	chr11	98704590	98704591	-	100	309	1	0	0	0	0	0	0	0	0	0	0	0	0	0	0	0	0	0	1	0	0	0	0	0	0	1	0	0	0	0	0	0	0	0	0	0.076923077	0.046822742	0.060200669	0.066889632	0.073578595	0.066889632
ENSMUSG00000017221_1_S	ENSMUSG00000017221	Psmd3	chr11	98695978	98695979	+	100	379	1	0	0	0	0	0	0	0	0	0	0	0	0	0	0	0	0	0	0	0	1	0	0	0	0	0	0	0	0	0	0	0	0	0	0	0.073578595	0.053511706	0.056856187	0.130434783	0.066889632	0.066889632
ENSMUSG00000017299_1_P	ENSMUSG00000017299	Dnttip1	chr2	164768238	164768239	+	87.27122581	238	1	0	0	0	0	0	0	0	1	0	0	0	0	0	0	0	0	1	0	0	0	0	0	0	0	0	0	0	0	0	1	0	0	0	0	0.073578595	0.076923077	0.036789298	0.060200669	0.08361204	0.060200669
ENSMUSG00000017314_1_S	ENSMUSG00000017314	Mpp2	chr11	102057014	102057015	-	100	2302	0	0	0	0	0	0	0	0	1	0	0	0	0	0	0	0	0	0	0	0	0	0	0	0	0	0	0	0	0	0	0	0	0	0	1	0.073578595	0.053511706	0.093645485	0.063545151	0.10367893	0.073578595
ENSMUSG00000017376_3_P	ENSMUSG00000017376	Nlk	chr11	78568797	78568798	-	20.83374194	123	0	0	0	0	0	1	0	0	0	0	0	0	0	0	0	0	0	0	1	0	0	0	0	0	0	0	0	0	0	0	0	1	0	0	0	0.039548023	0.039548023	0.062146893	0.056497175	0.09039548	0.084745763
ENSMUSG00000017386_1_S	ENSMUSG00000017386	Traf4	chr11	78159399	78159400	-	100	516	1	0	0	0	0	0	0	0	0	0	0	0	0	0	0	0	0	0	0	0	0	0	1	0	0	0	0	0	0	0	0	0	0	0	0	0.060200669	0.053511706	0.060200669	0.110367893	0.086956522	0.076923077
ENSMUSG00000017390_1_P	ENSMUSG00000017390	Aldoc	chr11	78326761	78326762	+	99.25441935	408	1	0	0	0	0	0	0	0	0	0	0	0	0	0	0	0	0	0	0	0	0	0	0	0	0	0	0	0	0	0	0	0	1	0	0	0.080267559	0.050167224	0.070234114	0.066889632	0.090301003	0.073578595
ENSMUSG00000017400_1_S	ENSMUSG00000017400	Stac2	chr11	98036622	98036623	-	100	1343	0	0	0	0	0	0	0	0	1	0	0	0	0	0	0	0	0	0	1	0	0	1	0	0	0	0	0	0	0	0	0	0	0	0	0	0.090301003	0.076923077	0.063545151	0.070234114	0.080267559	0.063545151
ENSMUSG00000017404_1_S	ENSMUSG00000017404	Rpl19	chr11	98030492	98030493	+	100	99	1	0	0	0	0	0	0	0	0	0	0	0	0	0	0	0	1	0	1	0	0	1	0	0	0	0	0	0	0	0	0	0	0	0	0	0.067567568	0.076576577	0.067567568	0.072072072	0.076576577	0.040540541
ENSMUSG00000017421_3_P	ENSMUSG00000017421	Zfp207	chr11	80395756	80395757	+	27.5233871	207	1	0	0	0	0	0	0	0	0	0	0	0	1	0	0	0	0	0	0	0	0	0	0	0	0	0	0	0	0	0	1	0	0	0	0	0.066889632	0.026755853	0.056856187	0.060200669	0.070234114	0.117056856
ENSMUSG00000017478_1_S	ENSMUSG00000017478	Zc3h18	chr8	122417359	122417360	+	100	686	1	0	0	0	0	0	0	0	0	0	0	0	0	0	0	0	0	0	0	0	0	0	0	0	0	0	0	0	1	0	0	0	0	0	0	0.046822742	0.026755853	0.050167224	0.060200669	0.060200669	0.096989967
ENSMUSG00000017493_1_P	ENSMUSG00000017493	Igfbp4	chr11	99051921	99051922	+	1.084322581	343	0	0	0	0	0	0	0	0	0	0	0	0	0	0	0	0	0	0	1	0	0	0	0	0	0	0	0	0	0	0	1	0	0	0	0	0.070234114	0.056856187	0.066889632	0.046822742	0.076923077	0.070234114
ENSMUSG00000017548_1_S	ENSMUSG00000017548	Suz12	chr11	80034122	80034123	+	100	1933	0	0	0	0	1	0	0	0	0	1	0	1	1	0	0	0	0	0	0	0	0	0	1	0	0	0	0	0	0	0	0	0	0	0	0	0.040133779	0.02006689	0.050167224	0.006688963	0.056856187	0.150501672
ENSMUSG00000017639_1_P	ENSMUSG00000017639	Rab11fip4	chr11	79694011	79694012	+	1.433354839	1173	0	0	0	0	0	0	0	0	0	0	0	1	0	0	0	0	0	0	1	0	0	0	0	0	0	0	1	0	0	0	0	0	0	0	0	0.066889632	0.030100334	0.060200669	0.10367893	0.056856187	0.086956522
ENSMUSG00000017664_1_S	ENSMUSG00000017664	Slc35c2	chr2	165276537	165276538	-	100	608	1	0	0	0	0	0	0	0	0	0	0	0	0	0	0	0	0	0	0	0	0	0	0	0	0	0	0	0	0	0	1	0	0	0	0	0.066889632	0.073578595	0.066889632	0.073578595	0.093645485	0.056856187
ENSMUSG00000017667_2_P	ENSMUSG00000017667	Zfp334	chr2	165377437	165377438	-	89.2716129	2644	0	0	0	0	0	0	0	0	1	0	0	0	0	0	0	0	0	0	0	0	0	0	1	0	0	0	0	0	0	0	0	0	0	0	0	0.066889632	0.036789298	0.086956522	0.046822742	0.086956522	0.090301003
ENSMUSG00000017670_1_P	ENSMUSG00000017670	Elmo2	chr2	165289230	165289231	-	53.22335484	1130	1	0	0	0	0	0	0	0	0	0	0	0	0	1	0	0	0	0	1	0	0	0	0	0	1	0	0	0	0	0	0	0	0	0	0	0.080267559	0.063545151	0.043478261	0.063545151	0.070234114	0.073578595
ENSMUSG00000017677_2_P	ENSMUSG00000017677	Wsb1	chr11	79239639	79239640	-	22.92990323	663	1	0	0	0	0	0	0	0	0	0	0	0	0	0	0	0	0	0	0	0	0	0	0	1	0	0	0	0	0	0	0	0	0	0	0	0.040133779	0.030100334	0.040133779	0.073578595	0.043478261	0.137123746
ENSMUSG00000017679_1_P	ENSMUSG00000017679	Ttpal	chr2	163616512	163616513	+	8.260741935	872	0	0	1	0	0	0	0	0	0	0	0	0	0	0	0	0	0	0	0	0	0	0	0	0	0	0	0	0	0	0	0	1	0	0	0	0.066889632	0.050167224	0.056856187	0.080267559	0.080267559	0.090301003
ENSMUSG00000017721_1_S	ENSMUSG00000017721	Pigt	chr2	164508300	164508301	+	100	774	1	0	0	0	0	0	0	0	0	0	0	0	0	0	0	0	0	0	0	0	0	1	0	0	0	0	0	0	0	0	0	0	0	0	0	0.043478261	0.080267559	0.053511706	0.133779264	0.096989967	0.053511706
ENSMUSG00000017734_1_P	ENSMUSG00000017734	Dbndd2	chr2	164490775	164490776	+	67.75654839	441	1	0	0	0	1	0	0	0	0	0	0	1	1	0	0	0	0	0	0	0	0	0	0	0	0	0	0	0	0	0	0	0	1	0	0	0.053511706	0.046822742	0.080267559	0.046822742	0.10367893	0.08361204
ENSMUSG00000017747_1_S	ENSMUSG00000017747	Ghdc	chr11	100766019	100766020	-	100	783	1	0	0	0	1	0	0	0	1	0	0	1	0	0	0	0	0	0	0	0	0	0	0	0	0	1	0	0	0	0	0	0	0	0	0	0.050167224	0.026755853	0.066889632	0.030100334	0.066889632	0.040133779
ENSMUSG00000017764_1_S	ENSMUSG00000017764	Zswim1	chr2	164826870	164826871	+	100	674	1	0	0	0	0	0	0	0	0	0	0	0	0	0	0	0	0	0	0	0	0	0	0	0	0	0	0	0	1	0	0	0	0	0	0	0.060200669	0.043478261	0.063545151	0.063545151	0.080267559	0.063545151
ENSMUSG00000017774_2_P	ENSMUSG00000017774	Myo1c	chr11	75673316	75673317	+	12.3946129	681	1	0	0	0	0	0	0	0	1	0	0	0	0	0	0	0	0	0	0	0	0	0	0	0	0	0	0	0	0	0	0	0	1	0	0	0.060200669	0.060200669	0.066889632	0.076923077	0.107023411	0.063545151
ENSMUSG00000017802_3_P	ENSMUSG00000017802	Fam134c	chr11	101098000	101098001	-	2.733645161	162	0	0	0	0	0	0	0	0	0	0	0	0	0	0	0	0	0	0	0	0	1	0	0	0	0	0	0	0	0	0	0	0	0	0	0	0.050167224	0.053511706	0.053511706	0.076923077	0.107023411	0.063545151
ENSMUSG00000017831_1_S	ENSMUSG00000017831	Rab5a	chr17	53506804	53506805	+	100	376	1	0	0	0	0	0	0	0	0	0	0	0	0	0	0	0	0	0	1	0	0	0	0	0	0	1	0	0	0	0	0	0	0	0	0	0.073578595	0.026755853	0.046822742	0.043478261	0.060200669	0.093645485
ENSMUSG00000017843_1_P	ENSMUSG00000017843	Ppp2r5c	chr12	110582599	110582600	+	1.312387097	2068	1	0	0	0	0	0	0	0	0	0	0	0	0	1	0	0	0	0	1	0	0	0	0	0	0	0	0	0	0	0	0	0	1	0	0	0.046822742	0.040133779	0.053511706	0.043478261	0.073578595	0.147157191
ENSMUSG00000017858_1_P	ENSMUSG00000017858	Ift52	chr2	163045899	163045900	+	37.40916129	540	1	0	0	0	0	0	0	0	0	0	0	0	0	0	0	0	0	0	0	0	0	0	0	1	0	0	0	0	0	0	0	0	0	0	0	0.080267559	0.066889632	0.060200669	0.033444816	0.073578595	0.080267559
ENSMUSG00000017929_1_S	ENSMUSG00000017929	B4galt5	chr2	167298443	167298444	-	100	2892	0	0	1	0	0	0	0	1	0	0	0	0	0	0	0	0	0	0	1	0	0	0	0	0	0	0	0	0	1	0	0	0	0	0	0	0.100334448	0.050167224	0.043478261	0.023411371	0.056856187	0.137123746
ENSMUSG00000017943_1_P	ENSMUSG00000017943	Gdap1l1	chr2	163453950	163453951	+	58.27193548	24	0	1	1	0	0	0	0	0	0	0	0	0	0	0	0	0	0	0	0	0	0	0	0	0	0	0	0	0	0	1	0	0	0	0	0	0.063545151	0.066889632	0.073578595	0.10367893	0.10367893	0.053511706
ENSMUSG00000017999_1_S	ENSMUSG00000017999	Ddx27	chr2	167034946	167034947	+	100	290	1	0	0	0	0	0	0	0	0	1	0	0	0	0	0	0	0	0	1	0	0	0	0	0	0	0	0	0	1	0	0	0	0	0	0	0.063545151	0.026755853	0.080267559	0.066889632	0.08361204	0.073578595
ENSMUSG00000018001_1_S	ENSMUSG00000018001	Cyth3	chr5	143710249	143710250	+	100	2345	1	0	0	0	0	0	0	0	0	0	0	0	0	0	0	0	0	0	0	0	0	0	0	0	0	0	0	0	1	0	0	0	0	0	0	0.063545151	0.030100334	0.040133779	0.02006689	0.063545151	0.10367893
ENSMUSG00000018012_1_S	ENSMUSG00000018012	Rac3	chr11	120723968	120723969	+	100	360	1	0	0	0	0	0	0	0	0	0	0	0	0	0	0	0	0	0	0	0	0	0	0	0	0	0	0	0	0	0	0	1	0	0	0	0.056856187	0.050167224	0.066889632	0.18729097	0.066889632	0.056856187
ENSMUSG00000018042_1_S	ENSMUSG00000018042	Cyb5r3	chr15	83153493	83153494	-	100	1056	0	0	0	0	0	0	0	1	0	0	0	0	0	0	0	0	0	0	0	0	0	0	0	0	0	0	0	0	0	0	0	1	0	0	0	0.080267559	0.073578595	0.063545151	0.073578595	0.096989967	0.073578595
ENSMUSG00000018068_1_S	ENSMUSG00000018068	Ints2	chr11	86210680	86210681	-	100	1951	0	0	0	0	0	1	0	0	0	0	0	1	0	0	0	0	0	0	0	0	0	0	0	0	0	0	0	0	1	0	0	0	0	0	0	0.063545151	0.010033445	0.043478261	0.013377926	0.030100334	0.157190635
ENSMUSG00000018076_1_P	ENSMUSG00000018076	Med13l	chr5	118764854	118764855	+	33.8623871	2022	1	1	0	1	0	1	0	0	0	0	0	0	0	0	0	0	0	0	0	0	0	0	0	0	0	0	0	0	0	0	1	0	0	0	0	0.046822742	0.033444816	0.053511706	0.040133779	0.070234114	0.147157191
ENSMUSG00000018160_1_S	ENSMUSG00000018160	Med1	chr11	98152153	98152154	-	100	560	1	1	0	0	0	0	0	0	0	0	1	0	0	0	0	0	0	0	0	0	0	0	1	0	0	0	0	0	0	0	0	0	0	0	0	0.046822742	0.016722408	0.060200669	0.043478261	0.056856187	0.163879599
ENSMUSG00000018167_1_S	ENSMUSG00000018167	Stard3	chr11	98381125	98381126	+	100	564	1	0	0	0	0	0	0	0	1	0	0	0	0	0	0	0	0	0	1	0	0	0	0	0	0	0	0	0	0	0	0	0	1	0	0	0.056856187	0.063545151	0.050167224	0.107023411	0.080267559	0.060200669
ENSMUSG00000018171_3_P	ENSMUSG00000018171	Vmp1	chr11	86584696	86584697	-	95.2256129	611	0	0	0	0	0	1	0	0	0	0	0	1	0	0	0	0	0	0	1	0	0	0	0	0	0	0	0	0	0	0	0	0	0	1	0	0.066889632	0.030100334	0.063545151	0.033444816	0.053511706	0.147157191
ENSMUSG00000018189_1_P	ENSMUSG00000018189	Uchl5	chr1	143806805	143806806	+	0	78	1	0	0	0	0	0	0	0	1	0	0	0	0	0	0	0	0	0	1	0	0	0	0	0	0	0	0	0	0	0	0	0	1	0	0	0.081967213	0.040983607	0.016393443	0.049180328	0.040983607	0.06557377
ENSMUSG00000018196_2_P	ENSMUSG00000018196	Glrx2	chr1	143746686	143746687	+	7.772774194	48	0	0	0	0	0	0	0	1	0	0	0	0	0	0	0	0	0	0	0	0	0	0	0	0	0	0	0	0	0	0	1	0	0	0	0	0.083798883	0.05027933	0.05027933	0.061452514	0.033519553	0.078212291
ENSMUSG00000018199_3_P	ENSMUSG00000018199	Trove2	chr1	143756910	143756911	-	11.10874194	831	0	0	0	0	0	0	0	0	1	0	0	0	0	0	0	0	0	0	1	0	0	0	1	0	0	0	0	0	0	0	0	0	0	0	0	0.063545151	0.023411371	0.056856187	0.043478261	0.070234114	0.130434783
ENSMUSG00000018209_1_P	ENSMUSG00000018209	Stk4	chr2	164152239	164152240	+	5.701645161	409	0	0	0	1	0	0	0	0	0	0	0	1	0	0	0	1	0	0	0	0	0	0	0	0	0	0	0	0	0	0	1	0	0	0	0	0.050167224	0.046822742	0.050167224	0.060200669	0.073578595	0.137123746
ENSMUSG00000018286_1_S	ENSMUSG00000018286	Psmb6	chr11	70527652	70527653	+	100	74	1	0	0	0	0	0	0	0	0	0	0	0	0	0	0	0	0	0	0	0	0	0	0	0	0	0	0	0	1	0	0	0	0	0	0	0.074074074	0.069444444	0.050925926	0.101851852	0.050925926	0.064814815
ENSMUSG00000018287_1_S	ENSMUSG00000018287	Spag7	chr11	70663790	70663791	-	100	320	1	0	0	0	0	0	0	0	0	0	0	0	0	0	0	0	0	0	1	0	0	0	0	0	0	0	0	0	0	0	0	1	0	0	0	0.050167224	0.046822742	0.040133779	0.080267559	0.073578595	0.073578595
ENSMUSG00000018322_1_S	ENSMUSG00000018322	Tomm34	chr2	164053539	164053540	-	100	863	0	0	0	0	0	0	0	0	1	0	0	0	0	0	0	0	0	0	0	0	0	0	0	0	0	0	0	0	1	0	0	0	0	0	0	0.036789298	0.056856187	0.053511706	0.050167224	0.086956522	0.140468227
ENSMUSG00000018340_1_S	ENSMUSG00000018340	Anxa6	chr11	54979104	54979105	-	100	357	0	0	0	0	0	0	0	0	0	0	0	0	0	0	0	0	0	0	0	0	0	1	0	0	0	0	0	0	0	0	0	0	0	0	0	0.076923077	0.060200669	0.090301003	0.076923077	0.110367893	0.043478261
ENSMUSG00000018347_1_P	ENSMUSG00000018347	Zkscan6	chr11	65829022	65829023	+	23.69632258	197	1	0	0	0	0	0	0	0	0	0	0	0	0	0	0	0	0	0	0	0	0	0	0	0	0	0	0	0	0	0	0	0	1	0	0	0.073578595	0.056856187	0.053511706	0.063545151	0.08361204	0.090301003
ENSMUSG00000018362_1_S	ENSMUSG00000018362	Kpna2	chr11	106988630	106988631	-	100	256	1	0	0	0	0	0	0	0	1	0	0	0	0	0	0	0	0	0	0	0	0	0	0	0	1	0	0	0	0	0	0	0	0	0	0	0.040133779	0.026755853	0.073578595	0.023411371	0.113712375	0.130434783
ENSMUSG00000018363_1_P	ENSMUSG00000018363	Smurf2	chr11	106822180	106822181	-	8.122645161	484	1	1	0	0	0	0	0	0	1	0	0	0	0	0	0	0	0	0	0	0	0	0	0	0	0	1	0	0	0	0	0	0	0	0	0	0.076923077	0.036789298	0.060200669	0.016722408	0.086956522	0.117056856
ENSMUSG00000018372_1_S	ENSMUSG00000018372	Cep95	chr11	106818859	106818860	+	100	135	1	0	0	0	0	0	0	0	0	0	0	0	0	0	0	0	0	0	1	0	0	0	0	0	0	0	0	0	0	0	1	0	0	0	0	0.063545151	0.063545151	0.050167224	0.026755853	0.076923077	0.096989967
ENSMUSG00000018377_1_P	ENSMUSG00000018377	Vezf1	chr11	88082109	88082110	+	28.88348387	285	0	0	0	0	0	0	0	0	1	1	0	0	0	0	0	0	0	0	0	0	0	0	0	0	0	0	0	0	0	0	0	0	1	0	0	0.063545151	0.036789298	0.023411371	0.046822742	0.046822742	0.107023411
ENSMUSG00000018401_2_P	ENSMUSG00000018401	Mtmr4	chr11	87615177	87615178	+	20.26835484	925	1	0	0	0	0	0	0	0	0	0	0	0	0	0	0	0	0	0	0	0	0	0	0	0	0	0	0	0	0	0	0	1	0	0	0	0.046822742	0.053511706	0.040133779	0.056856187	0.090301003	0.10367893
ENSMUSG00000018405_1_S	ENSMUSG00000018405	Mrm1	chr11	84813060	84813061	-	100	1371	1	0	0	0	0	0	0	0	0	0	0	0	0	0	0	0	0	0	1	0	0	0	1	0	0	0	0	0	0	0	0	0	0	0	0	0.056856187	0.033444816	0.073578595	0.073578595	0.08361204	0.040133779
ENSMUSG00000018412_3_P	ENSMUSG00000018412	Kansl1	chr11	104334921	104334922	-	18.34496774	56	0	0	0	0	0	0	0	0	1	0	0	0	0	0	0	0	0	0	0	0	0	0	0	0	0	0	1	0	0	0	0	0	0	0	0	0.120141343	0.102473498	0.067137809	0.070671378	0.077738516	0.017667845
ENSMUSG00000018415_1_P	ENSMUSG00000018415	Gid4	chr11	60442805	60442806	+	22.168	764	1	0	0	0	0	0	1	0	0	0	0	0	0	0	1	0	0	0	0	0	0	0	0	0	0	0	0	0	0	0	1	0	0	0	0	0.060200669	0.046822742	0.046822742	0.080267559	0.073578595	0.110367893
ENSMUSG00000018417_3_P	ENSMUSG00000018417	Myo1b	chr1	51751025	51751026	-	24.89190323	147	0	0	0	0	0	0	0	0	1	0	0	0	0	0	0	0	0	0	1	0	0	0	0	0	1	0	0	0	0	0	0	0	0	0	0	0.066666667	0.044444444	0.059259259	0.051851852	0.077777778	0.111111111
ENSMUSG00000018425_2_P	ENSMUSG00000018425	Dhx40	chr11	86769752	86769753	-	47.42583871	369	0	0	0	0	0	0	0	0	1	0	0	0	0	0	0	0	0	0	1	0	0	0	0	0	0	0	0	0	0	0	0	0	0	0	1	0.093645485	0.036789298	0.066889632	0.023411371	0.050167224	0.100334448
ENSMUSG00000018428_2_P	ENSMUSG00000018428	Akap1	chr11	88830892	88830893	-	56.59432258	862	0	1	0	0	0	0	0	0	0	0	0	0	0	0	0	0	0	0	1	0	0	1	0	0	0	0	0	0	0	0	0	0	0	0	0	0.060200669	0.033444816	0.056856187	0.043478261	0.063545151	0.117056856
ENSMUSG00000018433_3_P	ENSMUSG00000018433	Nol11	chr11	107167171	107167172	-	31.70067742	353	0	0	0	0	0	0	0	1	0	0	0	0	0	0	0	0	0	0	0	0	0	0	0	1	0	0	0	0	0	0	0	0	0	0	0	0.076923077	0.02006689	0.063545151	0.046822742	0.053511706	0.100334448
ENSMUSG00000018442_2_P	ENSMUSG00000018442	Derl2	chr11	71009924	71009925	-	65.49403226	396	1	0	0	0	0	0	0	0	0	0	0	0	0	0	0	0	0	0	1	0	0	0	1	0	0	0	0	0	0	0	0	0	0	0	0	0.076923077	0.046822742	0.053511706	0.073578595	0.086956522	0.060200669
ENSMUSG00000018474_2_P	ENSMUSG00000018474	Chd3	chr11	69344027	69344028	-	28.24258065	323	1	0	0	0	1	0	0	0	0	0	0	0	0	0	0	0	0	0	0	1	0	0	0	0	0	0	0	0	0	0	0	0	0	0	0	0.076923077	0.043478261	0.060200669	0.08361204	0.090301003	0.050167224
ENSMUSG00000018476_2_P	ENSMUSG00000018476	Kdm6b	chr11	69398866	69398867	-	20.59919355	959	1	0	0	0	0	0	0	0	0	0	0	0	0	0	0	0	0	0	1	0	0	1	0	0	0	0	0	0	0	0	0	0	0	0	0	0.043478261	0.060200669	0.066889632	0.070234114	0.093645485	0.043478261
ENSMUSG00000018481_2_P	ENSMUSG00000018481	Appbp2	chr11	85189472	85189473	-	27.26809677	2173	1	0	0	0	0	0	0	0	0	0	0	0	0	0	0	0	0	0	1	0	0	0	0	0	0	0	0	0	0	0	0	0	0	0	1	0.063545151	0.036789298	0.060200669	0.040133779	0.066889632	0.147157191
ENSMUSG00000018509_1_S	ENSMUSG00000018509	Cenpv	chr11	62524945	62524946	-	100	217	1	0	0	0	0	0	0	0	0	0	0	0	0	0	0	0	0	0	1	0	0	0	0	1	0	0	0	0	0	0	0	0	0	0	0	0.08361204	0.056856187	0.066889632	0.060200669	0.076923077	0.076923077
ENSMUSG00000018541_3_P	ENSMUSG00000018541	Cwc25	chr11	97746789	97746790	-	20.40554839	565	0	0	0	0	0	0	0	0	0	0	0	0	0	0	0	0	0	0	1	0	0	1	0	0	0	0	0	0	0	0	0	0	0	0	0	0.056856187	0.046822742	0.036789298	0.046822742	0.070234114	0.070234114
ENSMUSG00000018547_3_P	ENSMUSG00000018547	Pip4k2b	chr11	97716802	97716803	-	0.002645161	2056	0	0	0	0	0	0	0	0	0	0	0	0	0	0	0	0	0	0	0	1	0	0	0	0	0	0	0	0	0	0	0	0	0	0	0	0.036789298	0.033444816	0.063545151	0.107023411	0.070234114	0.127090301
ENSMUSG00000018548_1_P	ENSMUSG00000018548	Trim37	chr11	87219475	87219476	+	54.84074194	1142	1	0	0	0	0	0	0	0	0	0	0	0	0	0	0	0	0	0	0	0	0	0	0	0	1	0	0	0	0	0	0	0	0	0	0	0.056856187	0.066889632	0.043478261	0.016722408	0.090301003	0.110367893
ENSMUSG00000018559_1_S	ENSMUSG00000018559	Ctdnep1	chr11	69990608	69990609	+	100	572	0	0	0	0	0	0	0	0	0	0	0	0	0	0	0	1	0	0	1	0	0	0	0	0	0	0	0	0	0	0	1	0	0	0	0	0.063545151	0.040133779	0.08361204	0.063545151	0.107023411	0.140468227
ENSMUSG00000018567_1_S	ENSMUSG00000018567	Gabarap	chr11	69994950	69994951	+	100	366	1	0	0	0	0	0	0	0	0	0	0	0	0	0	0	0	0	0	0	0	0	0	1	0	0	0	0	0	0	0	0	0	0	0	0	0.063545151	0.023411371	0.10367893	0.086956522	0.093645485	0.10367893
ENSMUSG00000018572_2_P	ENSMUSG00000018572	Phf23	chr11	69999791	69999792	+	24.14422581	340	0	0	1	0	0	0	0	0	0	0	0	1	0	0	0	0	0	0	1	0	0	0	0	1	0	0	0	0	0	0	0	0	0	0	0	0.063545151	0.030100334	0.090301003	0.08361204	0.096989967	0.066889632
ENSMUSG00000018593_1_S	ENSMUSG00000018593	Sparc	chr11	55394499	55394500	-	100	1085	1	0	0	0	0	0	0	0	0	0	0	0	0	0	0	0	0	0	0	0	0	0	0	1	0	0	0	0	0	0	0	0	0	0	0	0.08361204	0.040133779	0.076923077	0.026755853	0.080267559	0.086956522
ENSMUSG00000018599_1_S	ENSMUSG00000018599	Mief2	chr11	60732950	60732951	+	100	981	1	0	0	0	0	0	0	0	0	0	0	0	0	1	0	0	0	0	0	0	0	0	0	0	0	1	0	0	0	0	0	0	0	0	0	0.066889632	0.063545151	0.056856187	0.08361204	0.100334448	0.030100334
ENSMUSG00000018651_1_S	ENSMUSG00000018651	Tada2a	chr11	84078919	84078920	-	100	672	0	0	0	0	0	0	0	0	1	0	0	0	0	0	0	0	0	0	0	0	0	0	1	0	0	0	0	0	0	0	0	0	0	0	0	0.043478261	0.043478261	0.066889632	0.040133779	0.093645485	0.157190635
ENSMUSG00000018677_1_S	ENSMUSG00000018677	Slc25a39	chr11	102403249	102403250	-	100	170	0	0	0	0	0	0	0	0	0	0	0	0	0	0	0	0	0	0	0	0	0	0	0	0	0	0	0	0	0	0	0	1	0	0	0	0.087719298	0.077192982	0.101754386	0.066666667	0.094736842	0.049122807
ENSMUSG00000018678_2_P	ENSMUSG00000018678	Sp2	chr11	96953473	96953474	-	56.70577419	996	0	0	0	0	0	0	0	0	1	0	0	0	0	0	0	0	0	0	1	0	0	0	0	0	0	0	0	0	0	0	0	0	0	0	1	0.073578595	0.040133779	0.060200669	0.036789298	0.08361204	0.170568562
ENSMUSG00000018697_1_S	ENSMUSG00000018697	Aatf	chr11	84422865	84422866	-	100	90	1	0	0	0	0	0	0	0	0	0	0	0	0	0	0	0	0	0	0	0	0	0	0	0	0	0	0	0	0	0	0	0	0	0	1	0.08496732	0.052287582	0.078431373	0.039215686	0.08496732	0.091503268
ENSMUSG00000018707_1_P	ENSMUSG00000018707	Dync1h1	chr12	110666706	110666707	+	0.266677419	16	0	0	0	0	0	0	0	1	0	0	0	0	0	0	0	0	0	0	0	0	0	0	0	0	0	0	0	0	0	0	0	0	1	0	0	0.048611111	0.055555556	0.076388889	0.034722222	0.118055556	0.083333333
ENSMUSG00000018733_2_P	ENSMUSG00000018733	Pex12	chr11	83295074	83295075	-	91.75493548	966	1	0	0	0	0	0	0	0	0	0	0	0	0	0	0	0	0	0	0	0	0	0	0	0	0	0	0	0	1	0	0	0	0	0	0	0.063545151	0.046822742	0.056856187	0.040133779	0.063545151	0.100334448
ENSMUSG00000018736_1_S	ENSMUSG00000018736	Ndel1	chr11	68821433	68821434	-	100	1138	1	0	0	0	0	0	0	0	0	0	0	0	0	0	0	0	0	0	1	0	0	1	0	0	0	0	0	0	0	0	0	0	0	0	0	0.056856187	0.033444816	0.043478261	0.040133779	0.070234114	0.130434783
ENSMUSG00000018770_1_S	ENSMUSG00000018770	Atp5g3	chr2	73908446	73908447	-	100	146	0	0	0	0	1	0	0	0	1	0	0	0	0	0	0	0	0	0	1	0	0	0	1	0	0	0	0	0	0	0	0	0	0	0	0	0.05	0.042307692	0.065384615	0.034615385	0.084615385	0.115384615
ENSMUSG00000018796_2_P	ENSMUSG00000018796	Acsl1	chr8	46534787	46534788	+	24.53170968	308	0	0	0	0	0	0	0	0	0	0	0	0	0	0	0	0	0	1	1	0	0	0	0	0	0	0	0	0	0	0	0	0	1	0	0	0.070234114	0.053511706	0.046822742	0.080267559	0.063545151	0.063545151
ENSMUSG00000018809_1_P	ENSMUSG00000018809	Smyd4	chr11	75405378	75405379	+	50.46335484	460	1	0	0	0	0	0	0	1	0	0	0	0	0	0	0	0	0	1	0	0	0	0	0	0	0	0	0	0	0	1	0	0	0	0	0	0.063545151	0.070234114	0.040133779	0.070234114	0.080267559	0.043478261
ENSMUSG00000018820_1_P	ENSMUSG00000018820	Zfyve27	chr19	42191716	42191717	+	78.36519355	1270	1	0	0	0	0	0	0	0	0	0	0	0	0	0	0	0	0	0	1	0	0	0	0	0	0	0	0	0	0	0	1	0	0	0	0	0.08361204	0.066889632	0.046822742	0.076923077	0.086956522	0.056856187
ENSMUSG00000018821_2_P	ENSMUSG00000018821	Avpi1	chr19	42123406	42123407	-	82.54896774	282	1	0	0	0	0	0	0	0	0	0	0	0	0	0	0	0	0	0	0	0	0	0	0	0	0	0	1	0	0	0	0	0	0	0	0	0.073578595	0.060200669	0.050167224	0.10367893	0.08361204	0.046822742
ENSMUSG00000018846_1_P	ENSMUSG00000018846	Pank3	chr11	35785708	35785709	+	21.253	251	0	0	1	0	0	0	0	0	0	0	0	0	0	0	0	0	0	0	1	0	0	0	0	0	1	0	0	0	0	0	0	0	0	0	0	0.060200669	0.060200669	0.060200669	0.046822742	0.080267559	0.086956522
ENSMUSG00000018848_1_S	ENSMUSG00000018848	Rars	chr11	35808382	35808383	-	100	99	0	0	0	0	0	0	0	1	0	0	0	0	0	0	0	0	0	0	0	0	0	0	0	1	0	0	0	0	0	0	0	0	0	0	0	0.067307692	0.052884615	0.033653846	0.072115385	0.043269231	0.086538462
ENSMUSG00000018858_1_P	ENSMUSG00000018858	Ict1	chr11	115410918	115410919	+	91.01280645	197	1	0	0	0	0	0	0	0	0	0	0	0	0	0	0	0	0	0	0	0	0	1	0	0	0	0	0	0	0	0	0	0	0	0	0	0.085409253	0.078291815	0.053380783	0.060498221	0.081850534	0.035587189
ENSMUSG00000018861_1_S	ENSMUSG00000018861	Fdxr	chr11	115268023	115268024	-	100	300	1	0	0	0	0	0	0	0	0	0	0	0	0	0	0	0	0	0	0	0	0	0	0	0	0	0	0	0	1	0	0	0	0	0	0	0.043478261	0.063545151	0.050167224	0.086956522	0.10367893	0.050167224
ENSMUSG00000018865_1_S	ENSMUSG00000018865	Sult4a1	chr15	84076097	84076098	-	100	1372	1	0	0	0	0	0	0	0	0	0	0	0	0	0	0	0	0	0	1	0	0	0	0	0	0	0	0	0	0	0	0	0	0	0	1	0.033444816	0.063545151	0.070234114	0.117056856	0.110367893	0.08361204
ENSMUSG00000018882_1_P	ENSMUSG00000018882	Mrpl45	chr11	97329123	97329124	+	88.76612903	556	1	0	0	0	0	0	0	0	0	0	1	0	0	0	0	0	0	0	0	0	0	0	0	0	0	0	0	0	0	0	1	0	0	0	0	0.090301003	0.08361204	0.060200669	0.060200669	0.073578595	0.073578595
ENSMUSG00000018906_1_S	ENSMUSG00000018906	P4ha2	chr11	54131659	54131660	+	100	400	1	0	0	0	0	0	0	0	0	0	0	0	0	0	0	0	0	0	0	0	0	0	1	0	0	0	0	0	0	0	0	0	0	0	0	0.056856187	0.056856187	0.043478261	0.060200669	0.080267559	0.086956522
ENSMUSG00000018909_1_P	ENSMUSG00000018909	Arrb1	chr7	99601670	99601671	+	0.025193548	462	0	0	0	1	0	0	0	0	0	0	0	0	0	0	0	0	0	0	1	0	0	0	0	0	0	0	0	0	0	0	0	0	0	0	1	0.086956522	0.060200669	0.053511706	0.123745819	0.066889632	0.040133779
ENSMUSG00000018921_1_S	ENSMUSG00000018921	Pelp1	chr11	70392882	70392883	-	100	47	1	0	0	0	0	0	0	0	0	0	0	0	0	0	0	0	0	0	0	0	0	1	0	0	0	0	0	0	0	0	0	0	0	0	0	0.071942446	0.071942446	0.064748201	0.007194245	0.09352518	0.050359712
ENSMUSG00000018931_1_S	ENSMUSG00000018931	Gm16515	chr11	60903060	60903061	-	100	2944	0	0	0	0	0	0	0	0	1	0	0	0	0	0	0	0	0	0	0	0	0	0	0	0	0	1	0	0	0	0	0	0	0	0	0	0.08361204	0.053511706	0.076923077	0.070234114	0.096989967	0.096989967
ENSMUSG00000018932_1_S	ENSMUSG00000018932	Map2k3	chr11	60952802	60952803	+	100	956	0	0	0	0	0	0	0	0	1	0	0	0	0	0	0	0	0	0	0	0	0	0	0	0	0	0	0	0	0	1	0	0	0	0	0	0.053511706	0.070234114	0.050167224	0.073578595	0.090301003	0.100334448
ENSMUSG00000018965_1_S	ENSMUSG00000018965	Ywhah	chr5	33027965	33027966	+	100	771	1	0	0	0	0	0	0	1	0	0	0	0	0	0	0	0	0	0	0	0	0	0	1	0	0	0	0	0	0	0	0	0	0	0	0	0.053511706	0.046822742	0.040133779	0.026755853	0.070234114	0.153846154
ENSMUSG00000018995_1_P	ENSMUSG00000018995	Nars2	chr7	97063494	97063495	+	88.924	782	0	0	0	0	0	0	0	0	1	0	0	0	0	0	0	0	0	0	0	0	0	0	0	0	0	0	0	0	0	0	1	0	0	0	0	0.053511706	0.013377926	0.070234114	0.013377926	0.073578595	0.163879599
ENSMUSG00000019054_1_S	ENSMUSG00000019054	Fis1	chr5	136966233	136966234	+	100	220	1	0	0	0	0	0	0	0	0	0	0	0	0	0	0	0	0	0	0	0	0	1	0	0	0	0	0	0	0	0	0	0	0	0	0	0.063545151	0.076923077	0.080267559	0.093645485	0.113712375	0.040133779
ENSMUSG00000019055_2_P	ENSMUSG00000019055	Plod1	chr4	147910062	147910063	-	92.35574194	656	0	0	0	0	0	0	0	0	1	0	0	0	0	0	0	0	0	0	1	0	0	0	0	0	0	0	0	0	0	0	0	1	0	0	0	0.073578595	0.026755853	0.08361204	0.080267559	0.090301003	0.056856187
ENSMUSG00000019066_2_P	ENSMUSG00000019066	Rab3d	chr9	21909026	21909027	-	41.5196129	1457	0	0	0	0	0	0	0	0	1	0	0	0	0	0	0	0	0	0	1	1	0	0	0	0	0	0	0	0	0	0	0	0	0	0	0	0.086956522	0.043478261	0.066889632	0.043478261	0.090301003	0.070234114
ENSMUSG00000019082_1_S	ENSMUSG00000019082	Slc25a22	chr7	141429743	141429744	-	100	1361	1	0	0	1	0	0	0	0	0	0	0	0	0	0	0	0	0	0	1	0	0	0	0	0	1	0	0	0	0	0	0	0	0	0	0	0.036789298	0.056856187	0.053511706	0.040133779	0.10367893	0.107023411
ENSMUSG00000019087_1_S	ENSMUSG00000019087	Atp6ap1	chrX	74304696	74304697	+	100	691	1	0	0	0	0	0	0	0	0	0	0	0	0	0	0	0	0	0	0	0	1	0	0	0	0	0	0	0	0	0	0	0	0	0	0	0.026755853	0.030100334	0.040133779	0.117056856	0.070234114	0.10367893
ENSMUSG00000019124_3_P	ENSMUSG00000019124	Scrn1	chr6	54509108	54509109	-	31.06119355	95	0	0	0	0	0	0	0	1	0	0	1	0	0	0	0	0	0	0	1	0	0	0	0	0	1	0	0	0	0	0	0	0	0	0	0	0.059288538	0.04743083	0.035573123	0.059288538	0.063241107	0.043478261
ENSMUSG00000019143_1_P	ENSMUSG00000019143	Hars2	chr18	36791871	36791872	+	87.09429032	743	0	0	0	0	0	0	0	0	1	0	0	0	0	0	0	0	0	0	1	0	0	0	0	0	0	0	0	0	0	0	0	0	1	0	0	0.053511706	0.026755853	0.050167224	0.070234114	0.050167224	0.123745819
ENSMUSG00000019179_1_S	ENSMUSG00000019179	Mdh2	chr5	135790390	135790391	+	100	183	0	0	0	0	0	0	0	1	0	0	0	0	0	0	0	0	0	0	0	0	0	1	0	0	0	0	0	0	0	0	0	0	0	0	0	0.08361204	0.066889632	0.073578595	0.046822742	0.070234114	0.086956522
ENSMUSG00000019188_1_P	ENSMUSG00000019188	H13	chr2	152705050	152705051	+	93.80509677	327	0	0	0	0	0	0	0	0	0	0	0	0	0	0	0	0	0	0	1	0	0	0	0	0	0	0	0	0	0	0	0	0	1	0	0	0.066889632	0.08361204	0.073578595	0.096989967	0.107023411	0.060200669
ENSMUSG00000019189_1_P	ENSMUSG00000019189	Rnf145	chr11	44565037	44565038	+	22.29722581	753	0	0	0	0	0	0	1	1	0	0	0	0	0	0	0	0	0	0	1	0	0	0	0	0	0	0	0	0	0	0	0	0	1	0	0	0.040133779	0.040133779	0.053511706	0.073578595	0.076923077	0.08361204
ENSMUSG00000019254_1_S	ENSMUSG00000019254	Ppp1r12c	chr7	4481519	4481520	-	100	552	1	0	0	0	0	0	0	0	0	1	0	0	0	0	0	0	0	0	0	0	0	1	0	0	0	0	0	0	0	0	0	0	0	0	0	0.100334448	0.056856187	0.056856187	0.08361204	0.060200669	0.040133779
ENSMUSG00000019295_2_P	ENSMUSG00000019295	Tmem129	chr5	33654264	33654265	-	4.728774194	101	0	0	0	0	0	0	0	0	0	0	0	0	0	0	0	0	0	0	0	0	0	0	0	0	0	0	0	0	1	0	0	0	0	0	0	0.080267559	0.096989967	0.050167224	0.050167224	0.086956522	0.053511706
ENSMUSG00000019302_1_S	ENSMUSG00000019302	Atp6v0a1	chr11	101063718	101063719	+	100	1314	1	0	0	0	0	0	0	0	0	0	0	0	0	0	0	0	0	0	0	0	0	1	0	0	0	0	0	0	0	0	0	0	0	0	0	0.073578595	0.056856187	0.080267559	0.046822742	0.10367893	0.063545151
ENSMUSG00000019362_1_S	ENSMUSG00000019362	D8Ertd738e	chr8	84246233	84246234	-	100	319	1	0	0	0	0	0	0	0	0	0	0	0	0	0	0	0	0	0	0	0	1	0	0	0	0	0	0	0	0	0	0	0	0	0	0	0.090301003	0.070234114	0.073578595	0.096989967	0.086956522	0.016722408
ENSMUSG00000019370_2_P	ENSMUSG00000019370	Calm3	chr7	16916809	16916810	-	13.76519355	138	0	0	0	0	0	0	0	0	0	0	1	0	0	0	0	0	0	0	0	0	0	0	0	0	0	0	0	0	0	0	0	1	0	0	0	0.060240964	0.072289157	0.090361446	0.030120482	0.102409639	0.060240964
ENSMUSG00000019428_1_S	ENSMUSG00000019428	Fkbp8	chr8	70535326	70535327	+	100	374	1	0	0	0	0	0	0	0	1	0	0	0	0	0	0	0	0	0	0	0	0	0	0	0	0	0	0	0	0	0	1	0	0	0	0	0.080267559	0.053511706	0.070234114	0.107023411	0.090301003	0.050167224
ENSMUSG00000019432_1_S	ENSMUSG00000019432	Ddx39b	chr17	35253706	35253707	+	100	218	0	0	0	0	0	1	0	0	0	0	0	0	0	1	0	0	0	0	0	0	0	1	0	0	0	0	0	0	0	0	0	0	0	0	0	0.064102564	0.038461538	0.064102564	0.038461538	0.081196581	0.085470085
ENSMUSG00000019433_1_P	ENSMUSG00000019433	Gipc1	chr8	83664680	83664681	+	18.87293548	412	0	0	0	0	0	0	0	0	0	0	0	0	0	0	0	0	0	0	0	0	0	0	0	0	0	0	0	0	0	0	1	0	0	0	0	0.093645485	0.050167224	0.070234114	0.093645485	0.086956522	0.076923077
ENSMUSG00000019467_1_S	ENSMUSG00000019467	Arhgef25	chr10	127182526	127182527	-	100	309	1	0	0	0	0	0	0	0	0	0	0	0	0	0	0	0	0	0	0	0	0	0	0	0	0	0	1	0	0	0	0	0	0	0	0	0.063545151	0.046822742	0.050167224	0.107023411	0.053511706	0.08361204
ENSMUSG00000019470_1_S	ENSMUSG00000019470	Xab2	chr8	3610085	3610086	-	100	72	0	0	1	0	0	0	0	0	0	0	0	0	0	0	0	0	0	0	0	0	0	0	0	0	0	0	1	0	0	0	0	0	0	0	0	0.07518797	0.030075188	0.082706767	0.037593985	0.112781955	0.067669173
ENSMUSG00000019471_2_P	ENSMUSG00000019471	Cdc37	chr9	21139432	21139433	-	97.631	375	1	0	0	0	0	0	0	0	0	0	0	0	0	0	0	0	0	0	0	1	0	0	0	0	0	0	0	0	0	0	0	0	0	0	0	0.076923077	0.070234114	0.096989967	0.10367893	0.107023411	0.043478261
ENSMUSG00000019505_1_S	ENSMUSG00000019505	Ubb	chr11	62553212	62553213	+	100	150	1	0	0	0	0	0	0	0	0	0	0	0	0	0	0	0	0	0	0	0	0	0	1	0	0	0	0	0	0	0	0	0	0	0	0	0.073578595	0.066889632	0.060200669	0.056856187	0.073578595	0.073578595
ENSMUSG00000019528_1_S	ENSMUSG00000019528	Gyg	chr3	20122082	20122083	-	100	608	1	0	0	0	0	0	0	0	0	0	0	0	0	1	0	0	0	0	0	0	0	0	0	0	0	0	1	0	0	0	0	0	0	0	0	0.086956522	0.056856187	0.063545151	0.02006689	0.090301003	0.090301003
ENSMUSG00000019539_1_S	ENSMUSG00000019539	Rcn3	chr7	45082912	45082913	-	100	343	1	0	0	0	0	0	0	0	0	0	0	0	0	0	0	0	0	0	0	0	0	0	0	1	0	0	0	0	0	0	0	0	0	0	0	0.100334448	0.073578595	0.063545151	0.063545151	0.100334448	0.023411371
ENSMUSG00000019558_2_P	ENSMUSG00000019558	Slc6a8	chrX	73681290	73681291	+	4.057451613	191	1	0	0	0	0	0	0	0	0	0	0	0	0	1	0	0	0	0	0	0	0	0	0	0	0	0	0	0	0	0	0	0	1	0	0	0.096989967	0.060200669	0.066889632	0.090301003	0.063545151	0.063545151
ENSMUSG00000019579_3_P	ENSMUSG00000019579	D17Wsu104e	chr17	56176544	56176545	-	77.14874194	379	1	0	0	0	0	0	0	0	0	0	0	0	0	0	0	0	0	1	0	0	0	0	0	0	0	0	1	0	0	0	0	0	0	0	0	0.076923077	0.053511706	0.063545151	0.10367893	0.076923077	0.036789298
ENSMUSG00000019590_1_S	ENSMUSG00000019590	Cyb561	chr11	105933701	105933702	-	100	1673	1	0	0	0	0	0	0	0	0	0	0	0	0	0	0	0	0	0	0	0	0	0	0	0	0	0	0	0	0	0	0	1	0	0	0	0.073578595	0.033444816	0.076923077	0.033444816	0.080267559	0.070234114
ENSMUSG00000019647_3_P	ENSMUSG00000019647	Sema6a	chr18	47247424	47247425	-	67.57735484	958	1	0	0	0	0	0	0	1	0	0	0	0	1	0	0	0	0	0	0	0	0	0	1	0	0	0	0	0	0	0	0	0	0	0	0	0.060200669	0.043478261	0.053511706	0.030100334	0.066889632	0.133779264
ENSMUSG00000019659_1_S	ENSMUSG00000019659	Ccdc12	chr9	110711593	110711594	+	100	261	1	0	0	0	0	0	0	0	0	0	0	0	0	0	0	0	0	0	1	1	0	0	0	0	0	0	0	0	0	0	0	0	0	0	0	0.080267559	0.050167224	0.070234114	0.073578595	0.090301003	0.060200669
ENSMUSG00000019689_1_S	ENSMUSG00000019689	1110001J03Rik	chr6	38539448	38539449	+	100	87	0	0	0	0	0	0	0	0	1	0	0	0	0	0	0	0	0	0	0	1	0	0	0	0	0	0	0	0	0	0	0	0	0	0	0	0.079310345	0.055172414	0.068965517	0.05862069	0.05862069	0.096551724
ENSMUSG00000019731_3_P	ENSMUSG00000019731	Slc35e1	chr8	72481697	72481698	-	27.49864516	2068	0	0	0	0	0	1	0	0	0	0	0	0	0	0	0	0	0	0	0	0	0	0	0	0	0	0	0	0	0	0	0	0	0	0	1	0.050167224	0.070234114	0.080267559	0.070234114	0.117056856	0.053511706
ENSMUSG00000019756_1_S	ENSMUSG00000019756	Prl8a1	chr13	27574431	27574432	-	100	991	1	0	0	0	0	0	0	0	0	0	0	0	0	0	0	0	0	0	0	0	0	0	0	0	0	0	0	0	0	0	0	0	1	0	0	0.08361204	0.026755853	0.073578595	0.026755853	0.060200669	0.096989967
ENSMUSG00000019761_1_S	ENSMUSG00000019761	Krt10	chr11	99385253	99385254	-	100	376	1	0	0	0	0	0	0	0	0	0	0	1	0	0	0	0	0	0	0	0	0	0	1	0	0	0	0	0	0	0	0	0	0	0	0	0.053511706	0.013377926	0.076923077	0.036789298	0.090301003	0.130434783
ENSMUSG00000019763_1_S	ENSMUSG00000019763	Rmnd1	chr10	4403173	4403174	-	100	295	1	0	0	0	0	0	0	0	0	0	0	0	0	0	0	0	0	0	0	0	0	0	1	0	0	0	0	0	0	0	0	0	0	0	0	0.123745819	0.070234114	0.060200669	0.053511706	0.086956522	0.02006689
ENSMUSG00000019774_1_S	ENSMUSG00000019774	Mtrf1l	chr10	5813058	5813059	-	100	147	0	0	0	0	0	0	0	0	0	0	0	1	0	0	0	0	0	0	0	0	0	1	0	0	0	0	0	0	0	0	0	0	0	0	0	0.076923077	0.030100334	0.060200669	0.043478261	0.070234114	0.080267559
ENSMUSG00000019782_1_S	ENSMUSG00000019782	Rwdd1	chr10	33996536	33996537	-	100	190	1	0	0	0	1	0	0	0	0	1	0	1	0	0	0	0	0	0	0	0	0	0	0	0	0	0	0	0	0	0	0	0	0	0	1	0.053511706	0.026755853	0.070234114	0.050167224	0.076923077	0.107023411
ENSMUSG00000019795_3_P	ENSMUSG00000019795	Pcmt1	chr10	7630691	7630692	-	46.72887097	272	0	1	0	0	0	0	0	0	1	0	0	0	0	0	0	0	0	0	0	0	0	0	0	0	1	0	0	0	0	0	0	0	0	0	0	0.073943662	0.059859155	0.045774648	0.038732394	0.066901408	0.10915493
ENSMUSG00000019796_1_S	ENSMUSG00000019796	Lrp11	chr10	7625482	7625483	+	100	1699	1	0	0	0	0	0	0	0	0	0	0	0	0	0	0	0	0	0	0	0	0	0	1	0	0	0	0	0	0	0	0	0	0	0	0	0.050167224	0.036789298	0.046822742	0.013377926	0.08361204	0.110367893
ENSMUSG00000019802_1_P	ENSMUSG00000019802	Sec63	chr10	42829281	42829282	+	55.06516129	248	1	0	0	0	0	0	0	0	0	0	0	0	0	0	0	0	0	0	0	0	0	0	0	0	0	0	0	0	0	0	0	1	0	0	0	0.056856187	0.060200669	0.036789298	0.093645485	0.056856187	0.073578595
ENSMUSG00000019804_1_P	ENSMUSG00000019804	Snx3	chr10	42535056	42535057	+	12.05435484	299	0	0	0	0	0	0	1	0	0	0	0	0	0	0	0	0	0	0	1	0	0	0	0	0	0	0	0	0	0	0	0	0	1	0	0	0.073578595	0.080267559	0.063545151	0.016722408	0.100334448	0.060200669
ENSMUSG00000019806_2_P	ENSMUSG00000019806	Aig1	chr10	13647364	13647365	-	47.97425806	304	0	0	0	0	0	0	0	0	1	0	0	0	1	0	0	0	0	0	0	0	0	0	0	1	0	0	0	0	0	0	0	0	0	0	0	0.066889632	0.033444816	0.056856187	0.043478261	0.076923077	0.107023411
ENSMUSG00000019808_1_P	ENSMUSG00000019808	Adat2	chr10	13563031	13563032	+	70.2663871	174	0	0	0	0	0	0	0	0	0	0	0	0	0	1	0	0	0	0	1	0	0	0	0	0	0	0	0	0	0	0	1	0	0	0	0	0.046082949	0.036866359	0.069124424	0.036866359	0.059907834	0.078341014
ENSMUSG00000019809_2_P	ENSMUSG00000019809	Pex3	chr10	13524779	13524780	-	24.088	105	1	0	0	0	0	0	0	0	0	0	0	0	0	0	0	0	0	0	0	0	0	0	0	0	1	0	0	0	0	0	0	0	0	0	0	0.063829787	0.037234043	0.053191489	0.021276596	0.085106383	0.074468085
ENSMUSG00000019813_1_S	ENSMUSG00000019813	Cep57l1	chr10	41718840	41718841	-	100	854	1	0	0	0	0	0	0	0	0	0	0	0	0	0	0	0	0	0	0	0	0	1	0	0	0	0	0	0	0	0	0	0	0	0	0	0.053511706	0.010033445	0.063545151	0.023411371	0.073578595	0.127090301
ENSMUSG00000019814_1_S	ENSMUSG00000019814	Ltv1	chr10	13178599	13178600	-	100	286	0	0	0	0	0	0	1	0	0	0	1	0	0	0	0	0	0	0	1	0	0	0	0	0	1	0	0	0	0	0	0	0	0	0	0	0.053511706	0.036789298	0.053511706	0.033444816	0.063545151	0.10367893
ENSMUSG00000019818_1_P	ENSMUSG00000019818	Cd164	chr10	41529042	41529043	+	14.88367742	202	0	0	0	0	0	0	0	0	0	0	0	0	0	0	0	0	0	0	0	0	0	0	0	0	0	0	0	0	0	0	0	0	1	0	0	0.070234114	0.030100334	0.073578595	0.046822742	0.066889632	0.100334448
ENSMUSG00000019820_2_P	ENSMUSG00000019820	Utrn	chr10	12383387	12383388	-	0	800	1	0	0	0	0	0	0	0	0	0	0	0	0	0	0	0	0	0	1	0	0	0	0	0	0	1	0	0	0	0	0	0	0	0	0	0.056856187	0.023411371	0.063545151	0.033444816	0.080267559	0.150501672
ENSMUSG00000019831_1_S	ENSMUSG00000019831	Wasf1	chr10	40938568	40938569	+	100	766	1	0	0	0	0	0	0	0	0	0	0	0	0	0	1	0	0	0	0	0	0	0	0	0	0	0	1	0	0	0	0	0	0	0	0	0.046822742	0.030100334	0.033444816	0.023411371	0.056856187	0.150501672
ENSMUSG00000019841_1_P	ENSMUSG00000019841	Rev3l	chr10	39874957	39874958	+	58.09187097	734	1	0	0	0	0	0	0	0	0	0	0	0	0	0	0	0	0	0	0	0	0	0	0	0	0	0	0	0	0	0	0	0	1	0	0	0.053511706	0.036789298	0.036789298	0.030100334	0.070234114	0.153846154
ENSMUSG00000019842_1_S	ENSMUSG00000019842	Traf3ip2	chr10	39654821	39654822	+	100	293	1	0	0	0	0	0	0	0	0	0	0	0	1	0	0	0	0	0	0	0	0	0	0	0	0	1	0	0	0	0	0	0	0	0	0	0.086956522	0.063545151	0.100334448	0.040133779	0.120401338	0.056856187
ENSMUSG00000019843_3_P	ENSMUSG00000019843	Fyn	chr10	39564365	39564366	+	36.23729032	394	0	0	0	0	0	0	1	0	0	0	0	0	0	0	0	0	0	0	0	0	0	0	0	0	0	0	0	0	0	0	0	1	0	0	0	0.066889632	0.036789298	0.08361204	0.013377926	0.08361204	0.090301003
ENSMUSG00000019849_1_P	ENSMUSG00000019849	Prep	chr10	45158826	45158827	+	42.06225806	301	0	1	0	0	0	0	1	0	0	0	0	0	0	0	0	0	0	0	0	0	0	0	0	0	0	0	0	0	0	1	0	0	0	0	0	0.093645485	0.060200669	0.060200669	0.080267559	0.076923077	0.110367893
ENSMUSG00000019854_1_S	ENSMUSG00000019854	Reps1	chr10	18125165	18125166	+	100	218	0	0	1	0	0	0	0	0	0	0	0	0	0	0	0	0	0	0	1	0	0	0	0	0	0	0	0	0	0	1	0	0	0	0	0	0.059440559	0.034965035	0.066433566	0.045454545	0.06993007	0.143356643
ENSMUSG00000019857_1_P	ENSMUSG00000019857	Asf1a	chr10	53608057	53608058	+	81.11293548	181	0	0	1	0	0	0	0	0	0	0	0	1	0	0	0	1	0	0	1	0	0	0	0	0	0	0	0	0	0	0	1	0	0	0	0	0.08361204	0.02006689	0.053511706	0.016722408	0.036789298	0.086956522
ENSMUSG00000019863_1_S	ENSMUSG00000019863	Qrsl1	chr10	43874181	43874182	-	100	301	0	0	0	0	0	0	0	0	1	0	0	1	0	0	0	0	0	0	1	1	0	0	0	0	0	0	0	0	0	0	0	0	0	0	0	0.050167224	0.043478261	0.08361204	0.046822742	0.10367893	0.056856187
ENSMUSG00000019864_1_S	ENSMUSG00000019864	Rtn4ip1	chr10	43947865	43947866	+	100	1338	1	0	0	0	0	0	0	0	0	0	0	0	0	0	0	0	0	0	0	0	0	0	0	1	0	0	0	0	0	0	0	0	0	0	0	0.060200669	0.063545151	0.080267559	0.090301003	0.096989967	0.050167224
ENSMUSG00000019868_2_P	ENSMUSG00000019868	Vta1	chr10	14655325	14655326	-	95.57829032	374	1	0	0	0	0	0	0	0	1	0	0	0	0	0	0	0	0	0	1	1	0	0	0	0	0	0	0	0	0	0	0	0	0	0	0	0.060200669	0.040133779	0.043478261	0.040133779	0.056856187	0.096989967
ENSMUSG00000019877_3_P	ENSMUSG00000019877	Serinc1	chr10	57517013	57517014	-	0.520483871	143	0	0	0	1	0	0	0	0	0	0	0	0	0	0	0	0	0	0	1	0	0	0	0	0	0	0	0	0	0	0	0	0	0	0	1	0.061151079	0.035971223	0.057553957	0.04676259	0.071942446	0.115107914
ENSMUSG00000019878_1_P	ENSMUSG00000019878	Hsf2	chr10	57512867	57512868	+	77.79651613	670	1	0	0	0	0	0	0	1	0	0	0	0	0	0	0	0	0	0	0	0	0	0	0	0	0	0	0	0	0	0	1	0	0	0	0	0.050167224	0.023411371	0.043478261	0.040133779	0.056856187	0.140468227
ENSMUSG00000019889_1_P	ENSMUSG00000019889	Ptprk	chr10	28596047	28596048	+	75.4973871	193	1	0	0	0	0	0	0	0	0	0	0	0	0	0	0	0	0	0	1	0	0	0	0	0	0	0	0	0	0	0	1	0	0	0	0	0.052845528	0.052845528	0.048780488	0.044715447	0.06097561	0.117886179
ENSMUSG00000019891_1_P	ENSMUSG00000019891	Dcbld1	chr10	52320275	52320276	+	28.53087097	280	0	0	0	0	0	0	0	0	0	0	0	0	0	0	0	0	0	0	0	0	0	0	0	0	0	0	0	0	0	1	0	0	0	0	0	0.063545151	0.060200669	0.040133779	0.026755853	0.086956522	0.093645485
ENSMUSG00000019927_1_S	ENSMUSG00000019927	Ube2d1	chr10	71254979	71254980	-	100	849	1	0	0	0	0	0	0	0	0	0	0	1	0	0	0	0	0	0	1	0	0	0	0	0	0	0	1	0	0	0	0	0	0	0	0	0.040133779	0.030100334	0.040133779	0.033444816	0.086956522	0.197324415
ENSMUSG00000019943_1_P	ENSMUSG00000019943	Atp2b1	chr10	99023293	99023294	+	40.47667742	175	0	0	0	0	0	0	0	0	0	0	0	0	0	1	0	0	0	0	0	0	0	0	0	0	0	0	0	0	0	0	0	0	1	0	0	0.08361204	0.033444816	0.056856187	0.02006689	0.076923077	0.086956522
ENSMUSG00000019947_2_P	ENSMUSG00000019947	Arid5b	chr10	68096015	68096016	-	5.531903226	488	0	0	0	0	0	0	0	0	1	0	0	0	0	0	0	0	0	0	1	1	0	0	0	0	0	0	0	0	0	0	0	0	0	0	0	0.080267559	0.043478261	0.063545151	0.10367893	0.060200669	0.073578595
ENSMUSG00000019948_1_S	ENSMUSG00000019948	Actr6	chr10	89711953	89711954	-	100	477	1	0	0	0	1	0	0	0	1	0	0	0	0	0	0	0	0	0	0	0	0	0	0	0	0	0	0	0	0	0	0	0	0	0	1	0.043478261	0.010033445	0.053511706	0.010033445	0.070234114	0.16722408
ENSMUSG00000019960_1_P	ENSMUSG00000019960	Dusp6	chr10	99266793	99266794	+	40.96483871	495	0	0	0	0	0	0	0	0	1	0	0	0	0	0	0	0	0	0	1	0	0	0	0	0	0	0	0	0	0	1	0	0	0	0	0	0.060200669	0.043478261	0.053511706	0.070234114	0.076923077	0.090301003
ENSMUSG00000019961_3_P	ENSMUSG00000019961	Tmpo	chr10	91149119	91149120	-	41.34251613	356	0	0	0	0	0	0	0	0	1	0	0	0	0	0	0	0	0	0	1	0	0	0	0	0	0	0	0	0	0	0	0	0	0	0	1	0.070234114	0.033444816	0.036789298	0.040133779	0.053511706	0.170568562
ENSMUSG00000019969_1_P	ENSMUSG00000019969	Psen1	chr12	83734498	83734499	+	13.26516129	428	1	0	0	0	0	0	0	0	0	0	0	0	0	0	0	0	0	0	0	0	0	0	0	0	0	0	0	0	0	1	0	0	0	0	0	0.076923077	0.066889632	0.056856187	0.053511706	0.090301003	0.043478261
ENSMUSG00000019970_1_S	ENSMUSG00000019970	Sgk1	chr10	21999914	21999915	+	100	1088	1	0	0	0	0	0	0	0	0	1	0	0	0	0	0	0	0	0	0	0	0	0	0	0	0	1	0	0	0	0	0	0	0	0	0	0.060200669	0.02006689	0.043478261	0.030100334	0.050167224	0.173913043
ENSMUSG00000019975_1_S	ENSMUSG00000019975	Ikbip	chr10	91102611	91102612	+	100	108	1	0	0	0	0	0	0	0	0	0	0	0	0	0	0	0	0	0	1	0	0	0	0	0	0	0	0	0	0	0	1	0	0	0	0	0.030100334	0.030100334	0.030100334	0.036789298	0.060200669	0.113712375
ENSMUSG00000019977_1_P	ENSMUSG00000019977	Hbs1l	chr10	21368779	21368780	+	20.52825806	480	1	0	0	0	0	0	0	0	0	0	0	0	0	0	0	0	0	0	0	0	0	0	0	0	0	0	0	0	0	0	0	0	1	0	0	0.053511706	0.043478261	0.056856187	0.053511706	0.086956522	0.110367893
ENSMUSG00000019979_2_P	ENSMUSG00000019979	Apaf1	chr10	90990981	90990982	-	2.335774194	468	1	0	0	0	0	0	0	0	0	0	0	0	0	0	0	0	0	0	1	0	0	0	0	0	0	0	0	0	0	0	0	0	0	0	1	0.070234114	0.030100334	0.060200669	0.050167224	0.060200669	0.137123746
ENSMUSG00000019984_1_P	ENSMUSG00000019984	Med23	chr10	24913262	24913263	+	66.7416129	436	1	0	0	0	0	0	0	0	0	0	0	0	0	1	0	0	0	0	1	0	0	0	0	0	0	0	0	0	0	0	0	0	1	0	0	0.063545151	0.026755853	0.063545151	0.033444816	0.076923077	0.143812709
ENSMUSG00000019986_1_S	ENSMUSG00000019986	Ahi1	chr10	21080427	21080428	+	100	1342	1	0	0	0	0	1	0	0	0	0	0	0	0	0	0	0	0	0	0	0	0	0	0	0	0	0	0	0	0	0	0	0	1	0	0	0.066889632	0.08361204	0.046822742	0.053511706	0.096989967	0.060200669
ENSMUSG00000019997_1_S	ENSMUSG00000019997	Ctgf	chr10	24598679	24598680	+	100	1069	1	0	0	0	0	0	0	0	0	0	0	0	0	0	0	0	0	0	0	0	0	0	0	0	0	0	0	0	0	1	0	0	0	0	0	0.040133779	0.036789298	0.040133779	0.076923077	0.063545151	0.107023411
ENSMUSG00000019998_1_P	ENSMUSG00000019998	Stx7	chr10	24188168	24188169	+	17.41048387	449	0	0	0	0	0	0	0	1	0	0	0	0	0	0	0	0	0	0	1	0	0	0	0	0	0	0	0	0	0	0	1	0	0	0	0	0.056856187	0.036789298	0.050167224	0.026755853	0.076923077	0.173913043
ENSMUSG00000020003_3_P	ENSMUSG00000020003	Pex7	chr10	19860526	19860527	-	73.87393548	399	1	0	0	0	0	0	0	0	0	0	1	0	0	0	0	0	0	0	1	0	0	0	1	0	0	0	0	0	0	0	0	0	0	0	0	0.060200669	0.003344482	0.056856187	0.026755853	0.050167224	0.117056856
ENSMUSG00000020009_1_S	ENSMUSG00000020009	Ifngr1	chr10	19610228	19610229	+	100	541	0	0	0	0	0	0	0	1	0	0	0	0	0	0	0	0	0	0	1	0	0	0	0	0	0	0	0	0	1	0	0	0	0	0	0	0.073578595	0.040133779	0.036789298	0.046822742	0.063545151	0.143812709
ENSMUSG00000020015_1_P	ENSMUSG00000020015	Cdk17	chr10	93240130	93240131	+	0.111741935	506	0	0	0	0	0	0	0	0	1	0	0	0	0	0	0	0	0	0	0	0	0	0	0	0	0	0	0	0	0	1	0	0	0	0	0	0.060200669	0.056856187	0.036789298	0.02006689	0.066889632	0.170568562
ENSMUSG00000020022_1_P	ENSMUSG00000020022	Ndufa12	chr10	94220947	94220948	+	92.77951613	87	0	0	0	0	0	0	0	0	1	0	0	0	0	0	0	0	0	0	0	0	0	0	0	0	0	0	0	0	0	0	1	0	0	0	0	0.08988764	0.048689139	0.063670412	0.02247191	0.086142322	0.063670412
ENSMUSG00000020024_1_P	ENSMUSG00000020024	Cep83	chr10	94789848	94789849	+	1.187967742	41	1	0	0	0	0	0	0	0	0	0	0	0	0	0	0	0	0	0	0	0	0	0	0	0	0	0	0	0	0	1	0	0	0	0	0	0.075862069	0.04137931	0.068965517	0.075862069	0.103448276	0.013793103
ENSMUSG00000020027_1_S	ENSMUSG00000020027	Socs2	chr10	95411505	95411506	-	100	1147	1	0	0	0	0	0	0	0	0	0	0	0	0	1	0	0	0	0	0	0	0	0	0	0	0	0	0	0	0	0	0	0	0	0	1	0.056856187	0.026755853	0.040133779	0.02006689	0.076923077	0.163879599
ENSMUSG00000020048_1_S	ENSMUSG00000020048	Hsp90b1	chr10	86690817	86690818	-	100	284	1	0	0	0	0	0	0	0	0	0	0	1	0	0	0	0	0	0	1	0	0	0	0	0	0	0	0	0	1	0	0	0	0	0	0	0.036789298	0.016722408	0.056856187	0.040133779	0.063545151	0.143812709
ENSMUSG00000020063_3_P	ENSMUSG00000020063	Sirt1	chr10	63320234	63320235	-	17.47983871	401	0	0	0	0	0	0	0	0	0	0	0	0	0	0	0	0	0	0	1	0	0	0	0	0	0	0	1	0	0	0	0	0	0	0	0	0.056856187	0.013377926	0.056856187	0.026755853	0.053511706	0.18729097
ENSMUSG00000020064_1_P	ENSMUSG00000020064	Herc4	chr10	63317651	63317652	+	5.054935484	164	0	0	0	0	0	0	1	0	1	0	0	0	0	0	0	0	0	0	1	0	0	0	0	0	0	0	0	0	0	1	0	0	0	0	0	0.056856187	0.02006689	0.063545151	0.016722408	0.086956522	0.096989967
ENSMUSG00000020069_2_P	ENSMUSG00000020069	Hnrnph3	chr10	63015426	63015427	-	94.37135484	211	1	0	0	0	0	0	0	0	0	0	0	0	0	0	0	0	0	0	1	0	0	0	0	0	0	0	0	0	0	0	0	1	0	0	0	0.059233449	0.024390244	0.038327526	0.073170732	0.059233449	0.12543554
ENSMUSG00000020070_1_S	ENSMUSG00000020070	Rufy2	chr10	63013967	63013968	+	100	2235	1	1	0	0	0	0	0	0	0	0	0	1	0	0	0	0	0	0	1	0	0	0	0	0	0	0	0	0	0	0	1	0	0	0	0	0.070234114	0.030100334	0.050167224	0.030100334	0.056856187	0.10367893
ENSMUSG00000020075_3_P	ENSMUSG00000020075	Ddx21	chr10	62582114	62582115	-	32.42232258	235	0	0	0	0	0	0	0	1	0	0	0	0	0	0	0	0	0	0	0	0	0	0	0	1	0	0	0	0	0	0	0	0	0	0	0	0.086956522	0.050167224	0.056856187	0.050167224	0.060200669	0.113712375
ENSMUSG00000020076_1_S	ENSMUSG00000020076	Ddx50	chr10	62616016	62616017	-	100	221	0	0	0	0	0	0	0	0	1	0	0	0	0	0	0	0	0	0	0	0	0	0	0	0	0	0	0	0	0	0	0	0	0	0	1	0.046822742	0.023411371	0.060200669	0.043478261	0.050167224	0.130434783
ENSMUSG00000020077_1_P	ENSMUSG00000020077	Srgn	chr10	62494423	62494424	-	93.92667742	442	1	1	0	0	0	0	0	0	1	0	0	0	0	0	0	0	0	0	0	0	0	0	0	0	0	1	0	0	0	0	0	0	0	0	0	0.066889632	0.026755853	0.043478261	0.016722408	0.056856187	0.127090301
ENSMUSG00000020079_3_P	ENSMUSG00000020079	Supv3l1	chr10	62429379	62429380	-	68.28687097	40	1	0	0	0	0	0	0	0	0	0	0	0	0	0	0	0	0	0	0	0	0	0	0	0	0	0	0	0	0	0	0	0	0	0	1	0.110367893	0.073578595	0.040133779	0.073578595	0.046822742	0.053511706
ENSMUSG00000020083_2_P	ENSMUSG00000020083	2010107G23Rik	chr10	62108209	62108210	-	98.85741935	644	1	0	0	0	0	0	0	0	0	0	0	0	0	0	0	0	0	0	0	0	0	1	0	0	0	0	0	0	0	0	0	0	0	0	0	0.060200669	0.030100334	0.073578595	0.056856187	0.073578595	0.140468227
ENSMUSG00000020087_1_S	ENSMUSG00000020087	Tysnd1	chr10	61702765	61702766	+	100	515	1	0	0	0	0	0	0	0	0	0	0	0	0	0	0	0	0	0	0	0	0	0	0	0	0	0	0	0	0	1	0	0	0	0	0	0.080267559	0.060200669	0.073578595	0.073578595	0.090301003	0.066889632
ENSMUSG00000020089_1_S	ENSMUSG00000020089	Ppa1	chr10	61674164	61674165	+	100	315	1	0	0	0	0	0	0	0	0	0	0	0	0	0	0	0	0	0	0	0	0	0	0	0	0	0	0	0	0	1	0	0	0	0	0	0.080267559	0.046822742	0.056856187	0.043478261	0.076923077	0.086956522
ENSMUSG00000020092_1_S	ENSMUSG00000020092	Pald1	chr10	61319662	61319663	-	100	1427	0	0	0	0	0	0	0	0	1	0	0	0	0	0	0	0	0	0	0	0	0	0	0	0	0	1	0	0	0	0	0	0	0	0	0	0.070234114	0.036789298	0.063545151	0.053511706	0.090301003	0.137123746
ENSMUSG00000020097_3_P	ENSMUSG00000020097	Sgpl1	chr10	61100610	61100611	-	22.06580645	257	0	0	0	0	0	0	0	0	0	0	0	0	0	0	0	0	0	0	0	0	0	0	0	1	0	0	0	0	0	0	0	0	0	0	0	0.060200669	0.046822742	0.060200669	0.056856187	0.090301003	0.120401338
ENSMUSG00000020108_2_P	ENSMUSG00000020108	Ddit4	chr10	59950275	59950276	-	59.56409677	260	0	0	0	0	0	0	0	0	0	0	0	0	0	1	0	0	0	0	1	0	0	0	0	0	0	0	1	0	0	0	0	0	0	0	0	0.063545151	0.060200669	0.046822742	0.123745819	0.076923077	0.036789298
ENSMUSG00000020111_1_S	ENSMUSG00000020111	Micu1	chr10	59864131	59864132	+	100	796	0	0	0	0	0	0	0	0	0	0	0	0	0	0	0	1	0	0	0	0	0	1	0	0	0	0	0	0	0	0	0	0	0	0	0	0.076923077	0.08361204	0.08361204	0.046822742	0.120401338	0.043478261
ENSMUSG00000020115_1_S	ENSMUSG00000020115	Tbk1	chr10	121546464	121546465	-	100	672	1	0	0	0	0	0	0	0	0	0	0	0	0	0	0	0	0	0	1	0	0	0	0	0	0	0	0	0	0	0	0	0	0	0	1	0.066889632	0.02006689	0.076923077	0.043478261	0.050167224	0.160535117
ENSMUSG00000020116_3_P	ENSMUSG00000020116	Pno1	chr11	17203363	17203364	-	41.46803226	570	0	1	0	0	0	0	0	1	0	0	0	0	0	0	0	0	0	0	0	0	1	0	0	0	0	0	0	0	0	0	0	0	0	0	0	0.070234114	0.033444816	0.053511706	0.02006689	0.066889632	0.110367893
ENSMUSG00000020124_1_S	ENSMUSG00000020124	Usp15	chr10	123113244	123113245	-	100	260	1	0	0	0	1	0	0	0	0	0	0	0	0	0	0	0	0	0	1	0	0	0	0	0	1	0	0	0	0	0	0	0	0	0	0	0.066889632	0.02006689	0.040133779	0.02006689	0.056856187	0.090301003
ENSMUSG00000020134_1_P	ENSMUSG00000020134	Peli1	chr11	21149529	21149530	+	4.910322581	1007	1	0	0	0	0	0	0	0	1	0	0	0	0	0	0	0	0	0	0	0	0	0	0	0	0	0	0	0	0	0	1	0	0	0	0	0.033444816	0.023411371	0.040133779	0.010033445	0.056856187	0.137123746
ENSMUSG00000020153_1_S	ENSMUSG00000020153	Ndufs7	chr10	80256792	80256793	+	100	60	1	0	0	0	0	0	0	0	0	0	0	0	0	0	0	0	0	0	0	0	0	1	0	0	0	0	0	0	0	0	0	0	0	0	0	0.082802548	0.101910828	0.050955414	0.038216561	0.070063694	0.025477707
ENSMUSG00000020156_1_S	ENSMUSG00000020156	Mum1	chr10	80243902	80243903	+	100	260	0	0	0	0	0	0	0	0	0	0	0	1	0	0	0	0	0	0	1	0	0	0	1	0	0	0	0	0	0	0	0	0	0	0	0	0.053511706	0.070234114	0.046822742	0.053511706	0.076923077	0.100334448
ENSMUSG00000020166_3_P	ENSMUSG00000020166	Cnot2	chr10	116486001	116486002	-	10.00387097	198	0	0	0	0	0	0	1	0	0	0	0	0	0	0	0	0	0	0	0	0	0	0	0	1	0	0	0	0	0	0	0	0	0	0	0	0.077464789	0.059859155	0.066901408	0.052816901	0.095070423	0.091549296
ENSMUSG00000020167_3_P	ENSMUSG00000020167	Tcf3	chr10	80409736	80409737	-	38.511	395	1	0	0	0	0	0	0	0	0	0	0	0	0	0	0	0	0	0	0	0	0	0	0	0	0	0	1	0	0	0	0	0	0	0	0	0.070234114	0.070234114	0.046822742	0.093645485	0.076923077	0.08361204
ENSMUSG00000020170_1_S	ENSMUSG00000020170	Frs2	chr10	117070123	117070124	-	100	3805	1	0	0	0	0	0	0	0	0	0	0	0	0	0	1	0	0	0	0	0	1	0	0	0	0	0	0	0	0	0	0	0	0	0	0	0.050167224	0.026755853	0.043478261	0.033444816	0.060200669	0.150501672
ENSMUSG00000020173_1_S	ENSMUSG00000020173	Cobl	chr11	12236675	12236676	-	100	1366	1	0	0	0	0	0	0	0	0	0	0	0	0	0	0	0	0	0	0	0	0	0	0	0	0	0	0	0	1	0	0	0	0	0	0	0.056856187	0.043478261	0.070234114	0.026755853	0.086956522	0.110367893
ENSMUSG00000020176_1_S	ENSMUSG00000020176	Grb10	chr11	11930495	11930496	-	100	2967	1	0	0	0	0	0	0	0	0	0	0	0	0	0	0	0	0	0	1	0	0	0	0	0	0	1	0	0	0	0	0	0	0	0	0	0.040133779	0.053511706	0.056856187	0.040133779	0.080267559	0.107023411
ENSMUSG00000020180_1_S	ENSMUSG00000020180	Snrpd3	chr10	75535462	75535463	+	100	141	1	0	0	0	0	0	0	0	0	0	1	0	0	0	0	0	0	0	0	1	0	0	0	0	0	0	0	0	0	0	0	0	0	0	0	0.034653465	0.02970297	0.04950495	0.113861386	0.04950495	0.143564356
ENSMUSG00000020184_3_P	ENSMUSG00000020184	Mdm2	chr10	117690040	117690041	-	33.33390323	169	0	0	0	0	0	0	0	1	0	0	0	0	0	0	0	0	0	0	0	0	0	0	0	0	0	0	0	0	0	0	0	0	0	0	1	0.08361204	0.040133779	0.046822742	0.02006689	0.063545151	0.10367893
ENSMUSG00000020186_1_P	ENSMUSG00000020186	Csrp2	chr10	110939493	110939494	+	88.855	207	1	0	0	0	0	0	0	0	0	0	0	0	0	0	0	0	0	0	0	0	0	0	0	0	0	0	0	0	0	1	0	0	0	0	0	0.088339223	0.091872792	0.042402827	0.088339223	0.081272085	0.070671378
ENSMUSG00000020190_2_P	ENSMUSG00000020190	Mknk2	chr10	80665893	80665894	-	4.22	1213	0	1	0	0	0	0	0	0	0	0	0	0	1	0	0	0	0	0	0	0	1	0	0	0	0	0	0	0	0	0	0	0	0	0	0	0.050167224	0.086956522	0.043478261	0.10367893	0.086956522	0.107023411
ENSMUSG00000020196_1_S	ENSMUSG00000020196	Cabin1	chr10	75646112	75646113	-	100	431	1	0	0	0	0	0	0	0	0	0	0	0	0	0	0	0	0	0	0	0	0	1	0	0	0	0	0	0	0	0	0	0	0	0	0	0.08361204	0.066889632	0.053511706	0.073578595	0.073578595	0.110367893
ENSMUSG00000020198_1_S	ENSMUSG00000020198	Ap3d1	chr10	80706957	80706958	-	100	930	0	0	0	0	0	0	0	0	1	0	0	0	0	0	0	0	0	0	0	0	0	0	0	0	0	0	0	0	1	0	0	0	0	0	0	0.080267559	0.046822742	0.066889632	0.046822742	0.080267559	0.060200669
ENSMUSG00000020211_1_S	ENSMUSG00000020211	Sf3a2	chr10	80804923	80804924	+	100	110	0	0	0	0	0	0	0	0	1	0	0	0	0	0	0	0	0	0	0	0	0	0	0	1	0	0	0	0	0	0	0	0	0	0	0	0.080267559	0.066889632	0.086956522	0.076923077	0.096989967	0.050167224
ENSMUSG00000020219_3_P	ENSMUSG00000020219	Timm13	chr10	80899898	80899899	-	86.16448387	262	1	0	0	0	0	0	0	1	0	0	0	0	0	0	0	0	0	0	0	0	0	0	0	0	0	0	1	0	0	0	0	0	0	0	0	0.066889632	0.08361204	0.063545151	0.100334448	0.093645485	0.023411371
ENSMUSG00000020220_3_P	ENSMUSG00000020220	Vps13d	chr4	144974793	144974794	-	62.99809677	343	0	0	1	0	0	0	0	0	0	0	0	0	0	0	0	0	0	0	1	0	1	0	0	0	0	0	0	0	0	0	0	0	0	0	0	0.043478261	0.02006689	0.030100334	0.090301003	0.040133779	0.110367893
ENSMUSG00000020224_1_P	ENSMUSG00000020224	Llph	chr10	120231662	120231663	+	90.36780645	291	1	0	0	0	0	0	0	0	0	0	0	0	0	0	0	0	0	0	1	0	0	0	0	0	0	0	0	0	0	1	0	0	0	0	0	0.093645485	0.040133779	0.053511706	0.056856187	0.060200669	0.076923077
ENSMUSG00000020230_1_S	ENSMUSG00000020230	Prmt2	chr10	76207226	76207227	-	100	534	1	0	0	0	0	0	0	0	0	0	0	0	0	0	0	1	0	0	1	0	0	0	0	0	0	0	0	1	0	0	0	0	0	0	0	0.060200669	0.060200669	0.040133779	0.060200669	0.073578595	0.050167224
ENSMUSG00000020231_2_P	ENSMUSG00000020231	Dip2a	chr10	76263119	76263120	-	17.78425806	1501	0	0	0	0	0	0	0	0	1	0	0	0	0	0	0	0	0	0	1	0	0	0	0	0	0	0	0	0	0	0	0	0	0	0	1	0.050167224	0.023411371	0.046822742	0.056856187	0.073578595	0.073578595
ENSMUSG00000020232_1_S	ENSMUSG00000020232	Hmg20b	chr10	81346033	81346034	-	100	431	1	0	0	0	0	0	0	0	0	0	0	0	0	1	0	0	0	1	0	0	0	0	0	0	1	0	0	0	0	0	0	0	0	0	0	0.086956522	0.070234114	0.046822742	0.117056856	0.070234114	0.043478261
ENSMUSG00000020238_2_P	ENSMUSG00000020238	Ncln	chr10	81486454	81486455	-	98.4313871	1091	1	0	0	0	0	0	0	0	0	0	0	0	0	0	0	0	0	0	0	0	0	1	0	0	0	0	0	0	0	0	0	0	0	0	0	0.070234114	0.090301003	0.053511706	0.120401338	0.096989967	0.033444816
ENSMUSG00000020250_1_P	ENSMUSG00000020250	Txnrd1	chr10	82896604	82896605	+	9.656645161	560	0	0	1	0	0	0	1	0	0	0	0	0	0	0	0	0	0	0	0	0	0	0	0	0	0	0	0	0	0	0	1	0	0	0	0	0.060200669	0.040133779	0.066889632	0.053511706	0.08361204	0.110367893
ENSMUSG00000020260_1_S	ENSMUSG00000020260	Pofut2	chr10	77269587	77269588	+	100	908	1	1	0	0	0	0	0	0	0	0	0	0	0	0	0	0	0	0	0	0	0	0	0	0	0	0	0	0	0	1	0	0	0	0	0	0.117056856	0.080267559	0.053511706	0.046822742	0.070234114	0.046822742
ENSMUSG00000020262_2_P	ENSMUSG00000020262	Adarb1	chr10	77294364	77294365	-	9.874870968	417	1	0	0	0	0	0	0	0	0	0	0	0	1	0	0	0	0	0	0	1	0	0	0	0	0	0	0	0	0	0	0	0	0	0	0	0.093645485	0.050167224	0.066889632	0.096989967	0.066889632	0.066889632
ENSMUSG00000020263_1_S	ENSMUSG00000020263	Appl2	chr10	83600036	83600037	-	100	870	1	0	0	0	0	0	0	0	0	0	0	0	1	0	0	0	0	0	1	0	0	0	0	0	0	0	1	0	0	0	0	0	0	0	0	0.060200669	0.036789298	0.086956522	0.053511706	0.110367893	0.107023411
ENSMUSG00000020267_1_S	ENSMUSG00000020267	Hint1	chr11	54870500	54870501	+	100	148	1	0	0	0	0	0	0	0	0	0	0	0	0	0	0	0	0	0	1	0	0	1	0	0	0	0	0	0	0	0	0	0	0	0	0	0.056856187	0.053511706	0.053511706	0.090301003	0.060200669	0.056856187
ENSMUSG00000020273_1_S	ENSMUSG00000020273	Papolg	chr11	23862645	23862646	-	100	1312	0	0	0	0	0	0	0	0	0	0	0	0	0	0	0	0	0	0	1	0	0	0	0	0	0	0	0	0	1	0	0	0	0	0	0	0.060200669	0.023411371	0.053511706	0.010033445	0.056856187	0.204013378
ENSMUSG00000020277_3_P	ENSMUSG00000020277	Pfkl	chr10	77987909	77987910	-	86.60512903	300	1	0	0	0	0	0	0	0	0	0	0	0	0	0	0	0	0	0	0	0	0	0	0	1	0	0	0	0	0	0	0	0	0	0	0	0.073578595	0.070234114	0.076923077	0.086956522	0.120401338	0.040133779
ENSMUSG00000020280_2_P	ENSMUSG00000020280	Pus10	chr11	23732557	23732558	+	23.29890323	1199	1	0	0	0	0	0	0	1	0	0	0	0	0	0	0	0	0	0	0	0	0	0	0	1	0	0	0	0	0	0	0	0	0	0	0	0.073578595	0.040133779	0.056856187	0.056856187	0.060200669	0.070234114
ENSMUSG00000020282_1_S	ENSMUSG00000020282	Rhbdf1	chr11	32209584	32209585	-	100	219	1	0	0	0	0	0	0	0	0	0	0	0	0	0	0	0	0	0	0	0	0	0	1	0	0	0	0	0	0	0	0	0	0	0	0	0.070234114	0.066889632	0.063545151	0.060200669	0.100334448	0.050167224
ENSMUSG00000020284_1_P	ENSMUSG00000020284	1810043G02Rik	chr10	77984805	77984806	+	42.64464516	259	1	0	0	0	0	0	0	0	0	0	0	0	0	0	0	0	0	0	0	0	0	0	0	0	0	0	0	0	0	1	0	0	0	0	0	0.080267559	0.093645485	0.043478261	0.080267559	0.096989967	0.040133779
ENSMUSG00000020305_1_P	ENSMUSG00000020305	Asb3	chr11	31101469	31101470	+	83.30293548	228	1	0	0	0	0	0	0	0	0	0	0	0	0	0	0	0	0	0	1	0	0	0	0	0	0	0	0	0	0	1	0	0	0	0	0	0.063545151	0.030100334	0.056856187	0.026755853	0.073578595	0.160535117
ENSMUSG00000020307_1_P	ENSMUSG00000020307	Cdc34	chr10	79688094	79688095	+	0.607064516	36	1	0	0	0	0	0	0	0	0	0	0	0	0	0	0	0	0	0	0	0	0	0	0	0	0	0	0	0	0	0	0	0	1	0	0	0.032520325	0.073170732	0.032520325	0.101626016	0.073170732	0.028455285
ENSMUSG00000020308_1_S	ENSMUSG00000020308	Tpgs1	chr10	79676126	79676127	+	100	190	1	0	0	0	0	0	0	0	0	0	0	0	0	0	0	0	0	0	0	0	0	0	0	1	0	0	0	0	0	0	0	0	0	0	0	0.10367893	0.090301003	0.046822742	0.086956522	0.073578595	0.026755853
ENSMUSG00000020309_1_S	ENSMUSG00000020309	Chac2	chr11	30976943	30976944	-	100	437	0	1	0	0	0	1	0	0	1	0	0	0	0	0	0	0	0	0	0	0	0	0	1	0	0	0	0	0	0	0	0	0	0	0	0	0.060200669	0.010033445	0.053511706	0.023411371	0.043478261	0.127090301
ENSMUSG00000020315_2_P	ENSMUSG00000020315	Sptbn1	chr11	30099713	30099714	-	12.39251613	782	1	0	0	0	0	0	0	0	0	0	0	0	0	0	0	0	0	0	1	0	0	0	0	0	0	1	0	0	0	0	0	0	0	0	0	0.080267559	0.036789298	0.056856187	0.016722408	0.063545151	0.10367893
ENSMUSG00000020321_1_S	ENSMUSG00000020321	Mdh1	chr11	21557247	21557248	-	100	195	1	0	0	0	0	0	0	0	0	0	0	0	0	0	0	0	0	0	0	0	0	0	0	0	0	1	0	0	0	0	0	0	0	0	0	0.060200669	0.046822742	0.056856187	0.023411371	0.066889632	0.080267559
ENSMUSG00000020330_1_S	ENSMUSG00000020330	Hmmr	chr11	40701378	40701379	-	100	1460	1	0	0	0	1	0	0	0	0	0	0	1	0	0	0	0	0	0	1	0	0	0	1	0	0	0	0	0	0	0	0	0	0	0	0	0.08361204	0.046822742	0.080267559	0.026755853	0.096989967	0.070234114
ENSMUSG00000020340_2_P	ENSMUSG00000020340	Cyfip2	chr11	46196068	46196069	-	15.06390323	231	0	0	0	0	0	1	0	0	0	0	0	0	0	1	0	0	0	0	0	0	0	0	0	0	0	0	0	0	1	0	0	0	0	0	0	0.10367893	0.046822742	0.056856187	0.066889632	0.053511706	0.030100334
ENSMUSG00000020346_1_S	ENSMUSG00000020346	Mgat1	chr11	49263029	49263030	+	100	995	1	0	0	0	0	0	0	1	0	0	0	0	0	0	0	0	0	0	0	0	0	1	0	0	0	0	0	0	0	0	0	0	0	0	0	0.056856187	0.073578595	0.070234114	0.093645485	0.090301003	0.080267559
ENSMUSG00000020361_3_P	ENSMUSG00000020361	Hspa4	chr11	53261549	53261550	-	45.37287097	62	0	0	0	0	0	0	0	0	1	0	0	1	0	0	0	1	0	0	0	0	0	0	0	0	1	0	0	0	0	0	0	0	0	0	0	0.090566038	0.056603774	0.030188679	0.045283019	0.060377358	0.075471698
ENSMUSG00000020366_1_P	ENSMUSG00000020366	Mapk9	chr11	49883898	49883899	+	21.5206129	610	1	0	1	0	0	0	0	0	1	0	0	0	0	0	0	0	0	0	1	0	0	0	0	0	0	0	0	0	0	1	0	0	0	0	0	0.056856187	0.036789298	0.060200669	0.033444816	0.066889632	0.127090301
ENSMUSG00000020375_1_S	ENSMUSG00000020375	Rufy1	chr11	50389285	50389286	-	100	529	1	0	0	0	0	0	0	0	0	0	0	0	0	0	0	0	0	0	0	0	0	1	0	0	0	0	0	0	0	0	0	0	0	0	0	0.090301003	0.056856187	0.08361204	0.026755853	0.113712375	0.117056856
ENSMUSG00000020376_1_S	ENSMUSG00000020376	Rnf130	chr11	50104757	50104758	+	100	194	1	0	0	0	0	0	0	0	0	0	0	0	1	0	0	0	0	0	1	0	0	0	0	0	0	0	1	0	0	0	0	0	0	0	0	0.052631579	0.043062201	0.023923445	0.019138756	0.04784689	0.157894737
ENSMUSG00000020380_2_P	ENSMUSG00000020380	Rad50	chr11	53650246	53650247	-	16.37929032	222	0	0	0	0	0	0	0	0	0	0	0	0	0	0	0	0	0	0	0	0	0	0	0	0	1	0	0	0	0	0	0	0	0	0	0	0.093645485	0.040133779	0.063545151	0.070234114	0.066889632	0.070234114
ENSMUSG00000020386_1_P	ENSMUSG00000020386	Sar1b	chr11	51791753	51791754	+	25.01296774	311	0	0	0	0	1	0	0	0	0	0	0	1	0	0	0	0	0	0	0	0	0	0	0	0	0	0	0	0	0	0	0	0	1	0	0	0.10367893	0.023411371	0.063545151	0.013377926	0.046822742	0.133779264
ENSMUSG00000020397_1_P	ENSMUSG00000020397	Med7	chr11	46441532	46441533	+	83.92693548	252	1	0	0	0	0	0	0	0	0	0	0	0	0	0	0	0	0	0	0	0	0	0	1	0	0	0	0	0	0	0	0	0	0	0	0	0.036789298	0.036789298	0.030100334	0.023411371	0.056856187	0.140468227
ENSMUSG00000020402_1_P	ENSMUSG00000020402	Vdac1	chr11	52388566	52388567	+	0	44	0	0	0	0	0	1	0	0	0	1	0	0	0	0	0	0	0	0	0	0	0	0	0	0	0	0	0	0	0	0	1	0	0	0	0	0.081481481	0.074074074	0.044444444	0.051851852	0.051851852	0.096296296
ENSMUSG00000020412_1_P	ENSMUSG00000020412	Ascc2	chr11	4683384	4683385	+	44.10729032	307	1	0	0	0	0	0	0	0	0	0	0	0	0	0	0	0	0	0	1	0	0	0	1	0	0	0	0	0	0	0	0	0	0	0	0	0.08361204	0.08361204	0.060200669	0.073578595	0.076923077	0.040133779
ENSMUSG00000020413_2_P	ENSMUSG00000020413	Hus1	chr11	8996614	8996615	-	15.84770968	235	0	1	0	0	0	0	0	0	0	0	0	0	0	0	0	0	0	0	0	0	0	0	0	0	0	0	0	0	0	0	0	0	0	0	1	0.08361204	0.050167224	0.08361204	0.02006689	0.090301003	0.10367893
ENSMUSG00000020423_2_P	ENSMUSG00000020423	Btg2	chr1	134076867	134076868	-	0.533935484	501	0	0	0	0	0	0	0	0	0	0	0	0	1	0	0	0	0	0	1	0	0	0	0	0	0	0	1	0	0	0	0	0	0	0	0	0.043478261	0.063545151	0.056856187	0.130434783	0.093645485	0.063545151
ENSMUSG00000020430_1_P	ENSMUSG00000020430	Pes1	chr11	3979212	3979213	+	82.51664516	303	0	0	0	0	0	0	0	0	1	0	0	0	0	0	0	0	0	0	0	0	0	0	0	0	0	0	0	0	0	0	1	0	0	0	0	0.090301003	0.070234114	0.060200669	0.056856187	0.08361204	0.086956522
ENSMUSG00000020432_1_S	ENSMUSG00000020432	Tcn2	chr11	3917187	3917188	-	100	460	0	0	1	0	0	0	0	0	1	0	0	0	0	0	0	0	0	0	0	1	0	0	0	0	0	0	0	0	0	0	0	0	0	0	0	0.076923077	0.063545151	0.060200669	0.073578595	0.100334448	0.053511706
ENSMUSG00000020440_1_S	ENSMUSG00000020440	Arf5	chr6	28426601	28426602	+	100	444	1	0	0	0	0	0	0	0	0	0	0	0	0	0	0	0	0	0	0	0	0	0	0	0	0	0	0	0	1	0	0	0	0	0	0	0.02006689	0.053511706	0.053511706	0.150501672	0.096989967	0.190635452
ENSMUSG00000020441_1_S	ENSMUSG00000020441	2310033P09Rik	chr11	59210738	59210739	+	100	395	0	0	0	0	0	0	0	1	0	0	0	0	0	0	0	0	0	0	0	0	0	1	0	0	0	0	0	0	0	0	0	0	0	0	0	0.053511706	0.060200669	0.056856187	0.080267559	0.096989967	0.080267559
ENSMUSG00000020444_2_P	ENSMUSG00000020444	Guk1	chr11	59183956	59183957	-	10.18051613	195	0	0	0	0	0	0	0	0	0	0	0	0	0	0	0	0	0	0	0	0	0	0	0	1	0	0	0	0	0	0	0	0	0	0	0	0.073913043	0.056521739	0.047826087	0.091304348	0.091304348	0.043478261
ENSMUSG00000020448_2_P	ENSMUSG00000020448	Rnf185	chr11	3417639	3417640	-	10.25454839	350	0	0	0	0	0	1	0	0	0	0	0	0	0	0	1	0	0	0	0	0	0	1	0	0	0	0	0	0	0	0	0	0	0	0	0	0.093645485	0.026755853	0.066889632	0.063545151	0.073578595	0.070234114
ENSMUSG00000020451_3_P	ENSMUSG00000020451	Limk2	chr11	3345462	3345463	-	27.40190323	277	0	0	0	0	0	0	0	0	0	0	1	0	0	0	0	1	0	0	1	0	0	0	0	0	0	0	0	0	0	0	0	0	0	0	1	0.070234114	0.070234114	0.053511706	0.080267559	0.093645485	0.053511706
ENSMUSG00000020453_1_S	ENSMUSG00000020453	Patz1	chr11	3309082	3309083	+	100	1017	0	0	0	0	0	0	0	0	1	0	0	0	0	0	0	0	0	0	0	0	0	0	1	0	0	0	0	0	0	0	0	0	0	0	0	0.056856187	0.026755853	0.033444816	0.050167224	0.046822742	0.117056856
ENSMUSG00000020454_1_S	ENSMUSG00000020454	Eif4enif1	chr11	3244587	3244588	+	100	499	0	0	0	0	0	0	0	0	1	0	0	0	0	0	0	0	0	0	0	0	0	0	1	0	0	0	0	0	0	0	0	0	0	0	0	0.043478261	0.013377926	0.036789298	0.040133779	0.063545151	0.147157191
ENSMUSG00000020455_1_S	ENSMUSG00000020455	Trim11	chr11	58991457	58991458	+	100	724	1	0	0	0	0	0	0	0	0	0	0	0	0	0	0	0	0	0	1	0	0	0	1	0	0	0	0	0	0	0	0	0	0	0	0	0.066889632	0.050167224	0.040133779	0.073578595	0.076923077	0.08361204
ENSMUSG00000020456_2_P	ENSMUSG00000020456	Ogdh	chr11	6355749	6355750	+	0	76	0	0	0	0	0	0	1	0	0	0	0	0	0	0	0	0	0	0	0	0	0	0	0	0	0	0	0	0	0	0	0	0	1	0	0	0.086734694	0.096938776	0.056122449	0.040816327	0.102040816	0.056122449
ENSMUSG00000020457_1_S	ENSMUSG00000020457	Drg1	chr11	3249906	3249907	-	100	359	0	0	0	0	0	0	0	0	0	0	0	1	0	0	0	0	0	0	0	0	0	0	1	0	0	0	0	0	0	0	0	0	0	0	0	0.070234114	0.066889632	0.073578595	0.066889632	0.113712375	0.10367893
ENSMUSG00000020459_1_S	ENSMUSG00000020459	Mtif2	chr11	29545109	29545110	+	100	25	0	0	0	0	0	0	0	0	1	0	0	0	0	0	0	0	0	0	0	0	0	0	0	0	0	0	0	0	0	1	0	0	0	0	0	0.060913706	0.005076142	0.060913706	0.055837563	0.045685279	0.086294416
ENSMUSG00000020460_1_S	ENSMUSG00000020460	Rps27a	chr11	29545840	29545841	-	100	39	1	0	0	0	0	0	0	0	0	0	0	0	0	0	0	0	0	0	0	0	0	0	0	0	0	1	0	0	0	0	0	0	0	0	0	0.053191489	0.042553191	0.042553191	0.04787234	0.063829787	0.079787234
ENSMUSG00000020462_2_P	ENSMUSG00000020462	Ccdc104	chr11	29221801	29221802	-	1.777516129	82	1	0	0	0	0	0	0	0	0	0	0	0	0	1	0	0	0	0	0	0	1	0	0	0	0	0	0	0	0	0	0	0	0	0	0	0.06557377	0.038251366	0.016393443	0.010928962	0.032786885	0.098360656
ENSMUSG00000020474_1_S	ENSMUSG00000020474	Polm	chr11	5827859	5827860	-	100	1123	1	0	0	0	0	0	0	0	0	0	0	0	0	0	0	0	1	0	0	0	0	0	1	0	0	0	0	0	0	0	0	0	0	0	0	0.073578595	0.036789298	0.093645485	0.033444816	0.10367893	0.10367893
ENSMUSG00000020475_1_S	ENSMUSG00000020475	Pgam2	chr11	5801638	5801639	-	100	34	1	0	0	0	0	0	0	0	0	0	0	0	0	0	0	0	0	0	0	0	1	0	0	0	0	0	0	0	0	0	0	0	0	0	0	0.07	0.065	0.03	0.105	0.045	0.03
ENSMUSG00000020477_2_P	ENSMUSG00000020477	Mrps24	chr11	5704324	5704325	-	96.24512903	124	1	0	0	0	0	0	0	0	0	0	0	0	0	0	0	0	0	0	0	0	0	0	0	0	0	0	1	0	0	0	0	0	0	0	0	0.093645485	0.066889632	0.066889632	0.046822742	0.086956522	0.046822742
ENSMUSG00000020482_2_P	ENSMUSG00000020482	Ccdc117	chr11	5529925	5529926	-	42.24712903	1370	1	0	0	0	0	0	0	0	0	0	0	0	0	1	0	0	0	0	0	0	0	0	0	0	0	0	0	0	0	0	0	1	0	0	0	0.043478261	0.040133779	0.086956522	0.060200669	0.10367893	0.123745819
ENSMUSG00000020485_1_S	ENSMUSG00000020485	Supt4a	chr11	87743626	87743627	+	100	314	1	0	0	0	0	0	0	0	0	0	0	0	0	0	0	0	0	0	0	0	0	0	0	0	0	0	0	0	0	0	1	0	0	0	0	0.073578595	0.046822742	0.08361204	0.070234114	0.090301003	0.090301003
ENSMUSG00000020491_1_P	ENSMUSG00000020491	2810021J22Rik	chr11	58883162	58883163	+	35.01658065	1850	1	0	0	0	0	0	0	0	0	0	0	0	0	0	0	0	0	0	1	0	0	0	0	0	0	0	0	0	0	0	1	0	0	0	0	0.073578595	0.033444816	0.056856187	0.023411371	0.053511706	0.123745819
ENSMUSG00000020495_1_S	ENSMUSG00000020495	Smg8	chr11	87077731	87077732	-	100	221	1	0	0	0	0	0	0	0	0	0	0	0	0	0	0	0	0	0	0	0	0	0	1	0	0	0	0	0	0	0	0	0	0	0	0	0.066889632	0.033444816	0.056856187	0.026755853	0.050167224	0.143812709
ENSMUSG00000020496_1_S	ENSMUSG00000020496	Rnf187	chr11	58932292	58932293	-	100	1101	1	0	0	0	0	0	0	0	0	0	0	0	0	0	0	0	0	0	1	0	0	0	0	0	0	0	0	0	0	0	0	1	0	0	0	0.076923077	0.053511706	0.053511706	0.073578595	0.056856187	0.086956522
ENSMUSG00000020514_1_S	ENSMUSG00000020514	Mrpl22	chr11	58179581	58179582	+	100	93	0	0	0	0	0	0	0	1	0	0	0	0	0	0	0	0	1	0	1	0	0	0	0	0	0	0	0	0	0	0	1	0	0	0	0	0.076923077	0.063545151	0.056856187	0.050167224	0.056856187	0.08361204
ENSMUSG00000020515_1_S	ENSMUSG00000020515	Cnot8	chr11	58118593	58118594	+	100	1006	1	0	0	0	0	0	0	0	0	0	0	0	0	0	0	0	0	0	1	0	0	0	0	0	1	0	0	0	0	0	0	0	0	0	0	0.060200669	0.050167224	0.010033445	0.046822742	0.053511706	0.143812709
ENSMUSG00000020519_1_S	ENSMUSG00000020519	Sap30l	chr11	57810216	57810217	+	100	147	1	0	0	0	0	0	0	0	0	0	0	0	0	0	0	0	0	0	0	0	0	0	1	0	0	0	0	0	0	0	0	0	0	0	0	0.08	0.061818182	0.032727273	0.065454545	0.065454545	0.032727273
ENSMUSG00000020522_1_S	ENSMUSG00000020522	Mfap3	chr11	57533814	57533815	+	100	3571	1	0	0	0	0	0	0	0	0	0	0	0	0	0	0	0	0	0	0	0	0	1	0	0	0	0	0	0	0	0	0	0	0	0	0	0.100334448	0.060200669	0.08361204	0.033444816	0.090301003	0.063545151
ENSMUSG00000020523_1_S	ENSMUSG00000020523	Fam114a2	chr11	57482983	57482984	-	100	1034	1	0	0	0	1	0	0	0	0	0	0	0	0	0	1	1	0	0	0	0	0	0	0	0	0	1	0	0	0	0	0	0	0	0	0	0.050167224	0.046822742	0.070234114	0.033444816	0.080267559	0.137123746
ENSMUSG00000020525_1_P	ENSMUSG00000020525	Ppm1d	chr11	85346298	85346299	+	56.05580645	106	1	0	1	0	0	0	0	0	0	0	1	0	0	0	0	0	0	0	0	0	0	0	0	0	0	0	0	0	0	1	0	0	0	0	0	0.056856187	0.060200669	0.050167224	0.096989967	0.080267559	0.056856187
ENSMUSG00000020528_1_S	ENSMUSG00000020528	Prpsap2	chr11	61729653	61729654	-	100	490	1	0	0	0	0	0	1	0	0	0	0	0	0	0	0	0	0	0	1	0	0	0	0	0	0	0	0	0	1	0	0	0	0	0	0	0.040133779	0.030100334	0.033444816	0.016722408	0.073578595	0.153846154
ENSMUSG00000020530_2_P	ENSMUSG00000020530	Ggnbp2	chr11	84832968	84832969	-	13.33890323	41	1	0	0	0	0	1	0	0	1	0	0	0	0	0	0	0	0	0	1	0	0	0	0	0	1	0	0	0	0	0	0	0	0	0	0	0.073770492	0.045081967	0.057377049	0.032786885	0.069672131	0.06147541
ENSMUSG00000020532_1_S	ENSMUSG00000020532	Acaca	chr11	84401650	84401651	+	100	1968	1	0	0	0	0	0	0	0	0	0	0	0	0	0	0	0	0	0	0	0	0	1	0	0	0	0	0	0	0	0	0	0	0	0	0	0.110367893	0.056856187	0.053511706	0.066889632	0.046822742	0.060200669
ENSMUSG00000020537_1_P	ENSMUSG00000020537	Drg2	chr11	60468240	60468241	+	2.720225806	91	0	0	0	0	0	0	0	0	0	1	0	0	0	0	0	0	0	0	0	0	0	0	0	0	0	0	0	0	0	1	0	0	0	0	0	0.11299435	0.056497175	0.039548023	0.079096045	0.050847458	0.016949153
ENSMUSG00000020544_1_P	ENSMUSG00000020544	Cox11	chr11	90644660	90644661	+	11.20045161	109	0	0	0	0	0	0	0	0	0	0	0	0	0	0	0	0	0	0	1	0	0	0	1	0	0	0	0	0	0	0	0	0	0	0	0	0.068728522	0.048109966	0.058419244	0.027491409	0.06185567	0.144329897
ENSMUSG00000020547_1_S	ENSMUSG00000020547	Bzw2	chr12	36091839	36091840	-	100	441	1	0	0	0	0	0	0	0	0	0	0	0	0	0	0	0	0	0	0	0	0	0	0	0	0	0	1	0	0	0	0	0	0	0	0	0.063545151	0.040133779	0.060200669	0.066889632	0.08361204	0.140468227
ENSMUSG00000020570_1_P	ENSMUSG00000020570	Sypl	chr12	32975841	32975842	+	26.36216129	118	1	0	0	0	0	0	0	1	0	0	0	0	0	0	0	0	0	0	1	0	0	0	0	0	0	0	0	0	0	0	0	0	0	0	1	0.067460317	0.051587302	0.03968254	0.071428571	0.067460317	0.099206349
ENSMUSG00000020572_1_P	ENSMUSG00000020572	Nampt	chr12	32851097	32851098	+	42.98909677	565	1	0	0	0	0	0	0	0	0	0	0	0	0	0	1	0	0	0	0	0	0	0	0	0	0	0	0	0	0	0	0	0	1	0	0	0.080267559	0.023411371	0.040133779	0.006688963	0.043478261	0.157190635
ENSMUSG00000020576_1_S	ENSMUSG00000020576	Nbas	chr12	13583809	13583810	+	100	144	1	0	0	0	0	0	0	0	0	0	0	1	0	0	0	0	1	0	1	0	0	0	0	0	0	0	0	0	0	1	0	0	0	0	0	0.096989967	0.080267559	0.050167224	0.080267559	0.066889632	0.036789298
ENSMUSG00000020577_3_P	ENSMUSG00000020577	Tspan13	chr12	36015619	36015620	-	0	78	0	0	0	0	0	0	0	0	1	0	0	0	0	0	0	0	0	0	0	0	0	0	0	0	0	0	0	0	0	0	0	0	0	1	0	0.039473684	0.026315789	0.078947368	0.026315789	0.098684211	0.125
ENSMUSG00000020585_1_P	ENSMUSG00000020585	Laptm4a	chr12	8938225	8938226	+	0	35	1	0	0	0	0	0	0	0	0	0	0	0	0	0	0	0	0	0	0	0	0	0	0	1	0	0	0	0	0	0	0	0	0	0	0	0.055045872	0.073394495	0.036697248	0.018348624	0.100917431	0.064220183
ENSMUSG00000020590_1_P	ENSMUSG00000020590	Snx13	chr12	35145386	35145387	+	49.69029032	1051	1	0	0	0	0	1	0	0	0	0	0	1	1	0	0	0	0	0	1	0	0	0	0	0	0	0	0	0	0	0	1	0	0	0	0	0.050167224	0.023411371	0.040133779	0.02006689	0.070234114	0.096989967
ENSMUSG00000020592_1_P	ENSMUSG00000020592	Sdc1	chr12	8793068	8793069	+	90.61370968	1262	1	0	0	0	1	0	0	0	0	0	0	1	0	0	0	0	0	0	0	0	0	0	0	0	0	0	0	0	0	0	1	0	0	0	0	0.070234114	0.043478261	0.070234114	0.076923077	0.073578595	0.086956522
ENSMUSG00000020601_2_P	ENSMUSG00000020601	Trib2	chr12	15792199	15792200	-	2.911516129	1408	0	0	0	0	0	0	0	0	0	1	0	0	0	0	0	0	0	0	1	0	0	0	0	0	0	1	0	0	0	0	0	0	0	0	0	0.053511706	0.033444816	0.053511706	0.033444816	0.073578595	0.173913043
ENSMUSG00000020605_1_S	ENSMUSG00000020605	Hs1bp3	chr12	8343821	8343822	+	100	1735	0	0	0	0	0	0	0	1	0	0	1	0	0	0	0	0	0	0	0	0	0	0	0	0	0	0	0	0	0	1	0	0	0	0	0	0.073578595	0.040133779	0.053511706	0.070234114	0.086956522	0.073578595
ENSMUSG00000020621_1_S	ENSMUSG00000020621	Rdh14	chr12	10395560	10395561	+	100	406	1	0	0	0	0	0	0	0	0	1	0	0	0	0	0	0	0	0	1	0	0	0	0	0	0	0	0	0	0	0	0	0	0	0	1	0.063545151	0.036789298	0.036789298	0.046822742	0.060200669	0.117056856
ENSMUSG00000020623_1_S	ENSMUSG00000020623	Map2k6	chr11	110513640	110513641	+	100	775	0	0	1	0	0	0	0	1	0	0	0	0	0	0	0	0	0	0	0	0	0	0	1	0	0	0	0	0	0	0	0	0	0	0	0	0.070234114	0.046822742	0.086956522	0.046822742	0.076923077	0.100334448
ENSMUSG00000020628_1_P	ENSMUSG00000020628	Trappc12	chr12	28691026	28691027	-	37.4656129	288	0	0	0	0	0	0	0	0	0	0	0	0	1	0	0	0	0	0	0	0	0	0	0	1	0	0	0	0	0	0	0	0	0	0	0	0.076923077	0.070234114	0.053511706	0.080267559	0.086956522	0.076923077
ENSMUSG00000020630_1_S	ENSMUSG00000020630	Rnaseh1	chr12	28659588	28659589	+	100	510	1	0	0	0	0	0	0	0	0	0	0	0	0	0	0	0	0	0	1	0	0	0	0	0	0	0	0	0	0	1	0	0	0	0	0	0.060200669	0.043478261	0.046822742	0.036789298	0.08361204	0.093645485
ENSMUSG00000020635_1_S	ENSMUSG00000020635	Fkbp1b	chr12	4833188	4833189	-	100	478	1	0	0	0	0	0	0	0	0	0	0	0	1	0	0	0	0	0	0	1	0	0	0	0	0	0	0	0	0	0	0	0	0	0	0	0.093645485	0.056856187	0.056856187	0.030100334	0.093645485	0.093645485
ENSMUSG00000020642_3_P	ENSMUSG00000020642	Rnf144a	chr12	26310567	26310568	-	18.51683871	90	0	0	0	0	0	0	1	0	0	0	0	0	0	0	0	0	0	0	0	0	0	0	0	0	0	0	0	0	0	0	0	0	0	0	1	0.058823529	0.07239819	0.045248869	0.067873303	0.108597285	0.07239819
ENSMUSG00000020650_2_P	ENSMUSG00000020650	Bcap29	chr12	31595464	31595465	-	29.00370968	877	0	0	1	0	0	0	0	0	0	0	0	0	0	0	0	0	0	0	1	0	0	0	1	0	0	0	0	0	0	0	0	0	0	0	0	0.073578595	0.033444816	0.073578595	0.02006689	0.08361204	0.117056856
ENSMUSG00000020653_1_P	ENSMUSG00000020653	Klf11	chr12	24660845	24660846	+	51.71174194	383	1	0	0	0	0	0	0	0	0	0	0	0	0	1	0	0	0	0	1	0	0	0	0	0	0	0	0	0	0	1	0	0	0	0	0	0.023411371	0.016722408	0.10367893	0.046822742	0.117056856	0.100334448
ENSMUSG00000020657_1_P	ENSMUSG00000020657	Dnajc27	chr12	4107015	4107016	+	14.75748387	82	0	0	0	0	0	0	0	0	0	0	0	0	0	0	0	0	0	0	0	0	0	0	0	0	0	0	0	0	0	1	0	0	0	0	0	0.08411215	0.070093458	0.037383178	0.056074766	0.060747664	0.042056075
ENSMUSG00000020658_1_S	ENSMUSG00000020658	Efr3b	chr12	3962557	3962558	-	100	3884	1	0	0	0	0	0	0	0	0	0	0	0	0	0	0	0	0	0	0	0	0	0	0	0	0	0	0	0	0	0	0	1	0	0	0	0.060200669	0.040133779	0.053511706	0.036789298	0.053511706	0.120401338
ENSMUSG00000020659_3_P	ENSMUSG00000020659	Cbll1	chr12	31486955	31486956	-	37.67525806	323	0	0	0	0	0	0	0	0	1	0	0	0	0	0	0	0	0	0	1	0	0	0	0	0	0	0	0	0	0	0	0	0	0	0	1	0.046822742	0.016722408	0.050167224	0.026755853	0.080267559	0.137123746
ENSMUSG00000020664_2_P	ENSMUSG00000020664	Dld	chr12	31331710	31331711	-	36.41993548	466	1	0	0	0	0	0	0	0	0	0	0	0	0	0	0	0	0	0	0	0	0	0	0	0	0	0	1	0	0	0	0	0	0	0	0	0.060200669	0.016722408	0.046822742	0.030100334	0.070234114	0.110367893
ENSMUSG00000020668_1_S	ENSMUSG00000020668	Kif3c	chr12	3404063	3404064	+	100	1179	0	0	0	0	0	0	0	1	0	0	0	0	0	0	0	0	0	0	0	0	0	0	0	0	0	0	0	0	0	0	1	0	0	0	0	0.070234114	0.036789298	0.066889632	0.050167224	0.08361204	0.133779264
ENSMUSG00000020669_1_S	ENSMUSG00000020669	Sh3yl1	chr12	30960161	30960162	+	100	168	1	0	0	0	0	0	0	0	0	0	0	1	0	0	0	0	0	0	0	0	0	1	0	0	0	0	0	0	0	0	0	0	0	0	0	0.08361204	0.033444816	0.050167224	0.036789298	0.056856187	0.120401338
ENSMUSG00000020674_1_P	ENSMUSG00000020674	Pxdn	chr12	30015858	30015859	+	16.31148387	289	0	0	0	0	0	0	0	0	1	0	0	0	0	0	0	0	0	0	0	0	0	0	0	0	0	0	0	0	0	1	0	0	0	0	0	0.080267559	0.063545151	0.056856187	0.073578595	0.076923077	0.086956522
ENSMUSG00000020677_1_P	ENSMUSG00000020677	Ddx52	chr11	83962183	83962184	+	29.82477419	377	1	0	0	0	0	0	0	0	0	0	0	0	0	0	0	0	0	0	0	0	0	0	0	0	0	0	0	0	0	0	0	0	1	0	0	0.066889632	0.040133779	0.036789298	0.046822742	0.050167224	0.086956522
ENSMUSG00000020680_1_S	ENSMUSG00000020680	Taf15	chr11	83506742	83506743	+	100	286	1	0	0	0	0	0	0	0	0	0	0	0	0	0	0	0	0	0	1	0	0	0	0	0	0	0	0	0	1	0	0	0	0	0	0	0.036789298	0.036789298	0.050167224	0.066889632	0.073578595	0.163879599
ENSMUSG00000020691_1_S	ENSMUSG00000020691	Mettl2	chr11	105140021	105140022	+	100	253	0	0	0	0	0	0	0	0	0	0	0	0	0	0	0	0	0	0	0	0	0	0	0	0	0	0	0	0	0	0	1	0	0	0	0	0.096989967	0.053511706	0.053511706	0.050167224	0.060200669	0.093645485
ENSMUSG00000020694_1_P	ENSMUSG00000020694	Tlk2	chr11	105281899	105281900	+	8.536741935	642	0	0	1	0	0	0	0	0	0	1	0	0	0	0	0	0	0	0	0	0	0	0	0	0	0	0	0	0	0	0	1	0	0	0	0	0.046822742	0.046822742	0.046822742	0.060200669	0.08361204	0.113712375
ENSMUSG00000020719_3_P	ENSMUSG00000020719	Ddx5	chr11	106781544	106781545	-	48.48354839	305	1	0	0	0	0	1	0	0	0	0	0	0	0	0	0	0	0	0	1	0	0	0	0	0	0	0	0	0	0	0	0	0	0	0	1	0.070234114	0.040133779	0.036789298	0.026755853	0.043478261	0.143812709
ENSMUSG00000020721_1_P	ENSMUSG00000020721	Helz	chr11	107686942	107686943	+	33.59293548	224	1	0	0	0	0	0	0	0	0	0	0	0	0	0	0	0	0	0	0	0	0	0	0	0	0	1	0	0	0	0	0	0	0	0	0	0.060200669	0.093645485	0.066889632	0.040133779	0.090301003	0.096989967
ENSMUSG00000020737_2_P	ENSMUSG00000020737	Hn1	chr11	115498032	115498033	-	48.81293548	118	0	0	0	0	0	0	0	0	1	0	0	0	0	0	0	0	0	0	0	0	0	0	0	0	0	0	0	0	0	0	0	0	0	0	1	0.07518797	0.078947368	0.063909774	0.063909774	0.090225564	0.060150376
ENSMUSG00000020741_2_P	ENSMUSG00000020741	Cluh	chr11	74669922	74669923	+	2.525258065	313	0	0	0	0	0	0	0	0	0	0	0	0	0	0	0	0	0	0	1	0	0	0	0	0	0	0	0	0	0	0	0	0	1	0	0	0.086956522	0.076923077	0.046822742	0.073578595	0.056856187	0.046822742
ENSMUSG00000020744_2_P	ENSMUSG00000020744	Slc25a19	chr11	115614965	115614966	-	77.59964516	443	0	0	0	1	0	0	0	1	1	0	0	0	0	0	0	0	0	0	0	0	0	0	0	1	0	0	0	0	0	0	0	0	0	0	0	0.066889632	0.063545151	0.056856187	0.086956522	0.093645485	0.063545151
ENSMUSG00000020770_1_S	ENSMUSG00000020770	Unk	chr11	116061213	116061214	+	100	1236	1	0	0	0	0	0	0	0	0	0	0	0	0	1	0	0	0	0	0	0	0	0	0	0	0	0	0	0	0	0	0	1	0	0	0	0.066889632	0.066889632	0.046822742	0.070234114	0.066889632	0.076923077
ENSMUSG00000020775_1_S	ENSMUSG00000020775	Mrpl38	chr11	116131822	116131823	-	100	171	1	0	0	0	0	0	0	0	0	0	0	0	0	0	0	0	0	0	0	0	0	0	0	0	1	0	0	0	0	0	0	0	0	0	0	0.080267559	0.053511706	0.060200669	0.060200669	0.080267559	0.046822742
ENSMUSG00000020776_2_P	ENSMUSG00000020776	Fbf1	chr11	116143248	116143249	-	1.356516129	134	0	0	0	0	0	0	0	0	0	0	0	0	0	0	1	0	0	0	0	1	0	0	0	0	0	0	0	0	0	0	0	0	0	0	0	0.064516129	0.082949309	0.059907834	0.036866359	0.115207373	0.046082949
ENSMUSG00000020778_1_S	ENSMUSG00000020778	Ten1	chr11	116215317	116215318	+	100	241	1	0	0	0	0	0	0	0	0	0	0	0	0	0	0	0	0	0	0	0	0	0	1	0	0	0	0	0	0	0	0	0	0	0	0	0.066889632	0.070234114	0.046822742	0.08361204	0.066889632	0.023411371
ENSMUSG00000020780_2_P	ENSMUSG00000020780	Srp68	chr11	116245571	116245572	-	34.58303226	131	0	0	0	0	0	0	0	0	0	0	0	0	0	0	0	0	0	0	1	0	0	0	0	0	0	0	1	0	0	0	0	0	0	0	0	0.096989967	0.076923077	0.070234114	0.086956522	0.086956522	0.076923077
ENSMUSG00000020781_1_S	ENSMUSG00000020781	Tsen54	chr11	115823102	115823103	+	100	370	0	0	0	0	1	0	0	0	1	1	0	0	0	0	0	0	0	0	0	0	0	0	0	0	0	0	0	0	0	0	1	0	0	0	0	0.063545151	0.060200669	0.046822742	0.08361204	0.08361204	0.080267559
ENSMUSG00000020783_1_P	ENSMUSG00000020783	1200014J11Rik	chr11	73080086	73080087	+	72.94154839	911	0	1	0	0	0	0	0	0	0	0	0	0	0	0	0	0	0	0	0	0	0	0	0	0	0	1	0	0	0	0	0	0	0	0	0	0.030100334	0.02006689	0.036789298	0.080267559	0.063545151	0.150501672
ENSMUSG00000020792_2_P	ENSMUSG00000020792	Exoc7	chr11	116289110	116289111	-	52.52316129	72	0	0	0	0	0	0	0	0	0	1	0	0	0	0	0	0	0	0	0	0	0	0	0	0	0	0	1	0	0	0	0	0	0	0	0	0.08045977	0.074712644	0.057471264	0.051724138	0.063218391	0.057471264
ENSMUSG00000020801_1_S	ENSMUSG00000020801	Med31	chr11	72211717	72211718	-	100	167	1	0	0	0	0	0	0	0	0	0	0	0	0	0	0	0	0	0	1	0	0	0	1	0	0	0	0	0	0	0	0	0	0	0	0	0.080267559	0.08361204	0.043478261	0.053511706	0.060200669	0.093645485
ENSMUSG00000020802_2_P	ENSMUSG00000020802	Ube2o	chr11	116538011	116538012	-	25.46909677	1032	1	0	0	0	0	0	0	0	0	0	0	0	0	0	0	0	0	0	0	0	0	0	1	0	0	0	0	0	0	0	0	0	0	0	0	0.08361204	0.080267559	0.063545151	0.090301003	0.073578595	0.053511706
ENSMUSG00000020803_1_P	ENSMUSG00000020803	Txndc17	chr11	72209669	72209670	+	30.04909677	187	0	0	0	0	0	0	0	0	0	0	0	0	0	0	0	0	0	0	0	0	0	0	0	0	0	0	0	0	0	0	0	0	1	0	0	0.066666667	0.050980392	0.054901961	0.050980392	0.08627451	0.062745098
ENSMUSG00000020807_1_S	ENSMUSG00000020807	4933427D14Rik	chr11	72154096	72154097	-	100	1224	1	0	0	0	0	0	0	0	1	0	0	0	0	0	0	0	0	0	0	0	0	0	0	0	0	0	0	0	1	0	0	0	0	0	0	0.056856187	0.013377926	0.060200669	0.086956522	0.063545151	0.08361204
ENSMUSG00000020818_1_P	ENSMUSG00000020818	Mfsd11	chr11	116874709	116874710	+	85.55170968	765	1	0	0	0	0	0	0	0	0	0	0	0	0	0	0	0	0	0	0	0	0	0	0	0	0	0	0	0	0	1	0	0	0	0	0	0.063545151	0.056856187	0.050167224	0.060200669	0.093645485	0.080267559
ENSMUSG00000020823_1_S	ENSMUSG00000020823	Sec14l1	chr11	117159264	117159265	+	100	496	1	0	0	0	0	0	0	0	0	0	0	0	1	0	0	0	0	0	1	0	0	1	0	0	0	0	0	0	0	0	0	0	0	0	0	0.056856187	0.056856187	0.073578595	0.053511706	0.110367893	0.090301003
ENSMUSG00000020831_1_S	ENSMUSG00000020831	0610010K14Rik	chr11	70235205	70235206	-	100	198	0	0	0	0	0	0	0	0	1	0	0	0	0	0	0	1	0	0	0	0	0	0	0	0	0	0	0	0	1	0	0	0	0	0	0	0.057251908	0.049618321	0.091603053	0.049618321	0.13740458	0.053435115
ENSMUSG00000020832_1_S	ENSMUSG00000020832	Eral1	chr11	78073375	78073376	-	100	676	1	0	0	0	0	0	0	0	0	0	0	0	0	0	0	0	0	0	0	0	0	0	1	0	0	0	0	0	0	0	0	0	0	0	0	0.066889632	0.036789298	0.076923077	0.036789298	0.093645485	0.143812709
ENSMUSG00000020834_1_S	ENSMUSG00000020834	Dhrs13	chr11	78037865	78037866	+	100	556	1	0	0	0	0	0	0	0	0	0	0	0	0	0	0	0	0	0	0	0	0	0	1	0	0	0	0	0	0	0	0	0	0	0	0	0.046822742	0.063545151	0.016722408	0.107023411	0.063545151	0.066889632
ENSMUSG00000020840_1_P	ENSMUSG00000020840	Blmh	chr11	76986845	76986846	+	18.9213871	219	1	0	0	0	0	0	0	0	0	1	0	0	0	1	0	0	0	0	0	0	0	0	0	0	0	0	0	0	0	0	0	0	1	0	0	0.056856187	0.056856187	0.056856187	0.117056856	0.076923077	0.046822742
ENSMUSG00000020841_2_P	ENSMUSG00000020841	Cpd	chr11	76779366	76779367	-	30.53367742	2817	1	0	0	0	0	0	0	0	0	0	0	0	0	0	0	0	0	0	0	0	0	0	0	0	0	0	0	0	0	0	0	0	0	0	1	0.043478261	0.040133779	0.043478261	0.076923077	0.076923077	0.093645485
ENSMUSG00000020850_1_S	ENSMUSG00000020850	Prpf8	chr11	75509461	75509462	+	100	173	1	0	0	0	0	0	0	0	0	0	0	1	0	1	0	0	0	0	1	0	0	0	0	1	0	0	0	0	0	0	0	0	0	0	0	0.066889632	0.070234114	0.070234114	0.033444816	0.10367893	0.090301003
ENSMUSG00000020868_1_S	ENSMUSG00000020868	Xylt2	chr11	94663848	94663849	-	100	738	0	0	0	0	1	0	0	0	0	0	0	0	0	0	0	0	0	0	0	0	0	0	0	1	0	0	0	0	0	0	0	0	0	0	0	0.056856187	0.086956522	0.073578595	0.107023411	0.100334448	0.023411371
ENSMUSG00000020873_1_S	ENSMUSG00000020873	Slc35b1	chr11	95391775	95391776	+	100	236	1	1	0	0	0	0	0	0	0	0	0	0	0	0	0	0	0	0	0	0	0	1	0	0	0	0	0	0	0	0	0	0	0	0	0	0.055555556	0.03125	0.059027778	0.076388889	0.0625	0.083333333
ENSMUSG00000020876_1_P	ENSMUSG00000020876	Snx11	chr11	96767874	96767875	-	83.55551613	1171	1	0	0	0	0	0	0	0	0	0	0	0	0	0	0	0	0	0	0	0	0	1	0	0	0	0	0	0	0	0	0	0	0	0	0	0.050167224	0.10367893	0.050167224	0.127090301	0.100334448	0.056856187
ENSMUSG00000020886_1_S	ENSMUSG00000020886	Dlg4	chr11	70045531	70045532	+	100	837	0	0	0	0	0	0	0	0	0	0	0	0	0	0	0	0	0	0	0	0	0	0	0	0	0	0	0	0	1	0	0	0	0	0	0	0.043478261	0.030100334	0.043478261	0.170568562	0.046822742	0.18729097
ENSMUSG00000020894_1_P	ENSMUSG00000020894	Vamp2	chr11	69090855	69090856	+	0.564129032	190	0	0	0	0	0	0	0	0	0	0	0	0	0	0	0	1	0	0	1	0	0	0	0	0	0	0	0	0	0	0	1	0	0	0	0	0.048543689	0.048543689	0.072815534	0.024271845	0.082524272	0.077669903
ENSMUSG00000020895_1_P	ENSMUSG00000020895	Tmem107	chr11	69073043	69073044	+	93.87564516	229	1	0	0	0	0	0	0	0	0	0	0	0	0	0	0	0	1	0	0	0	0	0	0	0	0	0	0	0	0	0	1	0	0	0	0	0.060200669	0.066889632	0.070234114	0.053511706	0.086956522	0.090301003
ENSMUSG00000020898_1_S	ENSMUSG00000020898	Ctc1	chr11	69036472	69036473	+	100	306	1	0	0	0	0	0	0	0	0	0	0	0	0	0	0	0	0	0	0	0	0	0	0	0	0	0	0	0	1	0	0	0	0	0	0	0.060200669	0.043478261	0.046822742	0.070234114	0.086956522	0.080267559
ENSMUSG00000020899_3_P	ENSMUSG00000020899	Pfas	chr11	68986442	68986443	-	29.30783871	1520	0	0	0	0	0	0	0	0	1	0	0	1	0	0	0	0	0	0	1	0	0	0	1	0	0	0	0	0	0	0	0	0	0	0	0	0.070234114	0.043478261	0.060200669	0.030100334	0.070234114	0.073578595
ENSMUSG00000020900_2_P	ENSMUSG00000020900	Myh10	chr11	68815308	68815309	+	21.73032258	238	0	0	0	0	0	0	0	0	1	0	0	0	0	0	0	0	0	0	0	0	0	0	0	0	0	0	0	0	0	0	0	0	0	1	0	0.113712375	0.063545151	0.063545151	0.040133779	0.070234114	0.046822742
ENSMUSG00000020903_1_P	ENSMUSG00000020903	Stx8	chr11	68203878	68203879	+	94.79474194	106	1	0	0	0	0	0	0	0	0	0	0	0	0	0	0	0	0	0	0	1	0	0	0	0	0	0	0	0	0	0	0	0	0	0	0	0.080924855	0.069364162	0.046242775	0.052023121	0.075144509	0.069364162
ENSMUSG00000020910_1_S	ENSMUSG00000020910	Adprm	chr11	67038040	67038041	-	100	100	0	0	0	0	0	0	0	0	0	1	0	0	0	0	1	0	0	0	1	0	0	1	0	0	0	0	0	0	0	0	0	0	0	0	0	0.070234114	0.046822742	0.060200669	0.043478261	0.070234114	0.113712375
ENSMUSG00000020917_1_S	ENSMUSG00000020917	Acly	chr11	100476355	100476356	-	100	888	1	0	0	0	0	0	0	0	0	0	0	0	0	0	0	0	0	0	1	0	0	0	1	0	0	0	0	0	0	0	0	0	0	0	0	0.076923077	0.046822742	0.066889632	0.046822742	0.080267559	0.066889632
ENSMUSG00000020918_1_S	ENSMUSG00000020918	Kat2a	chr11	100704745	100704746	-	100	492	1	0	0	0	0	0	0	0	0	0	0	0	0	0	0	0	0	0	0	0	0	0	0	0	0	1	0	0	0	0	0	0	0	0	0	0.073578595	0.060200669	0.063545151	0.107023411	0.076923077	0.076923077
ENSMUSG00000020919_3_P	ENSMUSG00000020919	Stat5b	chr11	100782980	100782981	-	10.4633871	115	0	0	0	0	0	0	0	0	0	0	0	0	0	0	0	0	0	0	0	0	0	0	0	1	0	0	0	0	0	0	0	0	0	0	0	0.062240664	0.049792531	0.078838174	0.070539419	0.070539419	0.053941909
ENSMUSG00000020921_2_P	ENSMUSG00000020921	Tmem101	chr11	102152879	102152880	-	23.9953871	406	0	0	0	0	0	0	1	0	0	0	0	0	0	0	0	0	0	0	0	0	0	0	0	1	0	0	0	0	0	0	0	0	0	0	0	0.043478261	0.056856187	0.026755853	0.107023411	0.060200669	0.147157191
ENSMUSG00000020923_1_P	ENSMUSG00000020923	Ubtf	chr11	102305992	102305993	-	85.82509677	569	0	0	0	0	0	0	0	0	0	0	0	0	0	0	0	0	0	0	0	0	0	0	0	0	0	0	0	0	0	0	0	0	0	1	0	0.050167224	0.063545151	0.043478261	0.10367893	0.076923077	0.096989967
ENSMUSG00000020925_2_P	ENSMUSG00000020925	Ccdc43	chr11	102685332	102685333	-	23.25541935	976	0	0	0	0	0	0	0	0	0	0	0	0	0	0	0	0	0	0	0	0	0	0	0	0	0	0	0	0	0	0	0	0	0	0	1	0.040133779	0.023411371	0.053511706	0.046822742	0.070234114	0.170568562
ENSMUSG00000020935_1_S	ENSMUSG00000020935	Dcakd	chr11	102994046	102994047	-	100	834	1	0	0	0	0	0	0	0	0	0	0	0	0	0	0	0	0	0	1	0	0	0	0	0	0	0	0	0	0	0	0	1	0	0	0	0.080267559	0.073578595	0.090301003	0.046822742	0.107023411	0.030100334
ENSMUSG00000020936_1_P	ENSMUSG00000020936	Nmt1	chr11	103066014	103066015	+	19.50458065	247	0	0	0	0	0	1	0	0	0	0	0	0	0	0	0	0	0	0	0	0	0	0	0	0	0	0	0	0	0	1	0	0	0	0	0	0.082397004	0.052434457	0.048689139	0.04494382	0.059925094	0.08988764
ENSMUSG00000020937_1_S	ENSMUSG00000020937	Plcd3	chr11	103070287	103070288	-	100	553	0	1	0	0	0	0	0	1	0	0	0	0	0	0	0	0	0	0	1	0	0	0	0	0	0	0	0	0	0	0	0	1	0	0	0	0.060200669	0.056856187	0.063545151	0.076923077	0.090301003	0.076923077
ENSMUSG00000020952_1_S	ENSMUSG00000020952	Scfd1	chr12	51450107	51450108	+	100	178	1	0	0	0	0	0	0	0	1	0	0	0	1	0	0	0	0	0	0	0	0	0	0	0	0	0	0	0	0	0	1	0	0	0	0	0.094527363	0.029850746	0.059701493	0.029850746	0.054726368	0.069651741
ENSMUSG00000020954_2_P	ENSMUSG00000020954	Strn3	chr12	51608788	51608789	-	6.134322581	1314	1	0	0	0	0	0	0	0	0	0	0	0	0	0	0	0	0	0	1	0	0	0	0	0	0	0	1	0	0	0	0	0	0	0	0	0.050167224	0.010033445	0.043478261	0.02006689	0.056856187	0.153846154
ENSMUSG00000020955_1_S	ENSMUSG00000020955	Ap4s1	chr12	51738930	51738931	+	100	250	1	0	0	0	0	0	0	0	0	0	0	0	0	0	0	0	0	0	1	0	0	0	0	0	0	0	0	0	0	1	0	0	0	0	0	0.076923077	0.056856187	0.060200669	0.036789298	0.080267559	0.100334448
ENSMUSG00000020962_2_P	ENSMUSG00000020962	Gtf2a1	chr12	91556227	91556228	-	0.818774194	3516	1	0	0	0	0	0	0	0	0	0	0	0	0	1	0	0	0	0	0	0	0	0	0	0	0	0	1	0	0	0	0	0	0	0	0	0.050167224	0.023411371	0.080267559	0.043478261	0.076923077	0.173913043
ENSMUSG00000020973_2_P	ENSMUSG00000020973	Dnaaf2	chr12	69189841	69189842	-	69.4516129	46	0	0	0	0	0	0	0	1	0	0	0	0	0	0	0	0	0	0	0	0	0	0	0	0	0	0	0	0	0	0	0	1	0	0	0	0.056856187	0.02006689	0.030100334	0.040133779	0.046822742	0.076923077
ENSMUSG00000020982_3_P	ENSMUSG00000020982	Nemf	chr12	69311652	69311653	-	6.812193548	350	0	0	1	0	0	0	0	0	0	0	0	0	0	0	0	0	0	0	1	0	0	0	0	0	0	0	1	0	0	0	0	0	0	0	0	0.066889632	0.02006689	0.046822742	0.013377926	0.070234114	0.107023411
ENSMUSG00000020988_2_P	ENSMUSG00000020988	L2hgdh	chr12	69692160	69692161	-	23.86996774	140	1	0	0	0	0	0	0	0	0	0	0	0	0	0	0	0	0	0	0	1	0	0	0	0	0	0	0	0	0	0	0	0	0	0	0	0.066889632	0.066889632	0.033444816	0.056856187	0.056856187	0.096989967
ENSMUSG00000020993_3_P	ENSMUSG00000020993	Trappc6b	chr12	59043340	59043341	-	58.96812903	304	0	0	0	0	0	0	0	0	1	0	0	0	0	0	0	0	0	0	0	0	0	1	0	0	0	0	0	0	0	0	0	0	0	0	0	0.10367893	0.040133779	0.070234114	0.036789298	0.056856187	0.086956522
ENSMUSG00000021000_1_P	ENSMUSG00000021000	Ctage5	chr12	59189951	59189952	+	78.25403226	153	1	0	0	0	0	0	0	0	0	0	0	0	0	0	0	0	0	0	0	0	0	0	1	0	0	0	0	0	0	0	0	0	0	0	0	0.060200669	0.043478261	0.060200669	0.033444816	0.070234114	0.113712375
ENSMUSG00000021003_3_P	ENSMUSG00000021003	Galc	chr12	98203341	98203342	-	16.79525806	599	1	0	0	0	0	0	0	0	0	0	0	0	0	0	0	0	0	0	0	0	0	0	0	0	0	0	0	0	0	0	0	1	0	0	0	0.076923077	0.050167224	0.070234114	0.053511706	0.08361204	0.060200669
ENSMUSG00000021007_1_P	ENSMUSG00000021007	Spata7	chr12	98669714	98669715	+	46.25319355	44	1	0	0	0	0	0	0	0	0	0	0	0	0	0	0	0	0	0	0	0	0	0	0	0	0	0	0	0	0	0	0	0	1	0	0	0.080267559	0.023411371	0.073578595	0.056856187	0.070234114	0.036789298
ENSMUSG00000021018_1_S	ENSMUSG00000021018	Polr2h	chr16	20722267	20722268	+	100	241	0	0	0	0	0	0	0	0	1	0	0	0	0	0	0	0	0	0	0	0	0	0	0	1	0	0	0	0	0	0	0	0	0	0	0	0.043478261	0.043478261	0.066889632	0.070234114	0.090301003	0.100334448
ENSMUSG00000021023_1_S	ENSMUSG00000021023	1110008L16Rik	chr12	55382495	55382496	+	100	96	1	0	0	0	0	0	0	0	0	0	0	0	0	0	0	0	0	0	0	0	0	0	0	0	0	0	0	0	0	0	0	0	0	0	1	0.075313808	0.054393305	0.062761506	0.041841004	0.10041841	0.037656904
ENSMUSG00000021024_1_S	ENSMUSG00000021024	Psma6	chr12	55418454	55418455	+	100	161	1	0	0	0	0	0	0	0	0	0	0	1	0	0	0	0	0	0	0	0	0	0	0	0	1	0	0	0	0	0	0	0	0	0	0	0.059633028	0.04587156	0.055045872	0.032110092	0.114678899	0.068807339
ENSMUSG00000021025_1_S	ENSMUSG00000021025	Nfkbia	chr12	55489411	55489412	-	100	510	0	0	0	0	0	0	0	0	1	0	0	0	0	0	0	0	0	0	1	0	0	0	0	0	0	0	0	0	1	0	0	0	0	0	0	0.043478261	0.023411371	0.040133779	0.066889632	0.043478261	0.153846154
ENSMUSG00000021028_1_S	ENSMUSG00000021028	Mbip	chr12	56328302	56328303	-	100	392	1	0	0	0	0	1	0	0	0	0	0	1	0	1	0	0	0	0	1	0	0	0	0	0	0	0	0	0	0	0	0	0	0	0	1	0.056856187	0.023411371	0.016722408	0.033444816	0.046822742	0.180602007
ENSMUSG00000021033_1_P	ENSMUSG00000021033	Gstz1	chr12	87164321	87164322	+	14.79645161	492	0	0	0	0	0	0	0	0	1	0	0	0	0	0	0	0	0	0	0	0	0	0	0	0	0	0	0	0	0	1	0	0	0	0	0	0.10367893	0.060200669	0.066889632	0.040133779	0.066889632	0.070234114
ENSMUSG00000021036_3_P	ENSMUSG00000021036	Sptlc2	chr12	87309718	87309719	-	11.49941935	182	0	0	0	0	0	0	0	1	0	0	0	0	0	0	0	0	0	0	0	0	0	0	0	0	0	0	1	0	0	0	0	0	0	0	0	0.063545151	0.050167224	0.050167224	0.063545151	0.096989967	0.066889632
ENSMUSG00000021037_1_S	ENSMUSG00000021037	Ahsa1	chr12	87273996	87273997	+	100	234	0	0	0	0	0	0	0	1	0	0	0	0	0	0	0	0	0	0	0	0	0	0	0	0	0	0	0	0	0	0	1	0	0	0	0	0.076923077	0.073578595	0.050167224	0.100334448	0.096989967	0.113712375
ENSMUSG00000021038_1_S	ENSMUSG00000021038	Vipas39	chr12	87238875	87238876	-	100	940	1	0	0	0	0	0	0	0	0	0	0	0	0	0	0	0	0	0	0	0	0	0	0	0	1	0	0	0	0	0	0	0	0	0	0	0.096989967	0.063545151	0.080267559	0.040133779	0.096989967	0.076923077
ENSMUSG00000021044_1_S	ENSMUSG00000021044	Adck1	chr12	88461723	88461724	+	100	532	1	0	0	0	0	0	0	0	0	0	0	0	0	0	0	0	0	0	1	0	0	0	0	0	0	0	0	0	0	1	0	0	0	0	0	0.073578595	0.033444816	0.046822742	0.056856187	0.063545151	0.08361204
ENSMUSG00000021062_1_S	ENSMUSG00000021062	Rab15	chr12	76797959	76797960	-	100	2283	1	0	0	0	0	0	0	0	0	0	0	0	0	0	0	0	0	0	1	0	0	1	0	0	0	0	0	0	0	0	0	0	0	0	0	0.066889632	0.046822742	0.060200669	0.066889632	0.100334448	0.076923077
ENSMUSG00000021067_3_P	ENSMUSG00000021067	Sav1	chr12	69966021	69966022	-	25.44129032	118	1	0	0	0	0	0	0	0	0	0	0	1	0	0	0	0	0	0	0	0	0	0	1	0	0	0	0	0	0	0	0	0	0	0	0	0.076923077	0.060200669	0.040133779	0.050167224	0.070234114	0.096989967
ENSMUSG00000021087_1_S	ENSMUSG00000021087	Rtn1	chr12	72211744	72211745	-	100	790	1	0	0	0	0	0	1	0	0	0	0	0	0	0	0	0	0	0	1	0	0	0	0	0	0	0	1	0	0	0	0	0	0	0	0	0.066889632	0.023411371	0.040133779	0.030100334	0.063545151	0.090301003
ENSMUSG00000021096_1_P	ENSMUSG00000021096	Ppm1a	chr12	72794572	72794573	+	66.3276129	832	1	0	0	0	0	0	0	0	0	0	0	0	0	1	0	0	1	0	0	0	0	0	0	0	1	0	0	0	0	0	0	0	0	0	0	0.073578595	0.056856187	0.08361204	0.030100334	0.100334448	0.107023411
ENSMUSG00000021102_1_S	ENSMUSG00000021102	Glrx5	chr12	105040893	105040894	+	100	444	0	0	0	0	0	0	0	0	1	0	0	0	0	0	0	0	0	0	1	0	0	0	0	0	0	0	0	0	0	0	0	0	1	0	0	0.046822742	0.036789298	0.060200669	0.046822742	0.070234114	0.093645485
ENSMUSG00000021111_1_P	ENSMUSG00000021111	Papola	chr12	105836896	105836897	+	0	37	0	0	0	0	0	0	0	0	0	1	0	0	0	0	0	0	0	0	0	0	0	0	0	0	0	0	0	0	0	0	0	0	1	0	0	0.083333333	0.022727273	0.106060606	0.022727273	0.098484848	0.037878788
ENSMUSG00000021112_1_P	ENSMUSG00000021112	Mpp5	chr12	78839092	78839093	+	0.005774194	1459	0	0	0	0	0	0	1	0	0	0	0	0	0	0	0	0	0	0	1	0	0	0	0	0	0	0	0	0	0	0	0	0	1	0	0	0.066889632	0.033444816	0.060200669	0.013377926	0.080267559	0.113712375
ENSMUSG00000021113_1_P	ENSMUSG00000021113	Snapc1	chr12	73984308	73984309	+	20.90164516	412	0	0	0	0	0	0	0	0	0	0	0	1	0	0	0	0	0	0	0	0	0	0	0	0	0	0	0	0	0	0	1	0	0	0	0	0.043478261	0.023411371	0.026755853	0.023411371	0.046822742	0.147157191
ENSMUSG00000021114_1_S	ENSMUSG00000021114	Atp6v1d	chr12	78842983	78842984	-	100	485	0	0	0	0	0	0	0	1	0	0	0	0	0	0	0	0	0	0	1	0	0	0	0	0	0	0	0	0	1	0	0	0	0	0	0	0.056856187	0.040133779	0.053511706	0.026755853	0.073578595	0.123745819
ENSMUSG00000021115_1_P	ENSMUSG00000021115	Vrk1	chr12	106075395	106075396	+	63.3286129	358	1	0	0	0	0	0	0	0	0	0	0	0	0	0	0	0	0	0	0	0	0	0	0	0	0	0	0	0	0	1	0	0	0	0	0	0.040133779	0.033444816	0.063545151	0.056856187	0.080267559	0.140468227
ENSMUSG00000021116_1_P	ENSMUSG00000021116	Eif2s1	chr12	78885318	78885319	+	83.50674194	403	1	0	0	0	0	0	0	0	0	0	0	1	0	0	0	0	0	0	0	0	0	0	0	0	0	0	0	0	0	0	1	0	0	0	0	0.10367893	0.033444816	0.08361204	0.043478261	0.063545151	0.120401338
ENSMUSG00000021131_1_S	ENSMUSG00000021131	Erh	chr12	80634026	80634027	-	100	398	1	1	0	0	0	0	0	0	0	0	0	0	0	0	0	0	0	0	0	0	0	0	0	0	0	0	1	0	0	0	0	0	0	0	0	0.053511706	0.033444816	0.056856187	0.056856187	0.070234114	0.133779264
ENSMUSG00000021133_1_P	ENSMUSG00000021133	4933426M11Rik	chr12	80878454	80878455	+	1.323451613	1334	0	0	0	0	0	0	0	0	0	0	0	0	0	0	0	0	0	0	1	0	0	0	0	0	0	0	0	0	0	0	0	0	1	0	0	0.063545151	0.063545151	0.063545151	0.046822742	0.107023411	0.046822742
ENSMUSG00000021134_1_P	ENSMUSG00000021134	Srsf5	chr12	80950352	80950353	+	65.72203226	375	0	0	0	0	0	0	0	0	1	0	0	0	0	0	0	0	0	0	1	0	0	0	0	0	0	0	0	0	0	0	0	0	0	0	1	0.030100334	0.02006689	0.033444816	0.063545151	0.066889632	0.173913043
ENSMUSG00000021136_1_S	ENSMUSG00000021136	Smoc1	chr12	81186413	81186414	+	100	1849	1	0	0	0	0	0	0	0	0	0	0	1	0	0	0	0	0	0	0	0	0	1	0	0	0	0	0	0	0	0	0	0	0	0	0	0.070234114	0.066889632	0.043478261	0.086956522	0.073578595	0.070234114
ENSMUSG00000021140_1_P	ENSMUSG00000021140	Pcnx	chr12	81996357	81996358	+	53.73048387	196	1	0	0	0	0	0	0	0	0	0	0	0	0	0	0	0	0	0	0	0	0	0	0	0	0	0	0	0	0	0	1	0	0	0	0	0.060200669	0.060200669	0.066889632	0.060200669	0.090301003	0.063545151
ENSMUSG00000021144_3_P	ENSMUSG00000021144	Mta1	chr12	113136871	113136872	+	8.792258065	204	0	0	0	0	0	0	0	0	0	0	0	0	0	0	0	0	0	0	0	0	0	0	0	0	0	0	0	0	0	0	1	0	0	0	0	0.093645485	0.090301003	0.046822742	0.056856187	0.076923077	0.023411371
ENSMUSG00000021149_3_P	ENSMUSG00000021149	Gtpbp4	chr13	8972626	8972627	-	88.60890323	495	0	0	0	0	0	0	0	1	0	0	0	0	0	0	0	0	0	0	1	0	0	0	1	0	0	0	0	0	0	0	0	0	0	0	0	0.056856187	0.033444816	0.046822742	0.053511706	0.073578595	0.127090301
ENSMUSG00000021178_1_S	ENSMUSG00000021178	Psmc1	chr12	100123363	100123364	+	100	172	1	0	0	0	0	0	0	0	0	0	0	0	0	0	0	0	0	0	1	0	0	0	0	0	0	0	0	0	0	0	1	0	0	0	0	0.060200669	0.056856187	0.070234114	0.073578595	0.086956522	0.060200669
ENSMUSG00000021189_1_S	ENSMUSG00000021189	Atxn3	chr12	101918899	101918900	-	100	4207	1	0	0	0	0	0	0	0	1	0	0	0	0	0	0	0	0	0	0	0	0	0	0	0	0	0	0	0	0	0	0	1	0	0	0	0.053511706	0.050167224	0.076923077	0.036789298	0.08361204	0.073578595
ENSMUSG00000021190_1_S	ENSMUSG00000021190	Lgmn	chr12	102394079	102394080	-	100	490	0	0	0	0	0	0	0	0	0	0	0	0	0	1	0	0	0	1	1	0	0	0	0	0	0	0	1	0	0	0	0	0	0	0	0	0.036789298	0.036789298	0.053511706	0.046822742	0.063545151	0.18729097
ENSMUSG00000021194_1_S	ENSMUSG00000021194	Chga	chr12	102565025	102565026	+	100	333	1	0	0	0	1	0	0	0	0	0	1	0	0	0	0	0	0	0	0	0	0	0	0	0	0	0	0	0	0	0	0	0	0	0	1	0.073578595	0.073578595	0.073578595	0.053511706	0.117056856	0.086956522
ENSMUSG00000021215_1_S	ENSMUSG00000021215	Net1	chr13	3882566	3882567	-	100	1503	0	0	0	0	0	0	0	0	1	0	0	1	0	0	0	1	0	0	1	0	0	0	0	0	0	0	0	0	0	0	0	1	0	0	0	0.063545151	0.016722408	0.046822742	0.060200669	0.036789298	0.10367893
ENSMUSG00000021224_1_S	ENSMUSG00000021224	Numb	chr12	83794072	83794073	-	100	1366	1	0	0	0	0	0	0	0	0	0	0	0	0	1	0	0	0	0	1	0	0	1	0	0	0	0	0	0	0	0	0	0	0	0	0	0.066889632	0.033444816	0.050167224	0.036789298	0.063545151	0.10367893
ENSMUSG00000021226_1_S	ENSMUSG00000021226	Acot2	chr12	83993885	83993886	+	100	806	1	0	0	0	0	0	0	0	1	0	0	0	0	0	0	1	0	0	1	0	0	0	0	0	0	0	1	0	0	0	0	0	0	0	0	0.137123746	0.040133779	0.033444816	0.026755853	0.043478261	0.056856187
ENSMUSG00000021238_2_P	ENSMUSG00000021238	Aldh6a1	chr12	84430830	84430831	-	44.74712903	1613	0	0	0	0	0	0	0	0	1	0	0	0	0	0	0	0	0	0	0	0	1	0	0	0	0	0	0	0	0	0	0	0	0	0	0	0.070234114	0.02006689	0.050167224	0.036789298	0.043478261	0.163879599
ENSMUSG00000021241_1_P	ENSMUSG00000021241	Isca2	chr12	84774803	84774804	+	5.096258065	87	0	0	0	0	0	0	0	0	0	0	0	0	0	0	0	0	0	0	0	0	0	0	0	0	0	0	0	0	0	0	0	0	1	0	0	0.076628352	0.045977011	0.072796935	0.068965517	0.08045977	0.061302682
ENSMUSG00000021252_1_S	ENSMUSG00000021252	0610007P14Rik	chr12	85815448	85815449	-	100	665	1	0	0	0	0	0	0	0	0	0	0	0	0	0	0	0	0	0	0	0	0	0	0	0	1	0	0	0	0	0	0	0	0	0	0	0.060200669	0.076923077	0.053511706	0.093645485	0.096989967	0.093645485
ENSMUSG00000021254_1_P	ENSMUSG00000021254	Gpatch2l	chr12	86289253	86289254	+	9.069064516	279	0	0	0	0	0	0	0	0	0	0	0	0	0	0	0	0	0	0	0	0	0	0	0	0	0	0	0	0	0	0	1	0	0	0	0	0.063545151	0.066889632	0.076923077	0.053511706	0.107023411	0.127090301
ENSMUSG00000021255_1_S	ENSMUSG00000021255	Esrrb	chr12	86521634	86521635	+	100	2570	1	0	0	0	0	0	0	0	0	0	0	0	0	0	0	0	0	1	1	0	0	0	0	0	0	0	0	0	0	0	0	0	1	0	0	0.070234114	0.040133779	0.060200669	0.056856187	0.060200669	0.053511706
ENSMUSG00000021257_1_S	ENSMUSG00000021257	Angel1	chr12	86700500	86700501	-	100	1780	1	0	0	0	0	0	0	0	0	0	0	0	0	0	0	0	0	0	0	0	0	0	0	0	0	0	0	0	0	0	0	0	0	1	0	0.076923077	0.053511706	0.066889632	0.080267559	0.080267559	0.107023411
ENSMUSG00000021258_1_S	ENSMUSG00000021258	Ccnk	chr12	108203357	108203358	+	100	657	1	0	0	0	0	0	0	0	0	0	0	0	0	0	0	0	0	0	1	0	0	0	0	0	0	0	0	0	0	0	0	1	0	0	0	0.050167224	0.030100334	0.08361204	0.056856187	0.100334448	0.08361204
ENSMUSG00000021262_1_S	ENSMUSG00000021262	Evl	chr12	108688512	108688513	+	100	447	1	0	0	0	0	0	0	0	0	0	0	0	1	0	0	0	0	0	0	0	0	0	0	0	0	0	0	0	0	0	0	0	1	0	0	0.096989967	0.066889632	0.060200669	0.040133779	0.070234114	0.113712375
ENSMUSG00000021264_1_P	ENSMUSG00000021264	Yy1	chr12	108816377	108816378	+	6.734258065	723	0	0	0	0	0	0	0	0	0	0	0	0	0	0	0	0	0	0	1	0	0	0	0	0	0	0	0	0	0	1	0	0	0	0	0	0.046822742	0.030100334	0.040133779	0.023411371	0.046822742	0.180602007
ENSMUSG00000021266_1_S	ENSMUSG00000021266	Wars	chr12	108860034	108860035	-	100	277	1	0	0	0	0	0	0	0	0	0	0	0	0	0	0	0	0	0	0	0	0	0	0	0	0	0	0	0	0	0	0	1	0	0	0	0.076923077	0.086956522	0.063545151	0.076923077	0.090301003	0.056856187
ENSMUSG00000021271_1_P	ENSMUSG00000021271	Zfp839	chr12	110869612	110869613	+	47.75729032	535	0	0	0	0	0	0	0	0	0	0	0	1	1	0	0	0	0	0	0	0	0	0	0	0	0	0	0	0	0	0	1	0	0	0	0	0.053511706	0.033444816	0.043478261	0.050167224	0.050167224	0.076923077
ENSMUSG00000021275_1_S	ENSMUSG00000021275	Tecpr2	chr12	110972385	110972386	+	100	3366	1	0	0	0	0	0	1	0	0	0	0	0	0	0	0	0	0	0	0	0	0	0	0	0	0	0	0	0	0	1	0	0	0	0	0	0.086956522	0.046822742	0.050167224	0.076923077	0.053511706	0.08361204
ENSMUSG00000021276_3_P	ENSMUSG00000021276	Cinp	chr12	110873685	110873686	-	22.66093548	241	0	0	0	0	0	0	0	0	0	0	0	1	0	0	0	0	1	0	0	0	0	0	0	0	0	0	0	0	1	0	0	0	0	0	0	0.090301003	0.093645485	0.060200669	0.073578595	0.107023411	0.033444816
ENSMUSG00000021277_1_P	ENSMUSG00000021277	Traf3	chr12	111262552	111262553	+	7.494806452	493	0	0	0	0	1	0	0	0	0	0	0	0	0	0	0	0	0	0	0	0	0	0	0	0	0	0	0	0	0	0	1	0	0	0	0	0.08361204	0.02006689	0.060200669	0.036789298	0.053511706	0.107023411
ENSMUSG00000021279_1_S	ENSMUSG00000021279	Cdc42bpb	chr12	111292976	111292977	-	100	1124	1	0	0	0	0	0	0	0	0	0	0	0	0	0	0	0	0	0	1	0	0	0	0	0	0	0	0	0	0	0	0	0	0	0	1	0.080267559	0.076923077	0.043478261	0.080267559	0.070234114	0.100334448
ENSMUSG00000021290_1_S	ENSMUSG00000021290	2010107E04Rik	chr12	111961376	111961377	-	100	133	1	0	0	0	0	0	0	0	0	0	0	0	0	0	0	0	0	0	1	0	0	0	0	0	0	0	0	0	0	0	0	1	0	0	0	0.080745342	0.049689441	0.049689441	0.037267081	0.074534161	0.049689441
ENSMUSG00000021302_1_S	ENSMUSG00000021302	Ggps1	chr13	14053679	14053680	-	100	14	1	1	0	0	0	0	0	0	0	0	0	0	1	0	0	0	0	0	0	1	0	0	0	0	0	0	0	0	0	0	0	0	0	0	0	0.08361204	0.043478261	0.046822742	0.043478261	0.066889632	0.070234114
ENSMUSG00000021306_1_S	ENSMUSG00000021306	Gpr137b	chr13	13359128	13359129	-	100	183	1	0	0	0	0	0	0	0	0	0	0	0	1	0	0	0	0	0	0	0	1	0	0	0	0	0	0	0	0	0	0	0	0	0	0	0.098639456	0.074829932	0.047619048	0.051020408	0.088435374	0.091836735
ENSMUSG00000021314_1_S	ENSMUSG00000021314	Amph	chr13	19150914	19150915	+	100	1072	1	0	0	0	0	0	0	0	0	0	0	0	0	0	0	0	0	0	1	0	0	1	0	0	0	0	0	0	0	0	0	0	0	0	0	0.076923077	0.056856187	0.070234114	0.043478261	0.086956522	0.066889632
ENSMUSG00000021326_1_P	ENSMUSG00000021326	Trim27	chr13	21192862	21192863	+	95.44019355	238	1	0	0	0	0	0	0	0	0	0	0	0	0	0	0	0	0	0	1	0	0	0	0	0	0	0	0	0	0	0	0	0	1	0	0	0.063545151	0.026755853	0.080267559	0.050167224	0.066889632	0.08361204
ENSMUSG00000021327_1_S	ENSMUSG00000021327	Zkscan3	chr13	21387002	21387003	-	100	796	1	0	0	0	0	0	0	0	0	0	0	0	0	0	0	0	0	0	0	0	1	0	0	0	0	0	0	0	0	0	0	0	0	0	0	0.050167224	0.030100334	0.046822742	0.030100334	0.063545151	0.137123746
ENSMUSG00000021338_1_S	ENSMUSG00000021338	Lrrc16a	chr13	24012657	24012658	-	100	669	0	0	0	0	0	0	0	0	0	0	0	1	0	0	0	0	0	0	1	0	0	0	0	0	0	0	0	0	0	0	0	0	0	0	1	0.080267559	0.036789298	0.043478261	0.033444816	0.046822742	0.127090301
ENSMUSG00000021340_1_S	ENSMUSG00000021340	Gpld1	chr13	24990752	24990753	+	100	631	1	0	0	0	0	0	0	0	0	0	0	0	0	0	0	0	0	0	0	0	0	0	0	0	0	0	0	0	0	0	1	0	0	0	0	0.056856187	0.073578595	0.053511706	0.066889632	0.107023411	0.070234114
ENSMUSG00000021357_3_P	ENSMUSG00000021357	Exoc2	chr13	30815102	30815103	-	21.09577419	195	1	0	0	0	0	0	0	0	0	0	0	0	0	0	0	0	0	0	0	0	0	0	0	1	0	0	0	0	0	0	0	0	0	0	0	0.114583333	0.083333333	0.065972222	0.027777778	0.065972222	0.079861111
ENSMUSG00000021361_1_S	ENSMUSG00000021361	Tmem14c	chr13	41022580	41022581	+	100	421	1	0	0	0	0	0	0	0	0	0	0	0	0	0	0	0	0	0	0	0	0	0	0	0	0	0	0	0	0	0	0	0	1	0	0	0.073578595	0.066889632	0.060200669	0.076923077	0.070234114	0.073578595
ENSMUSG00000021368_1_S	ENSMUSG00000021368	Tbc1d7	chr13	43151723	43151724	-	100	170	0	0	0	0	0	0	0	1	0	0	0	0	1	0	0	0	0	0	1	0	0	0	0	0	1	0	0	0	0	0	0	0	0	0	0	0.109375	0.06640625	0.07421875	0.05078125	0.08203125	0.03515625
ENSMUSG00000021374_3_P	ENSMUSG00000021374	Nup153	chr13	46680611	46680612	-	34.85987097	546	0	0	0	0	0	0	0	0	1	0	0	0	0	0	0	0	0	0	1	0	0	0	0	1	0	0	0	0	0	0	0	0	0	0	0	0.030100334	0.040133779	0.033444816	0.053511706	0.046822742	0.070234114
ENSMUSG00000021375_1_S	ENSMUSG00000021375	Kif13a	chr13	46749091	46749092	-	100	1514	0	0	1	0	0	0	0	0	0	0	0	0	0	0	0	0	0	0	1	0	0	0	0	0	0	0	1	0	0	0	0	0	0	0	0	0.043478261	0.033444816	0.043478261	0.033444816	0.08361204	0.107023411
ENSMUSG00000021376_1_S	ENSMUSG00000021376	Tpmt	chr13	47025169	47025170	-	100	195	0	0	0	0	0	0	0	0	1	0	0	0	0	0	0	0	0	0	0	0	0	1	0	0	0	0	0	0	0	0	0	0	0	0	0	0.076923077	0.043478261	0.033444816	0.043478261	0.056856187	0.080267559
ENSMUSG00000021392_1_P	ENSMUSG00000021392	Nol8	chr13	49678830	49678831	+	40.99251613	395	1	0	0	0	0	0	0	0	0	0	0	0	0	0	0	0	0	0	0	0	0	0	0	0	0	0	0	0	0	0	1	0	0	0	0	0.080267559	0.02006689	0.060200669	0.036789298	0.060200669	0.107023411
ENSMUSG00000021395_1_P	ENSMUSG00000021395	Spin1	chr13	51150074	51150075	+	0.642387097	914	1	0	0	0	0	0	0	0	0	0	0	0	1	0	0	0	0	0	0	0	0	0	0	0	0	0	0	0	0	0	0	0	1	0	0	0.060200669	0.026755853	0.050167224	0.043478261	0.053511706	0.16722408
ENSMUSG00000021400_1_S	ENSMUSG00000021400	Wrnip1	chr13	32822608	32822609	+	100	450	1	0	0	0	0	0	0	0	0	0	0	0	0	0	0	0	0	0	1	0	0	0	0	0	0	0	0	0	1	0	0	0	0	0	0	0.053511706	0.033444816	0.040133779	0.030100334	0.043478261	0.160535117
ENSMUSG00000021408_1_P	ENSMUSG00000021408	Ripk1	chr13	34033679	34033680	+	0	898	1	0	0	0	0	0	0	0	0	0	0	0	0	0	0	0	0	0	0	0	0	0	0	0	0	0	1	0	0	0	0	0	0	0	0	0.070234114	0.066889632	0.076923077	0.060200669	0.110367893	0.073578595
ENSMUSG00000021413_1_P	ENSMUSG00000021413	Prpf4b	chr13	34901897	34901898	+	22.50667742	302	0	0	0	0	0	0	0	0	0	1	0	0	0	0	0	0	0	0	1	0	0	0	0	0	0	0	0	0	0	0	0	0	1	0	0	0.060200669	0.033444816	0.030100334	0.023411371	0.036789298	0.127090301
ENSMUSG00000021417_1_S	ENSMUSG00000021417	Eci2	chr13	34977735	34977736	-	100	175	1	0	0	0	0	0	0	0	0	1	1	0	0	0	0	0	0	0	0	0	0	0	0	0	0	0	1	0	0	0	0	0	0	0	0	0.086956522	0.063545151	0.066889632	0.036789298	0.080267559	0.056856187
ENSMUSG00000021418_3_P	ENSMUSG00000021418	Rpp40	chr13	35896703	35896704	-	83.68470968	23	0	0	0	0	0	0	0	0	0	1	0	0	0	0	0	0	0	0	0	0	0	0	0	0	0	0	0	0	1	0	0	0	0	0	0	0.090497738	0.058823529	0.045248869	0.07239819	0.054298643	0.090497738
ENSMUSG00000021420_1_S	ENSMUSG00000021420	Fars2	chr13	36537591	36537592	+	100	153	1	0	0	0	0	0	0	0	0	0	0	0	0	0	0	0	0	0	0	0	0	0	0	0	0	0	0	0	0	0	0	0	1	0	0	0.109965636	0.072164948	0.04467354	0.089347079	0.058419244	0.041237113
ENSMUSG00000021428_1_P	ENSMUSG00000021428	Riok1	chr13	38061139	38061140	+	37.63403226	275	0	0	0	0	0	0	0	0	0	0	0	0	0	0	0	0	0	0	1	0	0	0	0	0	0	0	0	0	0	0	0	0	0	1	0	0.066889632	0.040133779	0.060200669	0.063545151	0.063545151	0.130434783
ENSMUSG00000021431_1_P	ENSMUSG00000021431	Snrnp48	chr13	38226992	38226993	+	11.75893548	71	1	0	0	0	0	0	0	0	0	0	0	0	0	0	0	1	0	0	1	1	0	0	0	0	0	0	0	0	0	0	0	0	0	0	0	0.058823529	0.033613445	0.025210084	0.033613445	0.033613445	0.075630252
ENSMUSG00000021432_1_S	ENSMUSG00000021432	Slc35b3	chr13	38932308	38932309	-	100	457	1	0	0	0	0	0	0	0	0	0	0	1	0	0	0	0	0	0	0	0	0	0	0	0	0	0	0	0	0	0	0	0	0	0	1	0.056856187	0.036789298	0.056856187	0.030100334	0.063545151	0.107023411
ENSMUSG00000021453_1_S	ENSMUSG00000021453	Gadd45g	chr13	51848487	51848488	+	100	509	1	0	0	0	0	0	0	0	0	0	0	0	0	1	0	0	0	0	0	0	0	0	0	0	0	0	0	0	0	0	0	0	0	0	1	0.070234114	0.100334448	0.030100334	0.096989967	0.070234114	0.063545151
ENSMUSG00000021460_1_S	ENSMUSG00000021460	Auh	chr13	52835118	52835119	-	100	355	1	1	0	0	0	0	0	0	0	0	0	0	0	0	0	0	0	0	1	0	0	0	1	0	0	0	0	0	0	0	0	0	0	0	0	0.073578595	0.050167224	0.050167224	0.036789298	0.046822742	0.100334448
ENSMUSG00000021474_1_S	ENSMUSG00000021474	Sfxn1	chr13	54108105	54108106	+	100	1503	0	0	0	0	0	1	0	0	1	0	0	0	0	1	0	0	0	0	1	0	0	0	0	0	0	0	0	0	0	0	0	0	1	0	0	0.063545151	0.050167224	0.046822742	0.046822742	0.066889632	0.08361204
ENSMUSG00000021476_1_P	ENSMUSG00000021476	Habp4	chr13	64185425	64185426	+	0	97	0	0	0	1	0	0	0	0	0	0	0	0	0	0	0	0	0	0	0	0	0	0	0	0	0	0	1	0	0	0	0	0	0	0	0	0.065359477	0.071895425	0.045751634	0.019607843	0.08496732	0.058823529
ENSMUSG00000021481_1_S	ENSMUSG00000021481	Zfp346	chr13	55134824	55134825	+	100	2431	1	0	0	0	0	0	0	0	0	0	0	0	0	0	0	0	0	0	1	0	0	0	0	0	0	1	0	0	0	0	0	0	0	0	0	0.056856187	0.053511706	0.066889632	0.046822742	0.100334448	0.120401338
ENSMUSG00000021482_1_S	ENSMUSG00000021482	Aaed1	chr13	64291872	64291873	-	100	228	0	0	0	0	1	0	0	0	0	0	0	1	0	0	0	1	0	0	0	0	0	0	0	0	0	0	1	0	0	0	0	0	0	0	0	0.086956522	0.036789298	0.043478261	0.046822742	0.063545151	0.086956522
ENSMUSG00000021483_1_S	ENSMUSG00000021483	Cdk20	chr13	64439719	64439720	+	100	742	1	0	0	0	0	0	0	1	0	0	0	0	0	0	0	0	0	0	0	0	0	0	0	0	0	0	0	0	0	0	0	0	1	0	0	0.086956522	0.056856187	0.073578595	0.100334448	0.066889632	0.056856187
ENSMUSG00000021494_1_S	ENSMUSG00000021494	Ddx41	chr13	55530417	55530418	-	100	177	0	0	0	0	0	0	0	0	1	0	0	0	0	0	0	0	0	0	0	1	0	0	0	0	0	0	0	0	0	0	0	0	0	0	0	0.107023411	0.090301003	0.070234114	0.050167224	0.100334448	0.060200669
ENSMUSG00000021497_1_P	ENSMUSG00000021497	Txndc15	chr13	55726058	55726059	+	17.57551613	196	0	0	0	0	0	0	0	0	0	0	0	0	0	0	0	0	0	0	0	0	0	0	0	0	0	0	0	0	0	1	0	0	0	0	0	0.073578595	0.033444816	0.056856187	0.043478261	0.066889632	0.100334448
ENSMUSG00000021501_1_S	ENSMUSG00000021501	Caml	chr13	55632412	55632413	+	100	413	1	0	0	0	0	1	0	0	0	0	0	0	0	0	0	0	0	0	1	0	0	0	0	0	0	0	0	0	0	0	1	0	0	0	0	0.046822742	0.026755853	0.080267559	0.030100334	0.093645485	0.107023411
ENSMUSG00000021504_2_P	ENSMUSG00000021504	B4galt7	chr13	55609906	55609907	+	15.72319355	533	0	1	0	0	0	0	0	0	0	0	0	0	0	0	0	0	0	0	1	0	0	0	0	0	0	0	0	0	0	1	0	0	0	0	0	0.086956522	0.086956522	0.040133779	0.076923077	0.08361204	0.016722408
ENSMUSG00000021518_1_P	ENSMUSG00000021518	Ptdss1	chr13	66997470	66997471	+	21.95741935	394	0	0	0	0	0	1	0	0	0	0	0	0	0	0	0	0	0	0	1	0	0	0	0	0	0	0	0	0	0	0	1	0	0	0	0	0.053511706	0.056856187	0.063545151	0.076923077	0.10367893	0.066889632
ENSMUSG00000021520_1_S	ENSMUSG00000021520	Uqcrb	chr13	66900599	66900600	-	100	149	1	0	0	0	0	0	0	0	0	0	0	0	0	0	0	1	0	0	0	0	0	0	0	0	0	0	1	0	0	0	0	0	0	0	0	0.053097345	0.013274336	0.048672566	0.048672566	0.057522124	0.123893805
ENSMUSG00000021532_1_S	ENSMUSG00000021532	Fastkd3	chr13	68592292	68592293	+	100	264	1	0	0	0	0	0	0	1	0	0	0	0	0	0	0	0	1	0	0	0	0	0	0	0	0	0	0	0	0	0	0	1	0	0	0	0.046822742	0.040133779	0.056856187	0.050167224	0.060200669	0.10367893
ENSMUSG00000021537_1_P	ENSMUSG00000021537	Cetn3	chr13	81796915	81796916	+	72.57832258	219	0	0	1	0	0	0	0	0	0	0	0	1	0	0	0	0	0	0	1	0	0	0	0	0	0	0	0	0	0	0	0	0	1	0	0	0.080152672	0.015267176	0.061068702	0.015267176	0.045801527	0.129770992
ENSMUSG00000021548_2_P	ENSMUSG00000021548	Ccnh	chr13	85212909	85212910	+	13.25725806	132	0	0	0	0	1	0	0	0	1	0	0	0	0	0	0	0	0	0	0	0	0	0	1	0	0	0	0	0	0	0	0	0	0	0	0	0.052941176	0.017647059	0.041176471	0.029411765	0.064705882	0.094117647
ENSMUSG00000021552_1_S	ENSMUSG00000021552	Gkap1	chr13	58233348	58233349	-	100	262	1	0	0	0	0	0	0	0	0	0	0	0	0	0	0	0	0	0	0	0	0	1	0	0	0	0	0	0	0	0	0	0	0	0	0	0.070234114	0.040133779	0.056856187	0.036789298	0.073578595	0.143812709
ENSMUSG00000021557_2_P	ENSMUSG00000021557	Agtpbp1	chr13	59449971	59449972	-	61.47122581	165	1	0	0	0	1	0	0	0	0	0	0	0	0	0	0	0	0	0	0	0	0	0	1	0	0	0	0	0	0	0	0	0	0	0	0	0.063545151	0.036789298	0.033444816	0.036789298	0.046822742	0.113712375
ENSMUSG00000021559_1_S	ENSMUSG00000021559	Dapk1	chr13	60763184	60763185	+	100	1318	1	0	0	0	0	0	0	0	0	0	0	1	0	0	0	0	0	0	0	0	0	0	0	0	0	0	0	0	0	0	0	0	1	0	0	0.040133779	0.013377926	0.060200669	0.050167224	0.056856187	0.147157191
ENSMUSG00000021576_2_P	ENSMUSG00000021576	Pdcd6	chr13	74303521	74303522	-	98.69680645	428	1	0	0	0	0	0	0	0	0	0	0	0	0	0	0	0	0	0	0	0	0	1	0	0	0	0	0	0	0	0	0	0	0	0	0	0.053511706	0.046822742	0.043478261	0.030100334	0.086956522	0.107023411
ENSMUSG00000021589_1_S	ENSMUSG00000021589	Rhobtb3	chr13	75869536	75869537	-	100	2809	1	0	0	0	0	0	0	0	0	0	0	0	0	1	0	0	0	0	1	0	0	1	0	0	0	0	0	0	0	0	0	0	0	0	0	0.056856187	0.026755853	0.030100334	0.016722408	0.046822742	0.170568562
ENSMUSG00000021595_3_P	ENSMUSG00000021595	Nsun2	chr13	69634085	69634086	+	4.291290323	235	0	0	0	0	0	0	0	1	0	0	0	0	0	0	0	0	0	0	0	0	0	0	0	0	0	0	0	0	0	1	0	0	0	0	0	0.066889632	0.053511706	0.060200669	0.053511706	0.073578595	0.070234114
ENSMUSG00000021597_1_S	ENSMUSG00000021597	Ankrd32	chr13	77043087	77043088	-	100	461	1	0	0	0	0	0	0	0	0	0	0	0	0	0	0	0	0	0	1	0	0	0	1	0	0	0	0	0	0	0	0	0	0	0	0	0.050167224	0.016722408	0.060200669	0.02006689	0.053511706	0.180602007
ENSMUSG00000021598_1_S	ENSMUSG00000021598	Med10	chr13	69816093	69816094	+	100	405	1	0	0	0	0	0	0	0	0	0	0	0	0	0	0	0	0	0	1	0	0	0	0	0	0	0	0	0	0	0	1	0	0	0	0	0.063545151	0.036789298	0.066889632	0.066889632	0.080267559	0.113712375
ENSMUSG00000021606_1_S	ENSMUSG00000021606	Ndufs6	chr13	73319872	73319873	-	100	122	1	0	0	0	0	0	0	0	0	0	0	0	0	0	0	0	0	0	0	0	0	0	0	0	0	0	0	0	0	0	1	0	0	0	0	0.07486631	0.058823529	0.064171123	0.080213904	0.096256684	0.032085561
ENSMUSG00000021607_1_P	ENSMUSG00000021607	Mrpl36	chr13	73331757	73331758	+	40.22819355	77	1	0	0	0	0	0	0	0	0	0	0	0	0	0	0	0	0	0	1	0	0	0	0	0	0	0	0	0	0	1	0	0	0	0	0	0.076923077	0.08361204	0.070234114	0.046822742	0.08361204	0.053511706
ENSMUSG00000021608_1_S	ENSMUSG00000021608	Lpcat1	chr13	73516421	73516422	+	100	1884	1	0	0	0	0	0	0	0	0	0	0	0	0	0	0	0	0	0	0	0	0	0	0	0	0	0	0	0	1	0	0	0	0	0	0	0.060200669	0.063545151	0.060200669	0.100334448	0.073578595	0.043478261
ENSMUSG00000021621_1_S	ENSMUSG00000021621	Zcchc9	chr13	91796522	91796523	-	100	613	1	0	0	0	0	0	0	0	0	0	0	0	0	0	0	1	0	0	1	0	0	0	0	0	1	0	0	0	0	0	0	0	0	0	0	0.063545151	0.036789298	0.053511706	0.003344482	0.063545151	0.113712375
ENSMUSG00000021629_3_P	ENSMUSG00000021629	Slc30a5	chr13	100802797	100802798	-	82.86496774	493	0	0	0	0	0	0	0	0	0	0	0	1	0	0	0	1	0	0	0	0	0	0	0	0	0	1	0	0	0	0	0	0	0	0	0	0.060200669	0.02006689	0.060200669	0.026755853	0.056856187	0.123745819
ENSMUSG00000021635_2_P	ENSMUSG00000021635	Rad17	chr13	100617279	100617280	-	21.63370968	364	1	0	0	0	0	0	0	0	0	0	0	1	0	0	0	0	0	0	0	0	0	0	0	0	0	0	0	0	1	0	0	0	0	0	0	0.053511706	0.023411371	0.053511706	0.040133779	0.053511706	0.100334448
ENSMUSG00000021639_3_P	ENSMUSG00000021639	Gtf2h2	chr13	100468790	100468791	-	78.53422581	116	1	0	0	0	0	0	0	0	1	0	0	0	0	0	0	0	0	0	1	0	0	0	0	0	0	0	0	0	0	0	0	0	0	0	1	0.072340426	0.017021277	0.063829787	0.021276596	0.063829787	0.106382979
ENSMUSG00000021646_1_S	ENSMUSG00000021646	Mccc2	chr13	99948533	99948534	-	100	305	1	0	0	0	0	0	0	0	0	0	0	0	0	0	0	0	0	0	0	0	0	0	0	0	0	1	0	0	0	0	0	0	0	0	0	0.063545151	0.036789298	0.040133779	0.013377926	0.066889632	0.153846154
ENSMUSG00000021650_1_S	ENSMUSG00000021650	Ptcd2	chr13	99319650	99319651	-	100	518	1	1	0	0	0	0	0	0	0	0	0	0	0	0	0	0	0	1	0	0	1	0	0	0	0	0	0	0	0	0	0	0	0	0	0	0.070234114	0.050167224	0.086956522	0.073578595	0.08361204	0.073578595
ENSMUSG00000021660_1_S	ENSMUSG00000021660	Btf3	chr13	98309896	98309897	-	100	258	1	0	0	0	0	0	0	0	0	0	0	0	0	0	0	0	0	0	0	0	0	0	1	0	0	0	0	0	0	0	0	0	0	0	0	0.036789298	0.056856187	0.043478261	0.043478261	0.080267559	0.147157191
ENSMUSG00000021668_2_P	ENSMUSG00000021668	Polk	chr13	96480795	96480796	-	82.71306452	1374	0	0	0	0	0	1	0	0	1	0	0	1	0	0	0	0	0	0	0	0	0	0	0	0	1	0	0	0	0	0	0	0	0	0	0	0.050167224	0.030100334	0.026755853	0.026755853	0.076923077	0.133779264
ENSMUSG00000021681_1_S	ENSMUSG00000021681	Aggf1	chr13	95350672	95350673	-	100	829	1	0	0	0	0	0	0	0	0	0	0	1	0	0	0	0	0	0	0	0	0	0	0	0	0	0	0	0	0	0	0	0	0	0	1	0.060200669	0.050167224	0.040133779	0.046822742	0.070234114	0.117056856
ENSMUSG00000021694_1_P	ENSMUSG00000021694	Ercc8	chr13	108194510	108194511	+	51.13609677	387	0	0	0	0	1	0	0	0	0	0	0	0	0	0	0	0	0	0	0	0	0	0	0	0	0	0	0	0	0	0	1	0	0	0	0	0.040133779	0.040133779	0.060200669	0.050167224	0.093645485	0.10367893
ENSMUSG00000021699_1_S	ENSMUSG00000021699	Pde4d	chr13	109952043	109952044	+	100	700	0	0	0	0	0	0	0	0	0	0	0	0	0	1	0	1	0	0	1	0	0	0	0	0	0	0	0	0	0	0	0	0	1	0	0	0.076923077	0.030100334	0.053511706	0.030100334	0.063545151	0.10367893
ENSMUSG00000021703_1_S	ENSMUSG00000021703	Serinc5	chr13	92711943	92711944	+	100	3807	1	0	0	0	0	0	0	0	0	0	0	0	0	0	0	0	0	0	0	0	0	0	0	0	0	0	0	0	0	1	0	0	0	0	0	0.043478261	0.033444816	0.033444816	0.023411371	0.070234114	0.193979933
ENSMUSG00000021709_1_S	ENSMUSG00000021709	Erbb2ip	chr13	103818787	103818788	-	100	1911	0	0	0	0	0	0	0	0	0	0	0	0	0	1	0	0	0	0	1	0	0	0	0	0	0	0	0	0	0	0	0	0	0	1	0	0.053511706	0.02006689	0.050167224	0.010033445	0.060200669	0.190635452
ENSMUSG00000021710_2_P	ENSMUSG00000021710	Nln	chr13	104024680	104024681	-	40.716	265	0	0	0	0	0	0	0	0	0	1	1	0	0	0	0	0	0	0	1	0	0	0	0	0	0	1	0	0	0	0	0	0	0	0	0	0.050167224	0.040133779	0.040133779	0.053511706	0.060200669	0.113712375
ENSMUSG00000021713_3_P	ENSMUSG00000021713	Ppwd1	chr13	104205380	104205381	-	16.22067742	123	0	0	0	0	1	0	0	0	0	0	0	1	0	0	0	0	0	0	0	0	0	0	0	0	0	0	0	0	0	0	0	0	0	0	1	0.082706767	0.030075188	0.041353383	0.041353383	0.052631579	0.101503759
ENSMUSG00000021715_2_P	ENSMUSG00000021715	Cwc27	chr13	104631327	104631328	-	87.89329032	248	1	0	0	0	0	0	1	0	0	0	0	0	0	0	0	0	0	0	1	0	0	0	0	0	0	0	0	0	0	0	0	0	0	0	1	0.043478261	0.043478261	0.056856187	0.066889632	0.063545151	0.093645485
ENSMUSG00000021731_3_P	ENSMUSG00000021731	Mrps30	chr13	118380265	118380266	-	67.58945161	87	0	0	0	0	0	0	0	0	1	0	0	0	0	0	0	0	0	0	0	0	0	0	0	0	0	0	0	0	0	0	0	1	0	0	0	0.060200669	0.033444816	0.046822742	0.053511706	0.066889632	0.080267559
ENSMUSG00000021737_1_S	ENSMUSG00000021737	Psmd6	chr14	14112171	14112172	-	100	118	1	0	0	0	0	0	0	0	0	0	0	0	0	0	0	0	0	0	0	0	0	0	0	0	0	0	0	0	0	0	0	0	0	0	1	0.088785047	0.037383178	0.065420561	0.023364486	0.074766355	0.126168224
ENSMUSG00000021745_2_P	ENSMUSG00000021745	Ptprg	chr14	12238572	12238573	+	39.88712903	700	1	0	0	0	0	0	0	0	0	0	0	0	0	0	1	0	0	0	0	0	0	0	0	0	0	0	0	0	0	1	0	0	0	0	0	0.080267559	0.030100334	0.066889632	0.053511706	0.066889632	0.120401338
ENSMUSG00000021748_3_P	ENSMUSG00000021748	Pdhb	chr14	8166280	8166281	-	2.612129032	55	0	0	0	0	0	0	0	0	0	0	0	0	0	0	0	0	0	0	0	0	0	0	0	0	0	0	1	0	0	0	0	0	0	0	0	0.06	0.045	0.075	0.03	0.09	0.075
ENSMUSG00000021752_1_S	ENSMUSG00000021752	Kctd6	chr14	8223585	8223586	+	100	713	1	0	0	0	0	0	0	0	1	0	0	0	0	0	0	0	0	0	0	0	0	0	0	0	0	0	0	0	0	0	1	0	0	0	0	0.056856187	0.026755853	0.050167224	0.050167224	0.066889632	0.086956522
ENSMUSG00000021756_1_P	ENSMUSG00000021756	Il6st	chr13	112506840	112506841	+	70.82977419	2396	1	0	0	0	0	0	0	0	0	0	0	0	0	0	0	0	0	0	1	1	0	0	0	0	0	0	0	0	0	0	0	0	0	0	0	0.060200669	0.060200669	0.063545151	0.056856187	0.076923077	0.063545151
ENSMUSG00000021760_1_S	ENSMUSG00000021760	Gpx8	chr13	113042752	113042753	-	100	383	1	0	0	0	1	1	0	0	0	0	0	1	0	0	0	0	0	0	0	0	0	1	0	0	0	0	0	0	0	0	0	0	0	0	0	0.063545151	0.023411371	0.040133779	0.053511706	0.073578595	0.063545151
ENSMUSG00000021764_2_P	ENSMUSG00000021764	Ndufs4	chr13	114288651	114288652	-	95.93512903	111	1	0	0	0	0	0	0	0	0	0	0	0	0	0	0	0	0	0	0	0	0	0	0	1	0	0	0	0	0	0	0	0	0	0	0	0.051401869	0.037383178	0.056074766	0.042056075	0.088785047	0.060747664
ENSMUSG00000021767_1_P	ENSMUSG00000021767	Kat6b	chr14	21672132	21672133	+	83.33735484	1260	1	0	0	0	0	0	0	0	0	1	0	0	0	0	0	0	0	0	0	0	0	1	0	0	0	0	0	0	0	0	0	0	0	0	0	0.056856187	0.060200669	0.040133779	0.040133779	0.063545151	0.100334448
ENSMUSG00000021770_1_P	ENSMUSG00000021770	Samd8	chr14	21793315	21793316	+	0	75	0	0	0	0	1	1	0	0	0	0	0	0	0	0	0	0	0	0	1	0	1	0	0	0	0	0	0	0	0	0	0	0	0	0	0	0.063545151	0.026755853	0.050167224	0.030100334	0.063545151	0.123745819
ENSMUSG00000021775_3_P	ENSMUSG00000021775	Nr1d2	chr14	18205079	18205080	-	3.912967742	1605	0	0	0	0	0	0	0	0	0	0	1	0	0	0	0	0	0	0	1	0	0	1	0	0	0	0	0	0	0	0	0	0	0	0	0	0.050167224	0.033444816	0.026755853	0.036789298	0.063545151	0.127090301
ENSMUSG00000021782_1_S	ENSMUSG00000021782	Dlg5	chr14	24133952	24133953	-	100	1617	1	0	0	0	0	0	0	0	0	0	0	0	0	1	0	0	0	0	1	0	0	0	1	0	0	0	0	0	0	0	0	0	0	0	0	0.093645485	0.060200669	0.056856187	0.076923077	0.070234114	0.073578595
ENSMUSG00000021785_1_P	ENSMUSG00000021785	Ngly1	chr14	16311535	16311536	+	87.37964516	502	1	0	0	0	0	0	0	0	0	0	0	0	0	0	0	0	0	0	0	0	0	0	0	0	0	0	0	0	0	0	1	0	0	0	0	0.053511706	0.023411371	0.050167224	0.026755853	0.056856187	0.130434783
ENSMUSG00000021786_1_S	ENSMUSG00000021786	Oxsm	chr14	16240613	16240614	-	100	54	0	0	0	0	0	0	0	0	0	1	0	1	0	0	0	1	0	0	1	0	0	0	0	0	0	0	0	0	0	0	0	0	0	0	1	0.073578595	0.046822742	0.043478261	0.086956522	0.080267559	0.096989967
ENSMUSG00000021792_1_S	ENSMUSG00000021792	Fam213a	chr14	40993732	40993733	-	100	791	1	0	0	0	0	0	0	0	0	0	0	0	0	0	0	0	0	0	0	0	0	0	0	0	0	0	0	0	0	0	0	0	1	0	0	0.090301003	0.023411371	0.066889632	0.036789298	0.093645485	0.093645485
ENSMUSG00000021810_3_P	ENSMUSG00000021810	Ecd	chr14	20320375	20320376	-	38.13709677	348	0	0	0	0	0	0	0	1	0	0	0	0	0	0	0	0	0	0	0	0	1	0	0	0	0	0	0	0	0	0	0	0	0	0	0	0.076923077	0.050167224	0.066889632	0.056856187	0.063545151	0.073578595
ENSMUSG00000021811_3_P	ENSMUSG00000021811	Dnajc9	chr14	20384973	20384974	-	38.34512903	388	1	0	0	0	0	0	0	0	0	0	0	0	0	0	0	0	0	0	0	0	0	0	0	0	0	0	0	0	0	0	0	0	0	0	1	0.043478261	0.046822742	0.063545151	0.060200669	0.096989967	0.096989967
ENSMUSG00000021814_2_P	ENSMUSG00000021814	Anxa7	chr14	20456230	20456231	-	3.269741935	248	0	0	0	0	0	0	0	0	0	0	0	0	0	0	0	0	0	0	1	0	0	0	0	0	0	0	0	0	0	0	0	0	0	0	1	0.066889632	0.046822742	0.053511706	0.050167224	0.066889632	0.107023411
ENSMUSG00000021831_3_P	ENSMUSG00000021831	Ero1l	chr14	45285863	45285864	-	21.8003871	164	0	0	0	0	0	0	0	1	0	0	0	0	0	0	0	0	0	0	0	0	0	0	0	0	1	0	0	0	0	0	0	0	0	0	0	0.066964286	0.040178571	0.044642857	0.049107143	0.066964286	0.098214286
ENSMUSG00000021832_1_P	ENSMUSG00000021832	Psmc6	chr14	45348830	45348831	+	52.46116129	130	1	0	0	0	0	0	0	0	1	0	0	0	0	0	0	0	0	0	1	0	0	0	0	0	0	0	0	0	0	0	1	0	0	0	0	0.068548387	0.040322581	0.036290323	0.048387097	0.040322581	0.072580645
ENSMUSG00000021840_1_P	ENSMUSG00000021840	Mapk1ip1l	chr14	47319615	47319616	+	4.856354839	193	0	0	0	0	0	0	0	0	0	0	1	0	0	0	0	0	0	0	0	0	0	0	0	0	0	0	0	0	0	0	0	0	1	0	0	0.068627451	0.053921569	0.039215686	0.044117647	0.039215686	0.093137255
ENSMUSG00000021868_1_P	ENSMUSG00000021868	Ppif	chr14	25700404	25700405	+	49.18145161	803	1	0	0	0	1	0	0	0	0	0	0	0	1	0	0	0	0	0	0	0	0	0	0	0	0	0	0	0	0	1	0	0	0	0	0	0.056856187	0.060200669	0.076923077	0.046822742	0.107023411	0.066889632
ENSMUSG00000021871_1_S	ENSMUSG00000021871	Pnp	chr14	50952011	50952012	+	100	391	1	0	0	0	0	0	0	0	0	0	0	0	0	0	0	0	0	0	0	0	0	0	0	0	0	0	1	0	0	0	0	0	0	0	0	0.066889632	0.033444816	0.080267559	0.030100334	0.096989967	0.113712375
ENSMUSG00000021877_1_P	ENSMUSG00000021877	Arf4	chr14	26656115	26656116	+	26.26454839	134	0	0	0	0	0	0	0	0	0	0	0	0	0	0	1	0	0	0	0	0	0	0	0	0	1	0	0	0	0	0	0	0	0	0	0	0.063636364	0.036363636	0.036363636	0.072727273	0.063636364	0.1
ENSMUSG00000021890_1_P	ENSMUSG00000021890	Eaf1	chr14	31506844	31506845	+	20.52470968	228	0	0	0	0	0	0	0	0	0	0	0	0	0	0	0	0	0	0	1	0	0	0	0	0	0	0	0	0	0	0	1	0	0	0	0	0.094890511	0.047445255	0.065693431	0.051094891	0.080291971	0.076642336
ENSMUSG00000021891_3_P	ENSMUSG00000021891	Mettl6	chr14	31479586	31479587	-	2.399709677	48	0	1	0	0	0	0	0	0	0	0	0	0	0	0	0	0	0	0	0	0	0	0	0	0	0	0	0	0	0	0	0	0	0	0	1	0.035874439	0.044843049	0.049327354	0.040358744	0.062780269	0.130044843
ENSMUSG00000021893_1_P	ENSMUSG00000021893	Capn7	chr14	31371137	31371138	+	19.01206452	116	0	0	0	0	0	0	0	0	1	0	0	0	0	0	0	0	0	0	0	0	0	0	0	0	0	0	0	0	0	1	0	0	0	0	0	0.080769231	0.023076923	0.069230769	0.042307692	0.080769231	0.103846154
ENSMUSG00000021900_1_S	ENSMUSG00000021900	Btd	chr14	31668184	31668185	+	100	272	1	0	0	0	0	0	0	0	0	0	0	0	0	0	0	0	0	0	0	0	0	0	0	0	0	0	0	0	0	0	0	0	1	0	0	0.066889632	0.043478261	0.053511706	0.10367893	0.080267559	0.093645485
ENSMUSG00000021905_3_P	ENSMUSG00000021905	Dph3	chr14	32082874	32082875	-	77.0163871	306	0	0	0	0	0	0	0	0	0	0	0	0	0	0	0	0	0	0	0	0	0	0	0	0	0	0	1	0	0	0	0	0	0	0	0	0.080267559	0.046822742	0.080267559	0.080267559	0.073578595	0.066889632
ENSMUSG00000021910_1_S	ENSMUSG00000021910	Nisch	chr14	31170932	31170933	-	100	635	1	0	0	0	0	0	0	0	0	0	0	0	0	0	0	0	0	0	0	0	0	0	0	0	0	0	0	0	1	0	0	0	0	0	0	0.073578595	0.063545151	0.060200669	0.073578595	0.070234114	0.070234114
ENSMUSG00000021917_1_S	ENSMUSG00000021917	Spcs1	chr14	30999825	30999826	-	100	271	1	0	0	0	0	1	0	0	0	0	0	0	0	0	0	0	0	0	0	0	0	0	0	0	0	0	0	0	1	0	0	0	0	0	0	0.063545151	0.050167224	0.056856187	0.02006689	0.076923077	0.117056856
ENSMUSG00000021928_2_P	ENSMUSG00000021928	Ebpl	chr14	61340993	61340994	-	92.82425806	170	0	0	0	0	0	0	0	0	1	0	0	0	0	0	0	0	0	0	0	0	0	1	0	0	0	0	0	0	0	0	0	0	0	0	0	0.050167224	0.053511706	0.053511706	0.076923077	0.070234114	0.123745819
ENSMUSG00000021938_2_P	ENSMUSG00000021938	Pspc1	chr14	56722797	56722798	-	44.07796774	297	1	1	0	0	0	0	0	0	0	0	0	0	0	0	0	0	0	0	0	0	0	0	0	1	0	0	0	0	0	0	0	0	0	0	0	0.033444816	0.023411371	0.040133779	0.023411371	0.060200669	0.16722408
ENSMUSG00000021948_3_P	ENSMUSG00000021948	Prkcd	chr14	30595576	30595577	-	65.35893548	290	0	0	0	0	1	0	0	0	0	0	0	0	0	0	0	1	0	0	1	0	0	0	0	0	0	1	0	0	0	0	0	0	0	0	0	0.046822742	0.066889632	0.046822742	0.053511706	0.093645485	0.086956522
ENSMUSG00000021951_1_S	ENSMUSG00000021951	N6amt2	chr14	57549597	57549598	-	100	145	1	0	0	0	0	0	0	0	0	0	0	0	0	0	0	0	0	0	0	0	0	0	0	0	1	0	0	0	0	0	0	0	0	0	0	0.074733096	0.056939502	0.078291815	0.056939502	0.096085409	0.078291815
ENSMUSG00000021952_1_S	ENSMUSG00000021952	Xpo4	chr14	57581729	57581730	-	100	541	0	0	1	0	0	0	0	0	0	0	0	0	0	0	0	0	0	0	0	0	0	0	0	0	0	0	0	0	0	0	0	1	0	0	0	0.076923077	0.043478261	0.073578595	0.050167224	0.056856187	0.120401338
ENSMUSG00000021957_1_P	ENSMUSG00000021957	Tkt	chr14	30573621	30573622	+	97.093	110	0	0	0	0	1	0	0	0	0	0	0	0	0	0	0	0	0	0	0	0	0	0	0	0	0	0	0	0	0	0	1	0	0	0	0	0.063157895	0.070175439	0.028070175	0.122807018	0.056140351	0.035087719
ENSMUSG00000021958_1_S	ENSMUSG00000021958	Pinx1	chr14	63919866	63919867	+	100	243	1	0	0	1	0	0	0	0	0	0	0	0	0	1	0	0	0	0	0	0	0	0	0	0	0	0	0	0	0	0	0	0	0	0	1	0.100334448	0.056856187	0.053511706	0.033444816	0.066889632	0.093645485
ENSMUSG00000021963_1_S	ENSMUSG00000021963	Sap18	chr14	57804976	57804977	+	100	135	1	0	0	0	0	0	0	0	0	0	1	0	0	0	0	0	0	0	0	0	0	0	0	0	0	0	0	0	1	0	0	0	0	0	0	0.076923077	0.036789298	0.063545151	0.043478261	0.070234114	0.060200669
ENSMUSG00000021967_1_S	ENSMUSG00000021967	Mrpl57	chr14	57826947	57826948	+	100	123	0	0	0	0	0	0	0	0	1	0	0	0	0	0	0	0	0	0	1	0	0	0	0	0	0	0	0	0	0	0	1	0	0	0	0	0.086956522	0.073578595	0.050167224	0.046822742	0.070234114	0.056856187
ENSMUSG00000021972_1_S	ENSMUSG00000021972	Hmbox1	chr14	64822813	64822814	-	100	246	0	0	0	0	0	0	0	0	0	0	0	0	0	1	0	0	0	0	0	0	0	1	0	0	0	0	0	0	0	0	0	0	0	0	0	0.076923077	0.066889632	0.063545151	0.050167224	0.090301003	0.050167224
ENSMUSG00000021973_2_P	ENSMUSG00000021973	Micu2	chr14	57916896	57916897	-	10.3823871	371	0	0	1	0	0	0	0	0	1	0	0	0	0	0	0	0	0	0	0	0	0	0	0	0	0	1	0	0	0	0	0	0	0	0	0	0.066889632	0.030100334	0.073578595	0.066889632	0.080267559	0.096989967
ENSMUSG00000021975_1_S	ENSMUSG00000021975	Ints9	chr14	65039843	65039844	+	100	395	1	0	0	0	0	0	0	0	0	0	0	1	0	0	0	0	0	0	0	0	0	0	0	0	0	0	0	0	0	0	1	0	0	0	0	0.056856187	0.050167224	0.056856187	0.063545151	0.090301003	0.086956522
ENSMUSG00000021978_2_P	ENSMUSG00000021978	Extl3	chr14	65054282	65054283	-	19.646	330	0	0	0	0	0	0	0	0	0	0	0	0	0	0	0	0	0	0	0	0	1	0	0	0	0	0	0	0	0	0	0	0	0	0	0	0.086956522	0.060200669	0.063545151	0.107023411	0.066889632	0.073578595
ENSMUSG00000021987_1_S	ENSMUSG00000021987	Mtmr6	chr14	60302369	60302370	+	100	1849	0	0	0	0	0	0	0	0	1	0	0	0	0	0	0	0	0	0	1	0	0	0	0	0	0	0	0	0	0	0	1	0	0	0	0	0.080267559	0.026755853	0.070234114	0.043478261	0.056856187	0.130434783
ENSMUSG00000021993_1_S	ENSMUSG00000021993	Mipep	chr14	60903624	60903625	+	100	160	1	0	0	0	0	0	0	0	0	0	0	0	0	0	1	0	0	0	0	0	0	0	0	1	0	0	0	0	0	0	0	0	0	0	0	0.073929961	0.054474708	0.077821012	0.031128405	0.085603113	0.073929961
ENSMUSG00000021996_3_P	ENSMUSG00000021996	Esd	chr14	74749861	74749862	+	95.54403226	137	1	0	0	0	1	0	0	0	0	0	0	0	0	0	0	0	0	0	0	0	0	0	0	0	0	0	0	0	0	0	0	0	0	0	1	0.092165899	0.064516129	0.082949309	0.036866359	0.087557604	0.064516129
ENSMUSG00000022000_1_S	ENSMUSG00000022000	Zc3h13	chr14	75344425	75344426	+	100	662	1	0	0	0	0	0	0	0	0	0	0	0	0	0	0	0	0	0	0	0	0	0	0	0	0	0	0	0	0	0	0	0	0	0	1	0.056856187	0.053511706	0.036789298	0.063545151	0.063545151	0.153846154
ENSMUSG00000022008_3_P	ENSMUSG00000022008	Gpalpp1	chr14	76090456	76090457	-	16.31348387	71	0	0	0	0	1	0	0	0	0	0	0	0	0	0	0	0	0	0	1	0	0	0	0	0	0	1	0	0	0	0	0	0	0	0	0	0.083044983	0.027681661	0.055363322	0.034602076	0.044982699	0.062283737
ENSMUSG00000022009_1_S	ENSMUSG00000022009	Nufip1	chr14	76135085	76135086	+	100	184	1	0	0	0	0	0	0	0	0	0	0	0	0	0	0	0	0	0	0	0	0	0	0	0	0	0	0	0	0	0	1	0	0	0	0	0.066889632	0.040133779	0.073578595	0.033444816	0.073578595	0.096989967
ENSMUSG00000022010_2_P	ENSMUSG00000022010	Tsc22d1	chr14	76506928	76506929	+	13.67187097	255	0	0	0	0	0	0	0	0	1	0	0	0	0	0	0	0	0	0	1	1	0	0	0	0	0	0	0	0	0	0	0	0	0	0	0	0.080267559	0.080267559	0.053511706	0.030100334	0.086956522	0.046822742
ENSMUSG00000022012_1_S	ENSMUSG00000022012	Enox1	chr14	77721761	77721762	+	100	818	1	0	0	0	0	0	0	0	0	0	0	0	0	0	0	0	0	0	0	0	0	0	0	0	0	0	0	0	0	0	1	0	0	0	0	0.060200669	0.040133779	0.056856187	0.036789298	0.063545151	0.143812709
ENSMUSG00000022016_2_P	ENSMUSG00000022016	Akap11	chr14	78494959	78494960	-	12.74325806	816	1	0	0	0	0	0	0	0	1	0	0	0	0	0	0	0	0	0	0	0	1	0	0	0	0	0	0	0	0	0	0	0	0	0	0	0.033444816	0.026755853	0.040133779	0.056856187	0.063545151	0.130434783
ENSMUSG00000022024_1_P	ENSMUSG00000022024	Sugt1	chr14	79628975	79628976	+	8.895096774	23	1	0	0	0	0	0	1	0	0	0	0	0	0	0	0	0	0	0	1	0	0	0	0	0	0	0	0	0	0	0	1	0	0	0	0	0.048387097	0.008064516	0.056451613	0.064516129	0.064516129	0.032258065
ENSMUSG00000022035_1_P	ENSMUSG00000022035	Ccdc25	chr14	65865250	65865251	+	0.19983871	92	0	0	0	0	0	0	0	0	0	0	0	0	0	0	1	0	0	0	0	0	0	0	0	0	0	0	0	0	0	0	0	1	0	0	0	0.082644628	0.041322314	0.041322314	0.041322314	0.041322314	0.082644628
ENSMUSG00000022037_1_S	ENSMUSG00000022037	Clu	chr14	65981539	65981540	+	100	223	1	0	0	0	0	0	0	0	0	0	0	0	0	0	0	0	0	0	1	0	0	0	0	0	0	0	0	0	0	1	0	0	0	0	0	0.064655172	0.077586207	0.073275862	0.056034483	0.103448276	0.025862069
ENSMUSG00000022043_1_P	ENSMUSG00000022043	Trim35	chr14	66311011	66311012	+	3.965967742	1676	0	0	0	0	0	0	0	0	0	0	0	0	0	0	0	0	0	0	0	0	0	0	0	0	0	0	0	0	0	0	0	0	1	0	0	0.046822742	0.033444816	0.050167224	0.013377926	0.080267559	0.173913043
ENSMUSG00000022051_3_P	ENSMUSG00000022051	Bnip3l	chr14	66987153	66987154	-	48.18512903	573	1	1	0	0	0	0	0	0	0	0	0	0	0	0	0	0	0	0	0	0	0	0	0	0	0	0	0	0	0	0	0	1	0	0	0	0.086956522	0.036789298	0.060200669	0.016722408	0.060200669	0.107023411
ENSMUSG00000022055_1_P	ENSMUSG00000022055	Nefl	chr14	68087886	68087887	+	64.85612903	440	1	0	0	0	0	0	0	1	0	0	0	0	0	0	0	0	0	0	0	0	0	0	0	0	0	0	0	0	0	1	0	0	0	0	0	0.080267559	0.046822742	0.046822742	0.026755853	0.060200669	0.073578595
ENSMUSG00000022095_1_S	ENSMUSG00000022095	Fam160b2	chr14	70583296	70583297	-	100	1748	1	0	0	0	0	0	0	0	0	0	0	0	0	0	0	0	0	0	1	1	0	0	0	0	0	0	0	0	0	0	0	0	0	0	0	0.056856187	0.046822742	0.02006689	0.050167224	0.040133779	0.043478261
ENSMUSG00000022105_1_S	ENSMUSG00000022105	Rb1	chr14	73195499	73195500	-	100	1711	1	0	0	0	0	0	0	0	0	0	0	0	0	0	0	0	0	0	1	0	0	0	0	0	1	0	0	0	0	0	0	0	0	0	0	0.066889632	0.033444816	0.063545151	0.026755853	0.070234114	0.177257525
ENSMUSG00000022106_2_P	ENSMUSG00000022106	Rcbtb2	chr14	73182691	73182692	+	68.09493548	93	1	0	0	0	0	1	0	0	0	0	1	0	0	0	0	0	0	0	0	0	0	0	0	0	0	0	0	0	0	0	0	0	1	0	0	0.077253219	0.051502146	0.051502146	0.021459227	0.064377682	0.072961373
ENSMUSG00000022109_1_S	ENSMUSG00000022109	Med4	chr14	73518543	73518544	+	100	478	1	0	0	0	0	0	0	0	0	0	0	0	0	0	0	0	0	0	0	0	0	0	0	0	0	0	0	0	0	0	1	0	0	0	0	0.080267559	0.063545151	0.030100334	0.060200669	0.070234114	0.043478261
ENSMUSG00000022110_1_P	ENSMUSG00000022110	Sucla2	chr14	73595515	73595516	+	0	68	0	0	0	0	0	0	0	0	0	0	0	0	0	0	0	1	0	0	0	0	0	0	0	0	0	0	0	0	0	0	1	0	0	0	0	0.035211268	0.049295775	0.049295775	0.049295775	0.084507042	0.077464789
ENSMUSG00000022111_1_S	ENSMUSG00000022111	Uchl3	chr14	101696123	101696124	+	100	139	1	0	0	0	0	0	0	0	1	0	0	0	0	0	0	0	0	0	0	0	0	0	0	0	0	0	0	0	0	0	1	0	0	0	0	0.067567568	0.045045045	0.040540541	0.009009009	0.072072072	0.126126126
ENSMUSG00000022114_2_P	ENSMUSG00000022114	Spry2	chr14	105892142	105892143	-	73.72419355	660	0	0	0	0	0	0	0	1	0	0	0	0	0	0	0	0	0	0	1	0	0	0	0	1	0	0	0	0	0	0	0	0	0	0	0	0.053511706	0.026755853	0.046822742	0.02006689	0.053511706	0.137123746
ENSMUSG00000022130_1_S	ENSMUSG00000022130	Tgds	chr14	118112474	118112475	-	100	597	0	0	0	0	1	0	0	0	1	0	0	0	0	0	0	0	0	0	1	0	0	0	0	0	0	0	0	0	0	0	0	0	0	0	1	0.040133779	0.02006689	0.050167224	0.033444816	0.053511706	0.170568562
ENSMUSG00000022131_1_S	ENSMUSG00000022131	Gpr180	chr14	118163257	118163258	+	100	511	1	0	0	1	0	0	0	0	0	0	0	0	0	0	0	0	0	0	0	0	0	0	0	0	0	0	0	0	0	0	1	0	0	0	0	0.060200669	0.046822742	0.040133779	0.036789298	0.066889632	0.086956522
ENSMUSG00000022139_1_P	ENSMUSG00000022139	Mbnl2	chr14	120430082	120430083	+	32.26867742	1134	0	0	0	0	0	0	0	0	1	0	0	0	0	0	0	0	0	0	1	0	0	0	0	0	0	0	0	0	0	0	0	0	1	0	0	0.040133779	0.026755853	0.056856187	0.043478261	0.076923077	0.10367893
ENSMUSG00000022151_2_P	ENSMUSG00000022151	Ttc33	chr15	5217914	5217915	+	6.45E-05	412	0	0	0	0	0	0	0	0	0	0	1	0	0	0	0	0	0	0	0	0	0	0	0	0	0	0	0	0	0	0	1	0	0	0	0	0.036789298	0.030100334	0.046822742	0.036789298	0.063545151	0.123745819
ENSMUSG00000022159_1_S	ENSMUSG00000022159	Rab2b	chr14	52261756	52261757	-	100	1953	0	0	0	0	1	0	0	0	1	0	0	0	0	0	0	0	0	0	0	0	0	0	0	0	0	0	0	0	0	0	0	0	0	0	1	0.070234114	0.046822742	0.090301003	0.02006689	0.120401338	0.140468227
ENSMUSG00000022175_1_P	ENSMUSG00000022175	Lrp10	chr14	54470293	54470294	+	98.46354839	445	1	0	0	0	0	0	0	0	0	1	0	0	0	0	0	0	0	0	1	0	0	0	0	0	0	0	0	0	0	0	0	0	1	0	0	0.086956522	0.063545151	0.053511706	0.08361204	0.076923077	0.063545151
ENSMUSG00000022185_1_S	ENSMUSG00000022185	Acin1	chr14	54642160	54642161	-	100	567	1	0	0	0	0	0	0	0	0	0	0	0	0	0	0	0	0	0	0	0	0	0	1	0	0	0	0	0	0	0	0	0	0	0	0	0.053511706	0.056856187	0.076923077	0.056856187	0.096989967	0.137123746
ENSMUSG00000022193_1_S	ENSMUSG00000022193	Psmb5	chr14	54614106	54614107	-	100	85	1	0	0	0	0	0	0	0	0	0	0	0	1	0	0	0	0	0	0	0	0	0	0	0	0	0	0	0	1	0	0	0	0	0	0	0.053511706	0.050167224	0.063545151	0.093645485	0.08361204	0.02006689
ENSMUSG00000022199_1_S	ENSMUSG00000022199	Slc22a17	chr14	54906739	54906740	-	100	331	1	0	0	0	0	0	0	0	0	0	0	0	0	0	0	0	0	0	0	0	0	0	1	0	0	0	0	0	0	0	0	0	0	0	0	0.096989967	0.070234114	0.093645485	0.056856187	0.080267559	0.056856187
ENSMUSG00000022200_1_P	ENSMUSG00000022200	Golph3	chr15	12350317	12350318	+	41.19829032	526	0	0	1	0	1	0	0	1	0	0	0	1	0	0	0	0	0	0	1	0	0	0	0	0	0	0	0	0	0	1	0	0	0	0	0	0.107023411	0.050167224	0.070234114	0.023411371	0.08361204	0.096989967
ENSMUSG00000022214_1_S	ENSMUSG00000022214	Dcaf11	chr14	55570064	55570065	+	100	694	1	0	0	0	0	0	0	0	0	0	0	0	0	0	0	0	0	0	0	0	1	0	0	0	0	0	0	0	0	0	0	0	0	0	0	0.063545151	0.043478261	0.080267559	0.107023411	0.10367893	0.056856187
ENSMUSG00000022223_1_S	ENSMUSG00000022223	Sdr39u1	chr14	55897264	55897265	-	100	338	1	0	0	0	0	0	0	0	0	0	0	0	0	0	1	0	0	0	1	0	0	0	0	1	0	0	0	0	0	0	0	0	0	0	0	0.073578595	0.036789298	0.110367893	0.030100334	0.110367893	0.066889632
ENSMUSG00000022228_1_S	ENSMUSG00000022228	Zscan26	chr13	21442163	21442164	-	100	2767	1	0	0	0	1	0	1	0	0	0	0	0	0	0	0	0	0	0	0	0	0	0	1	0	0	0	0	0	0	0	0	0	0	0	0	0.050167224	0.016722408	0.030100334	0.010033445	0.036789298	0.127090301
ENSMUSG00000022241_3_P	ENSMUSG00000022241	Tars	chr15	11383812	11383813	-	12.3506129	198	0	0	0	0	0	0	0	0	1	0	0	0	0	0	0	0	0	0	1	0	0	0	0	0	0	0	1	0	0	0	0	0	0	0	0	0.076923077	0.10367893	0.040133779	0.086956522	0.050167224	0.056856187
ENSMUSG00000022244_1_P	ENSMUSG00000022244	Amacr	chr15	10995602	10995603	+	96.8003871	354	1	0	0	0	0	0	0	0	1	0	0	0	0	0	0	1	0	0	1	0	0	0	0	0	0	0	1	0	0	0	0	0	0	0	0	0.053511706	0.036789298	0.053511706	0.026755853	0.070234114	0.096989967
ENSMUSG00000022247_1_S	ENSMUSG00000022247	Brix1	chr15	10476182	10476183	-	100	144	1	0	0	0	0	0	0	0	0	0	0	0	0	0	0	0	0	0	0	0	0	0	0	0	0	0	1	0	0	0	0	0	0	0	0	0.060200669	0.043478261	0.030100334	0.050167224	0.046822742	0.086956522
ENSMUSG00000022248_1_S	ENSMUSG00000022248	Rad1	chr15	10493690	10493691	+	100	360	1	0	0	0	0	0	0	0	0	1	0	0	0	0	0	0	0	0	1	0	0	0	0	0	1	0	0	0	0	0	0	0	0	0	0	0.053511706	0.050167224	0.070234114	0.043478261	0.08361204	0.10367893
ENSMUSG00000022257_1_S	ENSMUSG00000022257	Laptm4b	chr15	34284316	34284317	+	100	937	0	1	0	0	0	0	0	0	1	0	0	0	0	0	0	0	0	0	1	0	0	0	0	1	0	0	0	0	0	0	0	0	0	0	0	0.076923077	0.046822742	0.076923077	0.036789298	0.076923077	0.093645485
ENSMUSG00000022263_2_P	ENSMUSG00000022263	Trio	chr15	27731493	27731494	-	21.49922581	988	1	0	0	0	1	0	0	0	0	0	0	0	0	0	0	0	0	0	0	0	1	0	0	0	0	0	0	0	0	0	0	0	0	0	0	0.066889632	0.026755853	0.053511706	0.063545151	0.053511706	0.150501672
ENSMUSG00000022265_1_P	ENSMUSG00000022265	Ank	chr15	27594466	27594467	+	56.34658065	1250	1	0	1	0	0	0	0	0	0	0	0	0	0	0	0	0	0	0	1	0	0	0	0	1	0	0	0	0	0	0	0	0	0	0	0	0.056856187	0.023411371	0.046822742	0.026755853	0.046822742	0.133779264
ENSMUSG00000022270_1_S	ENSMUSG00000022270	Fam134b	chr15	25973685	25973686	+	100	1640	0	1	1	0	0	0	0	0	0	0	0	1	0	0	0	0	0	0	0	0	0	0	0	0	0	0	0	0	0	0	1	0	0	0	0	0.050167224	0.030100334	0.046822742	0.02006689	0.073578595	0.127090301
ENSMUSG00000022280_3_P	ENSMUSG00000022280	Rnf19a	chr15	36241234	36241235	-	20.05496774	134	0	0	1	0	0	0	0	0	0	0	0	0	0	0	0	0	0	0	0	0	0	0	0	1	0	0	0	0	0	0	0	0	0	0	0	0.093645485	0.070234114	0.023411371	0.046822742	0.040133779	0.063545151
ENSMUSG00000022285_2_P	ENSMUSG00000022285	Ywhaz	chr15	36771694	36771695	-	42.48203226	1023	1	0	0	0	0	0	0	0	1	0	0	0	0	0	0	0	0	0	0	0	0	0	0	1	0	0	0	0	0	0	0	0	0	0	0	0.053511706	0.030100334	0.033444816	0.02006689	0.043478261	0.257525084
ENSMUSG00000022292_1_S	ENSMUSG00000022292	Rrm2b	chr15	37923940	37923941	-	100	3304	1	0	0	0	0	0	0	0	0	0	0	0	0	0	0	0	0	0	1	0	0	0	1	0	0	0	0	0	0	0	0	0	0	0	0	0.053511706	0.016722408	0.040133779	0.043478261	0.053511706	0.143812709
ENSMUSG00000022299_2_P	ENSMUSG00000022299	Slc25a32	chr15	39094800	39094801	-	71.48370968	1169	1	0	0	0	0	1	0	0	0	0	0	0	0	0	0	0	0	0	1	0	0	0	1	0	0	0	0	0	0	0	0	0	0	0	0	0.046822742	0.040133779	0.053511706	0.033444816	0.073578595	0.143812709
ENSMUSG00000022300_1_S	ENSMUSG00000022300	Dcaf13	chr15	39146872	39146873	+	100	113	1	0	0	0	0	0	0	1	0	0	0	0	0	0	0	0	0	0	0	0	0	0	0	0	0	0	0	0	0	0	0	0	0	0	1	0.035	0.03	0.045	0.04	0.055	0.1
ENSMUSG00000022305_1_S	ENSMUSG00000022305	Lrp12	chr15	39870586	39870587	-	100	1428	0	0	0	0	0	0	0	0	1	0	0	0	1	0	0	0	0	0	0	0	0	0	0	0	0	0	0	0	0	0	0	0	1	0	0	0.030100334	0.030100334	0.046822742	0.023411371	0.063545151	0.197324415
ENSMUSG00000022312_1_S	ENSMUSG00000022312	Eif3h	chr15	51786564	51786565	-	100	163	1	0	0	0	0	0	0	0	0	0	0	0	1	0	0	0	0	0	0	0	0	0	0	0	0	0	1	0	0	0	0	0	0	0	0	0.080769231	0.073076923	0.038461538	0.057692308	0.073076923	0.073076923
ENSMUSG00000022323_1_S	ENSMUSG00000022323	Hrsp12	chr15	34484022	34484023	-	100	456	1	0	0	1	0	0	0	0	0	0	0	0	0	0	0	0	0	0	0	0	0	0	0	0	0	0	1	0	0	0	0	0	0	0	0	0.050167224	0.023411371	0.030100334	0.036789298	0.056856187	0.086956522
ENSMUSG00000022329_1_S	ENSMUSG00000022329	Stk3	chr15	34875495	34875496	-	100	1166	1	0	0	0	0	0	0	0	0	0	0	0	0	0	0	0	0	0	0	0	0	0	0	0	0	0	0	0	1	0	0	0	0	0	0	0.073578595	0.026755853	0.043478261	0.023411371	0.056856187	0.117056856
ENSMUSG00000022332_1_P	ENSMUSG00000022332	Khdrbs3	chr15	69093104	69093105	+	4.104516129	113	1	0	0	0	0	0	0	0	0	0	0	0	0	0	0	0	0	0	1	0	0	0	0	0	0	0	0	0	0	1	0	0	0	0	0	0.058823529	0.044117647	0.06372549	0.049019608	0.073529412	0.073529412
ENSMUSG00000022336_1_S	ENSMUSG00000022336	Eif3e	chr15	43250053	43250054	-	100	145	1	0	0	0	0	0	0	0	0	0	0	0	0	0	0	0	0	0	1	0	0	0	0	0	0	0	0	0	0	0	0	0	0	0	1	0.06010929	0.038251366	0.016393443	0.043715847	0.043715847	0.114754098
ENSMUSG00000022337_1_S	ENSMUSG00000022337	Emc2	chr15	43527776	43527777	+	100	294	1	0	0	0	0	0	0	0	1	0	0	0	0	0	0	0	0	0	1	0	0	0	0	0	0	0	0	0	0	0	1	0	0	0	0	0.046822742	0.02006689	0.050167224	0.040133779	0.076923077	0.123745819
ENSMUSG00000022339_1_S	ENSMUSG00000022339	Ebag9	chr15	44641027	44641028	+	100	606	0	1	0	0	0	0	0	0	1	0	0	0	1	0	0	0	0	0	0	0	0	0	0	0	0	0	0	0	0	0	1	0	0	0	0	0.043478261	0.026755853	0.036789298	0.046822742	0.060200669	0.177257525
ENSMUSG00000022346_1_P	ENSMUSG00000022346	Myc	chr15	61990246	61990247	+	94.02477419	339	1	0	0	0	0	0	0	0	0	0	0	0	0	0	0	0	0	0	0	0	0	0	0	0	0	0	0	0	0	0	1	0	0	0	0	0.043478261	0.040133779	0.046822742	0.036789298	0.080267559	0.173913043
ENSMUSG00000022351_1_S	ENSMUSG00000022351	Sqle	chr15	59331191	59331192	+	100	275	1	0	0	0	0	1	0	0	0	0	0	0	0	0	0	0	0	0	0	0	0	0	0	0	0	0	0	0	0	0	1	0	0	0	0	0.066889632	0.030100334	0.050167224	0.053511706	0.056856187	0.096989967
ENSMUSG00000022353_2_P	ENSMUSG00000022353	Mtss1	chr15	58943359	58943360	-	0.698548387	70	1	0	0	0	0	0	0	0	0	0	0	0	0	0	0	0	0	0	0	0	0	0	0	0	1	0	0	0	0	0	0	0	0	0	0	0.070234114	0.063545151	0.056856187	0.053511706	0.060200669	0.043478261
ENSMUSG00000022354_1_S	ENSMUSG00000022354	Ndufb9	chr15	58939491	58939492	+	100	86	1	0	0	0	0	0	0	0	0	0	0	0	0	0	0	0	0	0	0	1	0	0	0	0	0	0	0	0	0	0	0	0	0	0	0	0.087557604	0.073732719	0.032258065	0.064516129	0.073732719	0.055299539
ENSMUSG00000022359_1_S	ENSMUSG00000022359	Wdyhv1	chr15	58158651	58158652	+	100	635	1	0	0	0	0	0	0	0	0	0	0	0	0	0	0	0	0	0	0	0	0	0	0	0	0	0	0	0	0	0	1	0	0	0	0	0.030100334	0.050167224	0.060200669	0.043478261	0.110367893	0.107023411
ENSMUSG00000022365_3_P	ENSMUSG00000022365	Derl1	chr15	57870527	57870528	-	53.27041935	1240	1	0	0	0	0	0	1	0	0	0	0	0	0	0	0	0	0	0	0	0	0	0	0	0	0	0	0	0	0	0	0	0	0	0	1	0.073578595	0.050167224	0.076923077	0.050167224	0.070234114	0.137123746
ENSMUSG00000022370_1_S	ENSMUSG00000022370	Mrpl13	chr15	55534091	55534092	-	100	224	1	0	0	0	0	0	0	0	0	0	0	0	0	0	0	0	0	0	1	0	0	0	0	0	0	0	1	0	0	0	0	0	0	0	0	0.069387755	0.040816327	0.024489796	0.048979592	0.057142857	0.073469388
ENSMUSG00000022378_2_P	ENSMUSG00000022378	Fam49b	chr15	63930944	63930945	-	74.97680645	671	1	0	0	0	0	0	0	0	0	0	1	0	0	0	0	0	0	0	0	0	0	0	0	1	0	0	0	0	0	0	0	0	0	0	0	0.043478261	0.033444816	0.023411371	0.016722408	0.046822742	0.193979933
ENSMUSG00000022386_1_S	ENSMUSG00000022386	Trmu	chr15	85897392	85897393	+	100	216	1	0	0	0	0	0	0	0	0	0	0	0	0	0	0	0	0	0	0	0	0	0	0	0	0	0	0	0	0	1	0	0	0	0	0	0.096989967	0.090301003	0.053511706	0.086956522	0.070234114	0.010033445
ENSMUSG00000022387_1_S	ENSMUSG00000022387	Brd1	chr15	88687296	88687297	-	100	1000	1	0	0	0	0	0	0	0	1	0	0	0	0	0	0	0	0	0	0	0	0	0	0	0	1	0	0	0	0	0	0	0	0	0	0	0.046822742	0.026755853	0.023411371	0.063545151	0.043478261	0.173913043
ENSMUSG00000022389_1_P	ENSMUSG00000022389	Tef	chr15	81824399	81824400	+	7.315032258	719	0	0	0	0	0	0	0	0	0	0	0	0	0	0	0	0	0	0	0	0	0	0	0	0	0	0	0	0	0	1	0	0	0	0	0	0.080267559	0.040133779	0.080267559	0.090301003	0.086956522	0.070234114
ENSMUSG00000022390_1_P	ENSMUSG00000022390	Zc3h7b	chr15	81795540	81795541	+	10.62006452	1776	0	0	0	0	1	0	0	0	1	0	0	0	0	0	0	1	0	0	1	0	0	0	0	0	0	0	0	0	0	0	1	0	0	0	0	0.060200669	0.060200669	0.053511706	0.073578595	0.08361204	0.046822742
ENSMUSG00000022391_2_P	ENSMUSG00000022391	Rangap1	chr15	81704890	81704891	-	10.50019355	298	0	0	0	0	0	0	0	0	1	0	0	0	0	0	0	0	0	0	0	0	0	0	0	0	0	0	0	0	0	0	0	0	0	0	1	0.040133779	0.046822742	0.063545151	0.093645485	0.096989967	0.08361204
ENSMUSG00000022394_1_S	ENSMUSG00000022394	L3mbtl2	chr15	81688328	81688329	+	100	315	1	1	0	0	0	0	0	0	0	0	0	0	0	0	0	0	0	0	0	0	0	0	0	0	0	0	0	0	0	1	0	0	0	0	0	0.08361204	0.063545151	0.066889632	0.056856187	0.066889632	0.040133779
ENSMUSG00000022400_1_P	ENSMUSG00000022400	Rbx1	chr15	81475264	81475265	+	47.24854839	167	1	0	0	0	0	0	0	0	0	0	0	0	0	0	0	0	0	0	0	1	0	0	0	0	0	0	0	0	0	0	0	0	0	0	0	0.044692737	0.033519553	0.055865922	0.05027933	0.05027933	0.162011173
ENSMUSG00000022401_1_S	ENSMUSG00000022401	Xpnpep3	chr15	81454099	81454100	+	100	1069	0	0	0	0	0	0	0	0	1	0	0	0	0	0	0	0	0	0	0	0	0	0	0	0	0	0	0	0	0	0	0	0	1	0	0	0.053511706	0.060200669	0.070234114	0.093645485	0.096989967	0.100334448
ENSMUSG00000022407_1_P	ENSMUSG00000022407	Adsl	chr15	80968834	80968835	+	0	87	0	0	0	0	0	0	0	0	0	0	0	0	0	0	1	0	0	0	1	0	0	0	0	1	0	0	0	0	0	0	0	0	0	0	0	0.034682081	0.069364162	0.028901734	0.057803468	0.075144509	0.046242775
ENSMUSG00000022414_1_S	ENSMUSG00000022414	Tab1	chr15	80161714	80161715	+	100	1434	0	0	0	1	0	0	0	1	0	0	0	0	0	0	0	0	0	0	0	0	0	0	0	0	0	0	1	0	0	0	0	0	0	0	0	0.080267559	0.080267559	0.066889632	0.093645485	0.096989967	0.030100334
ENSMUSG00000022420_1_S	ENSMUSG00000022420	Dnal4	chr15	79761455	79761456	-	100	905	0	0	0	0	0	0	0	0	1	0	0	1	0	0	0	0	0	0	0	0	0	0	0	0	0	0	0	0	0	0	1	0	0	0	0	0.046822742	0.060200669	0.040133779	0.086956522	0.070234114	0.107023411
ENSMUSG00000022421_2_P	ENSMUSG00000022421	Nptxr	chr15	79789253	79789254	-	2.569677419	438	0	0	0	0	0	0	0	0	0	0	0	1	0	0	0	0	0	0	0	0	0	0	0	1	0	0	0	0	0	0	0	0	0	0	0	0.076923077	0.053511706	0.086956522	0.080267559	0.086956522	0.023411371
ENSMUSG00000022426_1_S	ENSMUSG00000022426	Josd1	chr15	79674243	79674244	-	100	1836	0	0	0	0	0	1	0	0	1	0	0	0	0	0	0	0	0	0	0	0	0	0	0	0	0	0	1	0	0	0	0	0	0	0	0	0.076923077	0.066889632	0.033444816	0.076923077	0.063545151	0.110367893
ENSMUSG00000022427_1_P	ENSMUSG00000022427	Tomm22	chr15	79672564	79672565	+	17.23845161	274	1	0	0	0	0	0	0	0	0	0	0	0	0	0	0	0	0	0	0	0	0	0	0	0	0	0	0	0	0	1	0	0	0	0	0	0.046822742	0.023411371	0.076923077	0.050167224	0.113712375	0.133779264
ENSMUSG00000022433_2_P	ENSMUSG00000022433	Csnk1e	chr15	79423644	79423645	-	16.14222581	293	0	0	0	0	0	0	0	0	1	0	0	0	0	0	0	0	0	0	0	0	0	0	0	0	0	0	0	0	0	0	0	0	0	0	1	0.08361204	0.063545151	0.060200669	0.08361204	0.076923077	0.040133779
ENSMUSG00000022434_1_S	ENSMUSG00000022434	Fam118a	chr15	85062827	85062828	+	100	1277	1	0	0	0	0	0	0	0	0	0	0	1	0	0	0	0	0	0	0	0	0	0	0	0	0	0	0	0	0	0	0	0	1	0	0	0.080267559	0.046822742	0.053511706	0.066889632	0.070234114	0.073578595
ENSMUSG00000022436_1_S	ENSMUSG00000022436	Sh3bp1	chr15	78919516	78919517	+	100	1071	1	0	0	0	0	0	0	0	0	0	0	0	0	0	0	0	0	0	0	0	0	0	0	1	0	0	0	0	0	0	0	0	0	0	0	0.073578595	0.043478261	0.063545151	0.080267559	0.073578595	0.090301003
ENSMUSG00000022437_1_S	ENSMUSG00000022437	Samm50	chr15	84214302	84214303	+	100	132	1	0	0	0	0	0	0	0	0	0	0	0	0	0	0	0	0	0	0	0	0	0	0	0	0	0	0	0	0	0	0	0	1	0	0	0.056497175	0.050847458	0.06779661	0.107344633	0.062146893	0.09039548
ENSMUSG00000022442_2_P	ENSMUSG00000022442	Ttll1	chr15	83484049	83484050	-	17.52119355	134	1	0	0	0	0	0	0	0	0	0	0	0	0	0	0	0	0	0	0	0	1	0	0	0	0	0	0	0	0	0	0	0	0	0	0	0.079847909	0.072243346	0.045627376	0.068441065	0.060836502	0.053231939
ENSMUSG00000022443_2_P	ENSMUSG00000022443	Myh9	chr15	77761566	77761567	-	27.98967742	332	0	0	0	0	0	0	0	0	0	0	1	0	0	0	0	0	0	0	0	0	0	0	0	0	0	0	1	0	0	0	0	0	0	0	0	0.066889632	0.066889632	0.080267559	0.070234114	0.10367893	0.066889632
ENSMUSG00000022450_1_S	ENSMUSG00000022450	Ndufa6	chr15	82350141	82350142	-	100	98	0	0	0	0	0	0	0	0	0	0	1	0	0	0	0	0	0	0	0	0	0	0	0	1	0	0	0	0	0	0	0	0	0	0	0	0.074235808	0.034934498	0.034934498	0.074235808	0.034934498	0.07860262
ENSMUSG00000022453_1_S	ENSMUSG00000022453	Naga	chr15	82329547	82329548	-	100	513	1	0	0	0	0	0	0	0	0	0	0	0	0	0	0	0	0	0	0	0	0	0	0	0	0	0	0	0	0	0	0	0	0	0	1	0.056856187	0.066889632	0.070234114	0.056856187	0.100334448	0.096989967
ENSMUSG00000022463_1_P	ENSMUSG00000022463	Srebf2	chr15	82204675	82204676	+	38.29241935	759	1	0	0	0	0	0	0	0	0	0	0	0	0	0	0	0	0	0	0	0	0	0	0	0	0	0	0	0	0	0	1	0	0	0	0	0.056856187	0.060200669	0.050167224	0.107023411	0.066889632	0.110367893
ENSMUSG00000022466_1_S	ENSMUSG00000022466	Rpap3	chr15	97675104	97675105	-	100	189	1	0	0	0	0	0	0	0	0	0	0	0	0	0	0	0	0	0	1	0	0	0	0	0	0	0	0	0	0	0	0	0	0	0	1	0.04379562	0.025547445	0.058394161	0.02919708	0.076642336	0.105839416
ENSMUSG00000022471_1_S	ENSMUSG00000022471	Xrcc6	chr15	82040086	82040087	+	100	169	1	0	0	0	0	0	0	0	0	0	0	0	0	0	0	0	0	0	0	0	0	0	0	0	0	0	0	0	1	0	0	0	0	0	0	0.080267559	0.073578595	0.046822742	0.053511706	0.113712375	0.046822742
ENSMUSG00000022472_3_P	ENSMUSG00000022472	Desi1	chr15	81994544	81994545	-	8.864129032	207	0	0	0	0	0	0	0	0	0	0	0	0	0	0	0	1	0	0	1	0	0	0	0	0	0	0	0	0	0	0	0	0	0	0	1	0.08361204	0.050167224	0.060200669	0.073578595	0.080267559	0.10367893
ENSMUSG00000022503_1_P	ENSMUSG00000022503	Nubp1	chr16	10423529	10423530	+	39.53264516	231	1	0	0	0	0	0	0	0	0	0	0	0	0	0	0	0	0	0	1	0	0	0	0	0	0	0	0	0	0	0	1	0	0	0	0	0.100346021	0.044982699	0.076124567	0.062283737	0.069204152	0.041522491
ENSMUSG00000022516_1_S	ENSMUSG00000022516	Nudt16l1	chr16	4941013	4941014	+	100	597	1	0	0	0	0	0	0	0	0	0	0	0	1	0	0	0	0	0	0	0	0	0	0	0	0	0	0	0	0	1	0	0	0	0	0	0.063545151	0.043478261	0.046822742	0.076923077	0.063545151	0.123745819
ENSMUSG00000022521_1_S	ENSMUSG00000022521	Crebbp	chr16	4081327	4081328	-	100	2720	1	0	0	0	0	0	0	0	0	0	0	0	0	0	0	0	0	0	0	0	0	1	0	0	0	0	0	0	0	0	0	0	0	0	0	0.043478261	0.040133779	0.056856187	0.063545151	0.086956522	0.080267559
ENSMUSG00000022529_1_S	ENSMUSG00000022529	Zfp263	chr16	3750804	3750805	+	100	940	1	0	0	0	0	0	0	0	0	0	0	1	0	0	0	0	0	0	0	0	0	0	0	0	0	0	0	0	0	0	1	0	0	0	0	0.053511706	0.003344482	0.056856187	0.046822742	0.056856187	0.090301003
ENSMUSG00000022536_2_P	ENSMUSG00000022536	Glyr1	chr16	5014194	5014195	-	23.84151613	1333	0	0	0	0	0	0	0	0	0	0	0	0	0	0	0	0	0	0	1	0	0	0	0	1	0	0	0	0	0	0	0	0	0	0	0	0.066889632	0.036789298	0.070234114	0.107023411	0.066889632	0.100334448
ENSMUSG00000022538_2_P	ENSMUSG00000022538	Lsg1	chr16	30561370	30561371	-	97.66706452	312	0	0	0	0	0	0	0	0	1	0	0	0	0	0	0	0	0	0	1	0	0	0	0	1	0	0	0	0	0	0	0	0	0	0	0	0.08361204	0.086956522	0.050167224	0.066889632	0.08361204	0.050167224
ENSMUSG00000022545_1_S	ENSMUSG00000022545	Ercc4	chr16	13148733	13148734	+	100	475	1	0	0	0	0	0	0	0	0	0	0	0	0	0	0	0	0	0	1	0	0	0	1	0	0	0	0	0	0	0	0	0	0	0	0	0.080267559	0.053511706	0.046822742	0.063545151	0.086956522	0.076923077
ENSMUSG00000022553_1_S	ENSMUSG00000022553	Maf1	chr15	76354374	76354375	+	100	507	1	0	0	0	0	0	0	0	0	0	0	0	0	0	0	0	0	0	0	0	0	0	1	0	0	0	0	0	0	0	0	0	0	0	0	0.086956522	0.060200669	0.053511706	0.073578595	0.086956522	0.100334448
ENSMUSG00000022555_1_S	ENSMUSG00000022555	Dgat1	chr15	76502014	76502015	-	100	221	1	0	0	0	0	0	0	0	0	0	0	0	0	0	0	0	0	0	0	0	0	0	0	0	0	0	1	0	0	0	0	0	0	0	0	0.053511706	0.076923077	0.066889632	0.117056856	0.127090301	0.026755853
ENSMUSG00000022560_1_P	ENSMUSG00000022560	Slc52a2	chr15	76541387	76541388	+	82.95251613	262	1	0	0	0	0	0	0	0	0	0	0	0	0	0	0	0	0	0	0	0	0	0	0	0	0	0	0	0	0	0	0	0	1	0	0	0.090301003	0.046822742	0.043478261	0.100334448	0.063545151	0.040133779
ENSMUSG00000022561_1_S	ENSMUSG00000022561	Gpaa1	chr15	76334898	76334899	+	100	74	1	0	0	0	0	0	0	0	0	0	0	0	0	0	0	0	1	0	0	0	0	0	0	0	0	0	0	0	0	0	1	0	0	0	0	0.053511706	0.073578595	0.08361204	0.100334448	0.127090301	0.050167224
ENSMUSG00000022564_1_S	ENSMUSG00000022564	Grina	chr15	76249903	76249904	+	100	538	1	0	0	0	0	0	0	0	0	0	0	0	0	0	0	0	0	0	0	0	1	0	0	0	0	0	0	0	0	0	0	0	0	0	0	0.08361204	0.063545151	0.086956522	0.10367893	0.080267559	0.040133779
ENSMUSG00000022565_1_S	ENSMUSG00000022565	Plec	chr15	76170974	76170975	-	100	1195	1	0	0	0	0	0	0	0	0	0	0	0	0	0	0	0	0	0	0	0	0	0	0	0	0	0	0	0	0	0	0	0	1	0	0	0.080267559	0.086956522	0.070234114	0.080267559	0.110367893	0.036789298
ENSMUSG00000022568_1_S	ENSMUSG00000022568	Scrib	chr15	76047157	76047158	-	100	234	1	0	0	0	0	0	0	0	0	0	0	0	0	0	0	0	0	0	1	0	0	0	0	1	0	0	0	0	0	0	0	0	0	0	0	0.040133779	0.070234114	0.053511706	0.076923077	0.086956522	0.080267559
ENSMUSG00000022570_1_S	ENSMUSG00000022570	Tsta3	chr15	75924684	75924685	-	100	254	1	0	0	0	0	0	0	0	0	0	0	0	0	0	0	0	0	0	0	0	0	0	0	0	1	0	0	0	0	0	0	0	0	0	0	0.093645485	0.080267559	0.060200669	0.063545151	0.076923077	0.046822742
ENSMUSG00000022571_1_S	ENSMUSG00000022571	Pycrl	chr15	75916476	75916477	-	100	420	1	0	0	0	0	0	0	0	0	0	0	0	0	0	0	0	0	0	0	0	0	0	0	1	0	0	0	0	0	0	0	0	0	0	0	0.070234114	0.056856187	0.086956522	0.060200669	0.090301003	0.060200669
ENSMUSG00000022587_2_P	ENSMUSG00000022587	Ly6e	chr15	74959076	74959077	+	8.814870968	364	0	0	0	1	0	1	0	0	0	0	0	0	0	0	0	0	0	0	0	0	0	0	0	0	0	0	0	0	0	0	0	0	1	0	0	0.063545151	0.036789298	0.086956522	0.063545151	0.10367893	0.026755853
ENSMUSG00000022601_1_P	ENSMUSG00000022601	Zbtb11	chr16	56008306	56008307	+	33.32490323	982	0	0	0	0	0	0	1	0	0	0	0	0	0	0	0	1	0	0	1	0	0	0	0	0	0	0	0	0	0	1	0	0	0	0	0	0.050167224	0.010033445	0.040133779	0.003344482	0.046822742	0.143812709
ENSMUSG00000022604_3_P	ENSMUSG00000022604	Cep97	chr16	55904946	55904947	-	18.68929032	221	0	0	0	0	0	0	1	0	1	0	0	0	0	0	0	0	0	0	1	0	0	0	0	0	0	0	0	1	0	0	0	0	0	0	0	0.066889632	0.043478261	0.056856187	0.050167224	0.076923077	0.157190635
ENSMUSG00000022607_3_P	ENSMUSG00000022607	Ptk2	chr15	73205761	73205762	-	6.939419355	286	0	0	0	0	1	0	0	0	0	0	0	0	0	0	0	1	0	0	0	1	0	0	0	0	0	0	0	0	0	0	0	0	0	0	0	0.063545151	0.053511706	0.063545151	0.036789298	0.086956522	0.120401338
ENSMUSG00000022614_2_P	ENSMUSG00000022614	Lmf2	chr15	89351144	89351145	-	96.09412903	446	1	0	0	0	0	0	0	0	0	0	0	0	0	0	0	0	0	0	0	0	0	0	1	0	0	0	0	0	0	0	0	0	0	0	0	0.076923077	0.060200669	0.056856187	0.073578595	0.107023411	0.040133779
ENSMUSG00000022617_1_S	ENSMUSG00000022617	Chkb	chr15	89426344	89426345	-	100	245	1	0	1	0	1	1	0	0	0	0	0	1	0	1	0	0	0	0	1	0	0	0	0	0	0	0	0	0	1	0	0	0	0	0	0	0.070234114	0.050167224	0.056856187	0.076923077	0.076923077	0.056856187
ENSMUSG00000022619_1_P	ENSMUSG00000022619	Mapk8ip2	chr15	89462445	89462446	+	70.06393548	735	1	0	0	0	0	0	0	0	0	0	0	0	0	0	0	0	0	0	0	0	0	0	0	0	0	0	0	0	0	1	0	0	0	0	0	0.073578595	0.073578595	0.053511706	0.100334448	0.080267559	0.040133779
ENSMUSG00000022620_1_S	ENSMUSG00000022620	Arsa	chr15	89472473	89472474	-	100	764	1	0	0	0	0	0	0	0	0	0	0	0	1	0	0	0	0	0	0	0	0	0	1	0	0	0	0	0	0	0	0	0	0	0	0	0.060200669	0.043478261	0.073578595	0.063545151	0.093645485	0.066889632
ENSMUSG00000022621_1_S	ENSMUSG00000022621	Rabl2	chr15	89582516	89582517	-	100	833	1	0	0	0	0	0	0	0	0	0	1	0	0	0	0	0	0	0	0	0	0	0	0	0	0	0	0	0	0	0	0	0	0	0	1	0.086956522	0.063545151	0.073578595	0.036789298	0.090301003	0.093645485
ENSMUSG00000022623_1_S	ENSMUSG00000022623	Shank3	chr15	89560260	89560261	+	100	1938	1	1	0	0	0	1	0	0	0	0	0	0	1	0	0	1	0	0	0	0	0	0	1	0	0	0	0	0	0	0	0	0	0	0	0	0.08361204	0.026755853	0.060200669	0.050167224	0.063545151	0.123745819
ENSMUSG00000022634_3_P	ENSMUSG00000022634	Yaf2	chr15	93284847	93284848	-	46.21683871	540	1	0	0	0	0	0	0	0	1	0	0	0	0	0	0	0	0	0	0	0	0	0	0	0	0	0	0	0	0	0	0	0	0	0	1	0.050167224	0.030100334	0.040133779	0.023411371	0.060200669	0.140468227
ENSMUSG00000022635_1_S	ENSMUSG00000022635	Zcrb1	chr15	93386105	93386106	-	100	49	1	0	0	0	0	0	0	0	0	0	0	0	0	0	0	0	0	0	0	0	0	1	0	0	0	0	0	0	0	0	0	0	0	0	0	0.077777778	0.027777778	0.038888889	0.038888889	0.033333333	0.066666667
ENSMUSG00000022658_1_S	ENSMUSG00000022658	Tagln3	chr16	45711229	45711230	-	100	338	1	0	0	0	0	0	0	0	0	0	0	0	0	1	0	0	0	0	0	0	0	0	0	0	0	1	0	0	0	0	0	0	0	0	0	0.053511706	0.056856187	0.090301003	0.010033445	0.137123746	0.110367893
ENSMUSG00000022663_1_P	ENSMUSG00000022663	Atg3	chr16	45187925	45187926	+	98.12970968	185	1	0	0	0	0	0	0	0	0	0	0	0	0	0	0	0	0	0	0	0	0	0	0	0	0	0	0	0	0	1	0	0	0	0	0	0.056390977	0.022556391	0.041353383	0.015037594	0.063909774	0.142857143
ENSMUSG00000022664_3_P	ENSMUSG00000022664	Slc35a5	chr16	45141583	45141584	-	39.33954839	563	1	1	0	0	0	0	0	0	0	0	1	0	0	0	0	0	0	0	0	0	0	0	0	0	0	0	0	0	0	0	0	0	0	0	1	0.066889632	0.046822742	0.076923077	0.016722408	0.073578595	0.113712375
ENSMUSG00000022671_1_S	ENSMUSG00000022671	Mzt2	chr16	15848440	15848441	-	100	131	0	0	0	0	0	0	0	0	1	0	0	0	0	0	0	0	0	0	0	0	0	0	0	0	0	0	0	0	0	0	0	0	0	0	1	0.072916667	0.065972222	0.048611111	0.055555556	0.065972222	0.052083333
ENSMUSG00000022673_3_P	ENSMUSG00000022673	Mcm4	chr16	15624144	15624145	-	85.84112903	532	0	0	0	0	0	0	0	0	1	0	0	0	0	0	0	0	0	0	0	0	0	0	0	1	0	0	0	0	0	0	0	0	0	0	0	0.040133779	0.053511706	0.023411371	0.056856187	0.073578595	0.147157191
ENSMUSG00000022677_2_P	ENSMUSG00000022677	Fopnl	chr16	14299625	14299626	-	42.59125806	504	0	0	0	0	0	0	0	0	1	0	0	0	0	0	0	0	0	0	0	0	0	0	0	0	0	0	0	0	0	0	0	0	0	0	1	0.050167224	0.046822742	0.056856187	0.063545151	0.08361204	0.140468227
ENSMUSG00000022682_1_S	ENSMUSG00000022682	Rrn3	chr16	13814839	13814840	+	100	1568	1	0	0	0	0	0	0	0	0	0	0	0	0	0	0	0	0	0	0	0	0	0	0	0	0	0	0	0	0	1	0	0	0	0	0	0.073578595	0.056856187	0.046822742	0.063545151	0.070234114	0.073578595
ENSMUSG00000022684_1_P	ENSMUSG00000022684	Bfar	chr16	13703219	13703220	+	3.723548387	963	0	0	1	0	0	0	0	0	0	0	0	0	0	0	0	0	0	0	1	0	0	0	0	0	0	0	0	0	0	0	1	0	0	0	0	0.063545151	0.046822742	0.053511706	0.036789298	0.073578595	0.090301003
ENSMUSG00000022702_1_P	ENSMUSG00000022702	Hira	chr16	18970166	18970167	+	60.83083871	611	0	0	0	0	0	0	0	0	0	0	0	0	1	0	0	0	0	0	1	0	0	0	0	0	0	0	0	0	0	1	0	0	0	0	0	0.053511706	0.056856187	0.030100334	0.060200669	0.080267559	0.080267559
ENSMUSG00000022704_1_S	ENSMUSG00000022704	Qtrtd1	chr16	43861406	43861407	-	100	1663	1	0	0	0	0	0	0	0	1	0	0	0	0	0	0	0	0	0	0	0	0	0	0	0	0	0	0	0	1	0	0	0	0	0	0	0.060200669	0.02006689	0.046822742	0.023411371	0.040133779	0.170568562
ENSMUSG00000022706_2_P	ENSMUSG00000022706	Mrpl40	chr16	18872216	18872217	-	68.79545161	121	1	0	0	0	0	0	0	0	0	0	0	0	0	1	0	0	0	0	0	0	0	0	1	0	0	0	0	0	0	0	0	0	0	0	0	0.080267559	0.043478261	0.053511706	0.060200669	0.076923077	0.023411371
ENSMUSG00000022710_3_P	ENSMUSG00000022710	Usp7	chr16	8690564	8690565	-	25.44974194	215	0	0	0	0	0	1	0	0	0	0	0	1	0	0	0	0	0	0	1	0	0	0	0	0	0	0	0	0	0	0	0	1	0	0	0	0.056856187	0.066889632	0.050167224	0.053511706	0.08361204	0.113712375
ENSMUSG00000022722_2_P	ENSMUSG00000022722	Arl6	chr16	59613522	59613523	-	63.21364516	288	0	0	0	0	1	0	0	0	0	0	0	1	0	0	0	0	0	0	1	0	0	0	0	0	0	0	0	0	0	0	0	1	0	0	0	0.043478261	0.023411371	0.050167224	0.040133779	0.076923077	0.123745819
ENSMUSG00000022742_1_S	ENSMUSG00000022742	Cpox	chr16	58680391	58680392	+	100	1635	1	1	0	0	0	0	0	0	0	0	0	0	0	0	0	1	0	0	0	0	0	0	0	0	0	1	0	0	0	0	0	0	0	0	0	0.046822742	0.033444816	0.050167224	0.033444816	0.066889632	0.117056856
ENSMUSG00000022744_1_S	ENSMUSG00000022744	Cldn25	chr16	58734237	58734238	+	100	1179	1	0	0	0	0	0	0	0	0	0	0	0	0	0	0	0	0	0	1	0	0	0	0	0	0	1	0	0	0	0	0	0	0	0	0	0.056856187	0.02006689	0.080267559	0.013377926	0.08361204	0.140468227
ENSMUSG00000022749_1_S	ENSMUSG00000022749	Tbc1d23	chr16	57168867	57168868	-	100	1491	1	0	0	0	0	0	0	0	0	0	0	1	0	0	1	0	0	0	1	0	0	0	0	1	0	0	0	0	0	0	0	0	0	0	0	0.046822742	0.016722408	0.056856187	0.02006689	0.070234114	0.140468227
ENSMUSG00000022750_1_S	ENSMUSG00000022750	Klhl22	chr16	17793381	17793382	+	100	180	1	0	0	0	0	1	0	0	0	0	0	0	0	0	0	0	0	0	0	0	0	0	1	0	0	0	0	0	0	0	0	0	0	0	0	0.053511706	0.056856187	0.060200669	0.063545151	0.096989967	0.050167224
ENSMUSG00000022761_1_P	ENSMUSG00000022761	Lztr1	chr16	17525989	17525990	+	22.0896129	197	1	0	0	0	0	0	0	0	0	0	0	0	0	0	0	0	0	0	1	0	0	0	0	0	0	0	0	0	0	0	0	0	1	0	0	0.110367893	0.080267559	0.060200669	0.08361204	0.093645485	0.036789298
ENSMUSG00000022769_2_P	ENSMUSG00000022769	Sdf2l1	chr16	17130392	17130393	-	9.115129032	114	0	0	0	0	0	0	0	0	1	0	0	0	0	0	0	0	0	0	1	1	0	0	0	0	0	0	0	0	0	0	0	0	0	0	0	0.080267559	0.053511706	0.073578595	0.100334448	0.070234114	0.043478261
ENSMUSG00000022770_1_S	ENSMUSG00000022770	Dlg1	chr16	31873349	31873350	+	100	1569	1	0	0	0	0	0	0	0	0	0	0	0	0	0	0	0	0	0	1	0	0	0	1	0	0	0	0	0	0	0	0	0	0	0	0	0.050167224	0.040133779	0.060200669	0.030100334	0.076923077	0.133779264
ENSMUSG00000022771_2_P	ENSMUSG00000022771	Ppil2	chr16	17088603	17088604	-	91.69796774	166	0	0	0	0	0	0	0	0	0	0	0	0	0	0	0	0	0	0	0	0	0	0	0	0	0	0	1	0	0	0	0	0	0	0	0	0.076335878	0.08778626	0.053435115	0.118320611	0.091603053	0.045801527
ENSMUSG00000022772_1_S	ENSMUSG00000022772	Senp5	chr16	31962504	31962505	-	100	922	0	0	0	0	0	0	0	0	0	1	0	0	0	0	0	0	0	0	0	0	0	0	0	0	0	0	0	0	0	0	0	0	0	0	1	0.060200669	0.046822742	0.053511706	0.073578595	0.076923077	0.117056856
ENSMUSG00000022779_1_S	ENSMUSG00000022779	Top3b	chr16	16892990	16892991	+	100	95	0	0	0	0	0	0	0	0	1	0	0	0	0	1	0	0	0	0	0	0	0	0	0	0	0	0	0	0	0	1	0	0	0	0	0	0.08361204	0.076923077	0.053511706	0.090301003	0.080267559	0.070234114
ENSMUSG00000022787_1_S	ENSMUSG00000022787	Wdr53	chr16	32257082	32257083	+	100	28	1	0	0	0	0	0	0	0	0	0	0	0	0	0	0	0	0	0	0	0	0	0	0	0	0	0	0	0	1	0	0	0	0	0	0	0.076923077	0.076923077	0.026755853	0.066889632	0.036789298	0.036789298
ENSMUSG00000022789_2_P	ENSMUSG00000022789	Dnm1l	chr16	16313819	16313820	-	27.50196774	167	0	0	0	0	0	0	0	0	0	0	0	0	0	1	0	0	0	0	1	0	0	0	0	0	0	0	1	0	0	0	0	0	0	0	0	0.058295964	0.049327354	0.035874439	0.013452915	0.076233184	0.107623318
ENSMUSG00000022791_1_S	ENSMUSG00000022791	Tnk2	chr16	32683492	32683493	+	100	802	1	0	0	0	0	0	0	0	0	0	0	0	0	0	0	0	0	0	0	0	0	0	0	0	0	0	0	0	1	0	0	0	0	0	0	0.053511706	0.056856187	0.060200669	0.066889632	0.096989967	0.076923077
ENSMUSG00000022792_1_S	ENSMUSG00000022792	Yars2	chr16	16309639	16309640	+	100	149	1	0	0	0	0	0	0	0	0	0	0	0	0	0	0	0	0	0	1	0	0	0	0	0	0	0	0	0	0	0	1	0	0	0	0	0.08361204	0.010033445	0.070234114	0.046822742	0.043478261	0.10367893
ENSMUSG00000022793_1_S	ENSMUSG00000022793	B4galt4	chr16	38768850	38768851	+	100	821	0	0	0	0	0	0	0	1	0	0	0	0	0	0	0	0	0	0	1	0	0	0	0	0	0	0	0	0	0	0	0	0	0	0	1	0.060200669	0.053511706	0.043478261	0.033444816	0.070234114	0.063545151
ENSMUSG00000022797_1_P	ENSMUSG00000022797	Tfrc	chr16	32630378	32630379	+	10.02977419	43	0	0	0	0	0	0	0	0	1	0	0	0	0	0	0	0	0	1	0	0	0	0	0	0	0	0	0	0	0	0	1	0	0	0	0	0.056140351	0.042105263	0.09122807	0.052631579	0.10877193	0.087719298
ENSMUSG00000022807_1_P	ENSMUSG00000022807	Osbpl11	chr16	33243196	33243197	+	24.36819355	1399	0	0	0	0	0	0	0	0	1	0	0	0	0	0	0	0	0	0	0	0	0	0	0	0	0	0	0	0	0	0	0	0	1	0	0	0.063545151	0.080267559	0.063545151	0.046822742	0.08361204	0.08361204
ENSMUSG00000022808_1_P	ENSMUSG00000022808	Snx4	chr16	33298670	33298671	+	15.06490323	193	1	0	0	0	0	1	0	0	0	0	0	0	0	0	0	1	0	0	0	0	0	0	0	0	0	0	0	0	0	1	0	0	0	0	0	0.083333333	0.045833333	0.0375	0.029166667	0.045833333	0.1
ENSMUSG00000022814_3_P	ENSMUSG00000022814	Umps	chr16	33955257	33955258	-	39.67512903	1505	0	0	0	0	0	0	0	0	1	0	0	0	0	0	0	0	0	0	0	0	0	0	0	0	0	1	0	0	0	0	0	0	0	0	0	0.076923077	0.036789298	0.056856187	0.050167224	0.08361204	0.073578595
ENSMUSG00000022816_1_P	ENSMUSG00000022816	Fstl1	chr16	37834112	37834113	+	1.617096774	187	1	0	0	0	0	0	0	0	0	0	0	0	0	0	0	0	0	0	1	0	0	0	0	0	0	0	0	0	0	0	0	0	1	0	0	0.108225108	0.086580087	0.043290043	0.051948052	0.047619048	0.060606061
ENSMUSG00000022817_1_S	ENSMUSG00000022817	Itgb5	chr16	33949152	33949153	+	100	321	1	0	0	0	0	0	0	0	0	0	0	0	0	0	0	0	0	0	1	0	0	1	0	0	0	0	0	0	0	0	0	0	0	0	0	0.070234114	0.086956522	0.066889632	0.073578595	0.096989967	0.073578595
ENSMUSG00000022820_1_S	ENSMUSG00000022820	Ndufb4	chr16	37647603	37647604	-	100	53	1	0	0	0	0	0	0	0	0	1	0	0	0	0	0	0	0	0	0	0	0	0	0	0	0	0	0	0	0	0	0	1	0	0	0	0.060869565	0.017391304	0.069565217	0.052173913	0.07826087	0.069565217
ENSMUSG00000022822_3_P	ENSMUSG00000022822	Abcc5	chr16	20332315	20332316	-	33.62390323	288	0	0	0	0	0	1	0	0	0	0	0	1	0	0	0	0	0	0	0	0	0	0	0	0	0	1	0	0	0	0	0	0	0	0	0	0.060200669	0.033444816	0.096989967	0.036789298	0.090301003	0.147157191
ENSMUSG00000022827_1_S	ENSMUSG00000022827	Rabl3	chr16	37572384	37572385	+	100	1290	0	0	0	0	1	0	0	0	1	0	0	0	0	0	0	0	0	0	0	0	0	0	0	0	0	0	0	0	1	0	0	0	0	0	0	0.053511706	0.066889632	0.063545151	0.036789298	0.076923077	0.127090301
ENSMUSG00000022828_3_P	ENSMUSG00000022828	Gtf2e1	chr16	37511168	37511169	-	0.810225806	220	0	0	0	0	0	0	0	0	1	0	0	0	0	0	0	0	0	0	1	0	0	0	0	1	0	0	0	0	0	0	0	0	0	0	0	0.056856187	0.060200669	0.050167224	0.046822742	0.063545151	0.107023411
ENSMUSG00000022837_1_S	ENSMUSG00000022837	Iqcb1	chr16	36872720	36872721	+	100	300	1	0	0	0	0	0	0	0	0	0	0	0	0	0	0	0	0	0	0	0	0	0	0	0	0	0	0	0	0	0	0	0	0	0	1	0.053511706	0.053511706	0.060200669	0.033444816	0.090301003	0.133779264
ENSMUSG00000022838_2_P	ENSMUSG00000022838	Eaf2	chr16	36793745	36793746	-	0	134	1	0	0	0	0	0	0	0	0	0	0	0	0	0	0	0	0	0	1	0	0	0	0	1	0	0	0	0	0	0	0	0	0	0	0	0.055555556	0.038888889	0.033333333	0.016666667	0.044444444	0.105555556
ENSMUSG00000022841_1_P	ENSMUSG00000022841	Ap2m1	chr16	20543916	20543917	+	86.13393548	472	1	0	0	1	0	0	0	0	0	0	0	0	0	0	0	0	0	0	1	0	0	0	0	0	0	0	0	0	0	0	1	0	0	0	0	0.060200669	0.056856187	0.076923077	0.063545151	0.110367893	0.086956522
ENSMUSG00000022848_3_P	ENSMUSG00000022848	Dirc2	chr16	35697382	35697383	-	63.66235484	522	1	0	0	0	0	0	0	0	0	0	0	0	0	0	0	0	0	0	1	0	0	0	0	0	1	0	0	0	0	0	0	0	0	0	0	0.090301003	0.056856187	0.040133779	0.040133779	0.076923077	0.046822742
ENSMUSG00000022856_2_P	ENSMUSG00000022856	Tmem41a	chr16	21934568	21934569	-	2.773032258	256	0	0	0	0	0	0	0	0	0	0	0	0	0	0	0	0	0	0	0	0	0	0	0	0	0	0	0	0	1	0	0	0	0	0	0	0.050167224	0.053511706	0.060200669	0.076923077	0.080267559	0.086956522
ENSMUSG00000022863_1_S	ENSMUSG00000022863	Btg3	chr16	78359859	78359860	-	100	439	1	0	0	0	0	0	0	0	0	0	0	0	0	0	0	0	0	0	0	0	0	0	1	0	0	0	0	0	0	0	0	0	0	0	0	0.046822742	0.030100334	0.023411371	0.026755853	0.040133779	0.137123746
ENSMUSG00000022865_1_P	ENSMUSG00000022865	Cxadr	chr16	78336750	78336751	+	0.262	299	1	0	0	0	0	0	0	0	0	0	0	0	0	0	0	0	0	0	0	0	0	0	0	0	0	0	0	0	0	0	0	0	1	0	0	0.063545151	0.033444816	0.046822742	0.010033445	0.050167224	0.08361204
ENSMUSG00000022867_1_P	ENSMUSG00000022867	Usp25	chr16	77115974	77115975	+	38.69458065	413	1	0	0	0	0	1	0	0	0	0	0	0	0	0	0	0	0	0	0	0	0	0	0	0	0	0	0	0	0	0	1	0	0	0	0	0.066889632	0.053511706	0.043478261	0.02006689	0.070234114	0.120401338
ENSMUSG00000022883_1_S	ENSMUSG00000022883	Robo1	chr16	73046112	73046113	+	100	1751	0	0	1	0	0	0	0	0	1	0	0	0	0	0	0	0	0	0	0	0	0	0	0	0	0	0	0	0	0	1	0	0	0	0	0	0.063545151	0.023411371	0.053511706	0.016722408	0.040133779	0.113712375
ENSMUSG00000022890_1_S	ENSMUSG00000022890	Atp5j	chr16	84827870	84827871	-	100	87	1	0	0	0	0	0	0	0	0	0	0	0	0	0	0	0	0	0	0	0	0	0	1	0	0	0	0	0	0	0	0	0	0	0	0	0.120967742	0	0.080645161	0.016129032	0.016129032	0.088709677
ENSMUSG00000022892_3_P	ENSMUSG00000022892	App	chr16	84955135	84955136	-	9.847451613	195	0	0	0	0	1	0	0	0	0	0	0	0	0	0	0	0	0	0	0	0	0	0	0	0	0	1	0	0	0	0	0	0	0	0	0	0.084459459	0.067567568	0.047297297	0.023648649	0.060810811	0.067567568
ENSMUSG00000022895_1_P	ENSMUSG00000022895	Ets2	chr16	95719683	95719684	+	8.633419355	546	0	0	0	0	0	0	0	0	0	0	0	0	0	0	0	1	0	0	1	0	0	0	0	0	0	0	0	0	0	1	0	0	0	0	0	0.076923077	0.050167224	0.046822742	0.043478261	0.056856187	0.110367893
ENSMUSG00000022898_2_P	ENSMUSG00000022898	Dscr3	chr16	94498455	94498456	-	32.39883871	544	1	0	0	0	0	0	0	0	0	0	0	0	0	1	0	0	0	0	0	0	0	0	0	0	0	0	1	0	0	0	0	0	0	0	0	0.073578595	0.046822742	0.076923077	0.043478261	0.090301003	0.073578595
ENSMUSG00000022912_1_P	ENSMUSG00000022912	Pros1	chr16	62928409	62928410	+	19.98148387	217	0	0	0	0	0	1	0	0	1	0	0	0	1	0	0	0	0	0	0	0	0	0	0	0	0	0	0	0	0	0	0	0	1	0	0	0.066889632	0.030100334	0.076923077	0.02006689	0.076923077	0.127090301
ENSMUSG00000022913_1_S	ENSMUSG00000022913	Psmg1	chr16	95979932	95979933	-	100	104	1	0	0	0	0	0	0	0	0	0	0	0	0	0	0	0	0	0	1	0	0	0	1	0	0	0	0	0	0	0	0	0	0	0	0	0.084269663	0.033707865	0.033707865	0.056179775	0.039325843	0.123595506
ENSMUSG00000022940_1_P	ENSMUSG00000022940	Pigp	chr16	94364633	94364634	-	0	29	0	0	0	0	0	0	0	0	0	0	0	1	0	0	0	0	0	0	0	0	0	0	0	0	0	0	0	0	0	0	0	1	0	0	0	0.071895425	0.032679739	0.032679739	0.019607843	0.058823529	0.039215686
ENSMUSG00000022946_1_S	ENSMUSG00000022946	Dopey2	chr16	93810580	93810581	+	100	234	1	0	0	0	0	0	0	0	0	0	0	0	0	0	0	0	0	0	1	0	0	0	0	0	0	0	0	0	0	0	1	0	0	0	0	0.063545151	0.053511706	0.070234114	0.08361204	0.076923077	0.080267559
ENSMUSG00000022951_1_S	ENSMUSG00000022951	Rcan1	chr16	92391954	92391955	-	100	1498	1	0	0	0	0	0	0	0	0	0	0	0	0	0	0	0	0	0	0	1	0	0	0	0	0	0	0	0	0	0	0	0	0	0	0	0.066889632	0.060200669	0.060200669	0.08361204	0.073578595	0.107023411
ENSMUSG00000022956_1_S	ENSMUSG00000022956	Atp5o	chr16	91925213	91925214	-	100	64	1	0	0	0	0	0	0	0	0	0	0	0	0	0	0	0	0	0	0	0	1	0	0	0	0	0	0	0	0	0	0	0	0	0	0	0.06779661	0.062146893	0.062146893	0.073446328	0.06779661	0.039548023
ENSMUSG00000022962_1_S	ENSMUSG00000022962	Gart	chr16	91621394	91621395	-	100	162	1	1	0	0	0	0	0	0	0	0	0	0	0	0	0	0	0	0	0	0	0	0	0	0	0	0	0	0	1	0	0	0	0	0	0	0.073578595	0.090301003	0.043478261	0.086956522	0.076923077	0.056856187
ENSMUSG00000022964_1_S	ENSMUSG00000022964	Tmem50b	chr16	91574502	91574503	-	100	1610	1	0	0	0	0	0	0	0	0	0	0	0	0	0	0	0	0	0	0	0	0	0	0	0	0	0	0	0	0	1	0	0	0	0	0	0.066889632	0.033444816	0.076923077	0.036789298	0.080267559	0.086956522
ENSMUSG00000022965_1_P	ENSMUSG00000022965	Ifngr2	chr16	91563235	91563236	+	9.114870968	231	0	0	0	0	0	0	1	0	0	0	0	0	0	0	0	0	0	0	0	0	0	0	0	0	0	0	0	0	0	0	0	0	1	0	0	0.080267559	0.046822742	0.063545151	0.063545151	0.066889632	0.063545151
ENSMUSG00000022967_1_P	ENSMUSG00000022967	Ifnar1	chr16	91505963	91505964	+	0.57783871	553	0	0	0	0	0	0	0	0	0	0	0	1	0	0	0	0	0	0	0	0	0	0	0	0	0	1	0	0	0	0	0	0	0	0	0	0.060200669	0.053511706	0.040133779	0.060200669	0.076923077	0.036789298
ENSMUSG00000022992_1_S	ENSMUSG00000022992	Kansl2	chr15	98518812	98518813	-	100	609	0	0	0	0	0	0	0	0	1	0	0	0	0	0	0	0	0	0	1	0	0	0	0	0	1	0	0	0	0	0	0	0	0	0	0	0.040133779	0.063545151	0.066889632	0.053511706	0.107023411	0.080267559
ENSMUSG00000022995_2_P	ENSMUSG00000022995	Enah	chr1	181905511	181905512	-	17.60812903	348	1	0	0	0	0	0	0	0	0	0	0	0	0	0	0	0	0	0	0	0	0	0	0	0	0	0	1	0	0	0	0	0	0	0	0	0.073578595	0.043478261	0.066889632	0.033444816	0.076923077	0.073578595
ENSMUSG00000022999_1_S	ENSMUSG00000022999	Lmbr1l	chr15	98903914	98903915	-	100	526	1	0	0	0	0	0	0	0	0	0	0	0	0	0	0	0	0	0	0	0	0	1	0	0	0	0	0	0	0	0	0	0	0	0	0	0.063545151	0.056856187	0.050167224	0.123745819	0.076923077	0.076923077
ENSMUSG00000023004_1_S	ENSMUSG00000023004	Tuba1b	chr15	98931424	98931425	-	100	157	0	1	0	0	0	0	0	1	0	0	0	0	0	0	0	0	0	0	1	0	0	0	0	0	0	0	0	0	0	0	0	0	0	0	1	0.043478261	0.043478261	0.063545151	0.090301003	0.073578595	0.066889632
ENSMUSG00000023009_1_S	ENSMUSG00000023009	Nckap5l	chr15	99422034	99422035	-	100	664	1	0	0	0	0	0	0	0	0	0	0	0	0	0	0	0	0	0	0	0	0	0	0	0	0	0	0	0	0	1	0	0	0	0	0	0.050167224	0.066889632	0.066889632	0.076923077	0.090301003	0.076923077
ENSMUSG00000023015_2_P	ENSMUSG00000023015	Racgap1	chr15	99621280	99621281	-	24.69283871	108	1	0	0	0	0	0	0	0	0	0	0	0	0	0	0	0	0	0	0	0	0	0	0	0	0	1	0	0	0	0	0	0	0	0	0	0.071038251	0.06010929	0.06010929	0.027322404	0.098360656	0.103825137
ENSMUSG00000023017_1_S	ENSMUSG00000023017	Asic1	chr15	99701129	99701130	+	100	1992	1	0	0	0	0	0	0	0	0	0	0	0	0	0	0	0	0	0	1	0	0	0	0	1	0	0	0	0	0	0	0	0	0	0	0	0.08361204	0.056856187	0.086956522	0.096989967	0.10367893	0.056856187
ENSMUSG00000023018_1_S	ENSMUSG00000023018	Smarcd1	chr15	99713989	99713990	+	100	1565	1	0	0	0	0	0	0	0	0	0	0	0	0	0	0	0	0	0	1	0	0	0	0	0	0	0	0	0	0	0	0	0	1	0	0	0.056856187	0.040133779	0.066889632	0.053511706	0.096989967	0.120401338
ENSMUSG00000023025_1_S	ENSMUSG00000023025	Larp4	chr15	100014354	100014355	+	100	2181	1	0	0	1	0	0	0	0	0	0	0	0	0	0	0	0	0	0	0	0	0	0	0	0	0	0	0	0	0	1	0	0	0	0	0	0.053511706	0.030100334	0.030100334	0.026755853	0.056856187	0.140468227
ENSMUSG00000023026_1_P	ENSMUSG00000023026	Dip2b	chr15	100215665	100215666	+	9.466774194	236	0	0	0	0	0	0	1	0	0	0	0	0	0	0	0	0	0	0	0	0	0	0	0	0	0	0	0	0	0	0	0	0	1	0	0	0.096989967	0.076923077	0.056856187	0.060200669	0.080267559	0.040133779
ENSMUSG00000023027_1_P	ENSMUSG00000023027	Atf1	chr15	100261072	100261073	+	77.1583871	1114	0	0	0	0	0	0	0	1	0	0	0	0	0	0	0	0	0	0	1	0	0	0	0	0	0	0	0	0	0	0	1	0	0	0	0	0.043478261	0.023411371	0.040133779	0.026755853	0.043478261	0.163879599
ENSMUSG00000023030_2_P	ENSMUSG00000023030	Slc11a2	chr15	100388763	100388764	-	28.53158065	320	0	0	0	0	0	0	0	0	0	0	0	1	0	0	0	0	0	0	1	0	0	0	0	0	0	0	0	0	0	0	0	0	0	0	1	0.053511706	0.050167224	0.056856187	0.076923077	0.066889632	0.107023411
ENSMUSG00000023036_1_S	ENSMUSG00000023036	Pcdhga12	chr18	37841872	37841873	+	100	1744	1	0	0	0	0	0	0	0	1	0	0	0	0	0	0	0	0	0	0	0	0	1	0	0	0	0	0	0	0	0	0	0	0	0	0	0.036789298	0.073578595	0.080267559	0.043478261	0.100334448	0.090301003
ENSMUSG00000023048_1_P	ENSMUSG00000023048	Prr13	chr15	102462589	102462590	+	13.32332258	375	0	0	0	0	0	0	0	0	0	0	0	0	0	0	0	0	0	0	1	0	0	0	0	0	0	0	0	0	0	0	1	0	0	0	0	0.046822742	0.060200669	0.060200669	0.066889632	0.107023411	0.120401338
ENSMUSG00000023055_1_S	ENSMUSG00000023055	Calcoco1	chr15	102706774	102706775	-	100	594	0	0	0	0	1	0	0	0	0	0	0	0	0	0	0	0	0	0	0	0	0	0	0	0	0	0	0	0	0	0	0	0	1	0	0	0.096989967	0.033444816	0.070234114	0.033444816	0.073578595	0.076923077
ENSMUSG00000023064_1_S	ENSMUSG00000023064	Sncg	chr14	34370273	34370274	-	100	271	1	0	0	0	0	0	0	0	0	0	0	0	0	0	0	0	0	0	0	0	0	0	0	0	0	0	0	0	1	0	0	0	0	0	0	0.092783505	0.082474227	0.054982818	0.034364261	0.103092784	0.058419244
ENSMUSG00000023067_1_S	ENSMUSG00000023067	Cdkn1a	chr17	29100721	29100722	+	100	1329	1	0	0	0	0	0	0	0	0	0	0	0	0	0	0	0	0	0	1	0	0	0	0	0	0	0	0	0	0	0	0	0	0	0	1	0.080267559	0.046822742	0.086956522	0.060200669	0.096989967	0.043478261
ENSMUSG00000023074_1_S	ENSMUSG00000023074	Mospd1	chrX	53345006	53345007	-	100	951	1	0	0	0	0	0	0	0	0	0	0	0	0	0	0	0	0	0	1	0	1	0	0	0	0	0	0	0	0	0	0	0	0	0	0	0.043478261	0.030100334	0.046822742	0.046822742	0.060200669	0.180602007
ENSMUSG00000023075_3_P	ENSMUSG00000023075	Akirin1	chr4	123735352	123735353	-	87.14083871	1501	1	0	0	0	0	0	0	0	0	0	0	0	0	0	0	0	1	0	1	0	0	0	0	0	1	0	0	0	0	0	0	0	0	0	0	0.050167224	0.030100334	0.040133779	0.026755853	0.056856187	0.177257525
ENSMUSG00000023079_1_S	ENSMUSG00000023079	Gtf2ird1	chr5	134357655	134357656	-	100	172	0	1	0	0	0	1	0	1	0	0	0	0	0	1	0	0	0	1	1	0	0	1	0	0	0	0	0	0	0	0	0	0	0	0	0	0.058333333	0.0375	0.041666667	0.041666667	0.05	0.1
ENSMUSG00000023087_1_P	ENSMUSG00000023087	Ccrn4l	chr3	51250965	51250966	+	26.22874194	434	1	0	0	0	0	0	0	0	0	0	0	0	0	0	0	0	0	0	0	0	0	0	0	0	0	0	0	0	0	0	0	0	1	0	0	0.053511706	0.033444816	0.046822742	0.046822742	0.040133779	0.170568562
ENSMUSG00000023088_1_P	ENSMUSG00000023088	Abcc1	chr16	14473706	14473707	+	16.50122581	139	0	0	0	0	0	0	1	0	0	0	0	0	0	0	0	0	0	0	0	0	0	0	0	0	0	0	0	0	0	0	1	0	0	0	0	0.089068826	0.072874494	0.048582996	0.08097166	0.068825911	0.028340081
ENSMUSG00000023089_1_S	ENSMUSG00000023089	Ndufa5	chr6	24518658	24518659	-	100	64	0	0	0	0	0	0	0	0	1	0	0	0	0	0	0	0	0	0	0	0	0	0	0	0	1	0	0	0	0	0	0	0	0	0	0	0.048484848	0.066666667	0.024242424	0.078787879	0.054545455	0.024242424
ENSMUSG00000023092_1_P	ENSMUSG00000023092	Fhl1	chrX	56792037	56792038	+	7.977225806	40	0	0	0	0	0	0	0	0	0	0	0	0	0	0	0	0	0	0	1	0	0	0	0	0	0	0	0	0	0	0	0	0	1	0	0	0.06185567	0.077319588	0.041237113	0.072164948	0.087628866	0.051546392
ENSMUSG00000023104_1_P	ENSMUSG00000023104	Rfc2	chr5	134598326	134598327	+	86.74006452	368	0	0	0	0	0	0	0	0	0	0	1	0	0	0	0	0	0	0	0	0	0	0	0	0	0	0	1	0	0	0	0	0	0	0	0	0.050167224	0.063545151	0.066889632	0.063545151	0.113712375	0.060200669
ENSMUSG00000023110_1_S	ENSMUSG00000023110	Prmt5	chr14	54507186	54507187	-	100	608	1	0	0	0	0	0	0	0	0	0	0	0	0	1	0	0	0	0	0	0	0	0	0	0	0	0	0	0	0	0	0	0	0	0	1	0.066889632	0.086956522	0.053511706	0.060200669	0.093645485	0.043478261
ENSMUSG00000023118_1_S	ENSMUSG00000023118	Sympk	chr7	19054616	19054617	+	100	100	1	0	0	0	0	0	0	0	0	0	0	0	0	0	0	0	0	0	0	0	0	0	1	0	0	0	0	0	0	0	0	0	0	0	0	0.070175439	0.096491228	0.026315789	0.144736842	0.052631579	0.030701754
ENSMUSG00000023147_1_S	ENSMUSG00000023147	Wrb	chr16	96157851	96157852	+	100	1900	1	0	0	0	0	0	0	0	0	0	0	0	0	0	0	0	0	0	1	0	0	0	0	0	0	1	0	0	0	0	0	0	0	0	0	0.080267559	0.043478261	0.040133779	0.060200669	0.036789298	0.076923077
ENSMUSG00000023170_1_S	ENSMUSG00000023170	Gps2	chr11	69916593	69916594	+	100	91	1	0	0	0	0	0	0	0	0	0	0	0	0	0	0	0	0	0	0	0	0	0	1	0	0	0	0	0	0	0	0	0	0	0	0	0.143678161	0.051724138	0.068965517	0.034482759	0.057471264	0.034482759
ENSMUSG00000023175_2_P	ENSMUSG00000023175	Bsg	chr10	79711726	79711727	+	0	170	0	0	0	0	0	0	0	0	0	0	0	0	0	0	0	0	0	0	0	0	0	0	0	0	0	0	0	0	0	0	0	0	1	0	0	0.090128755	0.0472103	0.034334764	0.094420601	0.051502146	0.017167382
ENSMUSG00000023191_1_S	ENSMUSG00000023191	Leprel2	chr6	124841087	124841088	-	100	587	1	0	0	0	0	0	0	0	0	0	0	0	1	0	0	0	0	0	0	1	0	0	0	0	0	0	0	0	0	0	0	0	0	0	0	0.093645485	0.050167224	0.070234114	0.053511706	0.073578595	0.026755853
ENSMUSG00000023262_1_S	ENSMUSG00000023262	Acy1	chr9	106432980	106432981	-	100	100	1	0	0	0	0	0	0	0	0	0	0	0	0	0	0	0	0	0	1	0	0	0	1	0	0	0	0	0	0	0	0	0	0	0	0	0.071969697	0.071969697	0.068181818	0.064393939	0.106060606	0.045454545
ENSMUSG00000023266_1_S	ENSMUSG00000023266	Frs3	chr17	47704285	47704286	+	100	424	0	0	0	0	1	0	0	0	0	0	0	0	0	0	0	0	0	0	1	0	1	0	0	0	0	0	0	0	0	0	0	0	0	0	0	0.036789298	0.02006689	0.056856187	0.066889632	0.056856187	0.214046823
ENSMUSG00000023272_1_S	ENSMUSG00000023272	Creld2	chr15	88826680	88826681	+	100	245	1	0	0	0	0	0	0	0	0	0	0	0	0	0	0	0	0	0	1	0	0	0	0	0	0	0	0	0	0	1	0	0	0	0	0	0.085034014	0.037414966	0.054421769	0.057823129	0.054421769	0.095238095
ENSMUSG00000023277_1_S	ENSMUSG00000023277	Twf2	chr9	106215388	106215389	+	100	394	1	0	0	0	0	0	0	0	0	0	0	0	0	0	0	0	0	0	0	0	0	0	1	0	0	0	0	0	0	0	0	0	0	0	0	0.070234114	0.070234114	0.040133779	0.10367893	0.076923077	0.063545151
ENSMUSG00000023330_1_S	ENSMUSG00000023330	Dtwd1	chr2	126165278	126165279	+	100	305	0	0	0	0	0	0	0	0	1	0	0	0	0	0	0	1	0	0	1	0	0	0	0	0	0	0	0	0	1	0	0	0	0	0	0	0.053511706	0.036789298	0.043478261	0.050167224	0.053511706	0.160535117
ENSMUSG00000023353_1_S	ENSMUSG00000023353	Agap3	chr5	24502038	24502039	+	100	436	1	0	0	0	0	0	0	0	0	0	0	0	0	0	0	0	0	0	1	0	0	0	0	0	0	0	0	0	0	0	0	1	0	0	0	0.060200669	0.063545151	0.036789298	0.113712375	0.066889632	0.033444816
ENSMUSG00000023452_2_P	ENSMUSG00000023452	Pisd	chr5	32736763	32736764	-	32.42474194	466	0	0	0	0	0	0	0	1	0	0	0	0	0	0	0	0	0	0	0	0	0	0	0	0	1	0	0	0	0	0	0	0	0	0	0	0.080267559	0.053511706	0.070234114	0.063545151	0.100334448	0.080267559
ENSMUSG00000023460_1_S	ENSMUSG00000023460	Rab12	chr17	66494513	66494514	-	100	1176	1	0	0	0	0	1	0	0	0	0	0	0	0	0	0	0	0	0	0	0	0	0	0	0	0	0	0	0	1	0	0	0	0	0	0	0.026755853	0.026755853	0.053511706	0.036789298	0.08361204	0.163879599
ENSMUSG00000023572_1_S	ENSMUSG00000023572	Ccndbp1	chr2	121016912	121016913	+	100	400	1	0	0	0	0	0	0	0	1	0	0	0	0	0	0	0	0	0	0	0	0	0	0	0	0	1	0	0	0	0	0	0	0	0	0	0.050167224	0.046822742	0.050167224	0.030100334	0.08361204	0.123745819
ENSMUSG00000023707_1_P	ENSMUSG00000023707	Ogfod2	chr5	124115078	124115079	+	33.15506452	101	1	0	0	0	0	0	0	0	0	0	0	0	0	0	0	0	0	0	0	0	0	0	0	0	0	0	0	0	0	1	0	0	0	0	0	0.053511706	0.090301003	0.050167224	0.110367893	0.073578595	0.040133779
ENSMUSG00000023723_1_P	ENSMUSG00000023723	Mrps23	chr11	88210984	88210985	+	38.96877419	222	1	0	0	0	0	0	0	1	0	0	0	0	0	0	0	0	0	0	0	0	0	0	0	0	1	0	0	0	0	0	0	0	0	0	0	0.073578595	0.073578595	0.063545151	0.063545151	0.080267559	0.076923077
ENSMUSG00000023755_1_S	ENSMUSG00000023755	Rhebl1	chr15	98877775	98877776	-	100	429	1	0	0	0	0	0	0	0	0	0	0	0	0	0	0	0	0	0	0	0	0	0	0	0	0	1	0	0	0	0	0	0	0	0	0	0.056856187	0.026755853	0.056856187	0.096989967	0.076923077	0.123745819
ENSMUSG00000023791_1_S	ENSMUSG00000023791	Pigx	chr16	32084418	32084419	-	100	64	1	0	0	0	0	0	0	0	0	0	0	0	0	0	0	0	0	0	1	0	0	0	0	1	0	0	0	0	0	0	0	0	0	0	0	0.048309179	0.033816425	0.057971014	0.019323671	0.096618357	0.144927536
ENSMUSG00000023827_1_S	ENSMUSG00000023827	Agpat4	chr17	12219644	12219645	+	100	566	0	1	0	0	0	0	0	0	1	0	0	0	0	0	0	0	0	1	0	0	0	0	0	1	0	0	0	0	0	0	0	0	0	0	0	0.030100334	0.036789298	0.036789298	0.10367893	0.050167224	0.036789298
ENSMUSG00000023830_1_S	ENSMUSG00000023830	Igf2r	chr17	12682413	12682414	-	100	1296	1	0	0	0	0	0	0	0	0	0	1	0	0	0	0	0	0	0	1	0	0	0	0	0	0	0	0	0	0	0	0	0	0	0	1	0.066889632	0.043478261	0.046822742	0.053511706	0.050167224	0.150501672
ENSMUSG00000023832_3_P	ENSMUSG00000023832	Acat2	chr17	12943440	12943441	-	0	421	0	0	0	0	0	0	0	0	1	0	0	0	0	0	0	0	0	0	1	0	0	0	0	0	0	0	0	0	0	0	0	0	0	0	1	0.076923077	0.030100334	0.076923077	0.043478261	0.066889632	0.163879599
ENSMUSG00000023845_2_P	ENSMUSG00000023845	Lnpep	chr17	17528194	17528195	-	9.708	1554	1	0	0	0	0	0	0	0	0	0	0	0	0	0	0	0	0	0	1	0	0	0	0	0	1	0	0	0	0	0	0	0	0	0	0	0.050167224	0.02006689	0.046822742	0.02006689	0.066889632	0.157190635
ENSMUSG00000023852_1_P	ENSMUSG00000023852	Chd1	chr17	17393732	17393733	+	25.14729032	114	1	0	0	0	0	0	0	1	0	0	0	0	0	0	0	0	0	0	0	0	0	0	0	0	0	0	0	0	0	0	0	0	1	0	0	0.061151079	0.079136691	0.021582734	0.061151079	0.043165468	0.118705036
ENSMUSG00000023861_1_S	ENSMUSG00000023861	Mpc1	chr17	8297667	8297668	+	100	506	1	0	0	0	0	0	0	0	0	0	0	0	0	0	0	0	0	0	1	0	0	0	0	0	0	1	0	0	0	0	0	0	0	0	0	0.060200669	0.016722408	0.053511706	0.030100334	0.056856187	0.127090301
ENSMUSG00000023892_1_S	ENSMUSG00000023892	Zfp51	chr17	21465585	21465586	+	100	116	1	0	0	0	0	0	0	0	0	1	0	0	1	0	0	0	0	0	0	0	0	0	0	0	0	0	1	0	0	0	0	0	0	0	0	0.060200669	0.02006689	0.046822742	0.023411371	0.063545151	0.080267559
ENSMUSG00000023911_1_S	ENSMUSG00000023911	Flywch2	chr17	23776915	23776916	-	100	86	1	1	0	0	0	0	0	0	0	0	0	0	0	1	0	0	0	0	0	0	0	0	1	0	0	0	0	0	0	0	0	0	0	0	0	0.081967213	0.049180328	0.054644809	0.054644809	0.071038251	0.06557377
ENSMUSG00000023915_1_P	ENSMUSG00000023915	Tnfrsf21	chr17	43088244	43088245	+	16.049	273	0	0	0	0	0	0	1	0	0	0	0	0	0	0	0	0	0	0	1	0	0	0	0	0	0	0	0	0	0	0	0	0	1	0	0	0.040133779	0.02006689	0.093645485	0.050167224	0.10367893	0.220735786
ENSMUSG00000023923_3_P	ENSMUSG00000023923	Tbc1d5	chr17	50733932	50733933	-	35.94345161	2012	0	0	1	0	0	0	0	0	0	0	0	0	0	0	0	1	0	0	0	0	0	0	0	1	0	0	0	0	0	0	0	0	0	0	0	0.066889632	0.033444816	0.080267559	0.046822742	0.096989967	0.130434783
ENSMUSG00000023932_1_S	ENSMUSG00000023932	Cdc5l	chr17	45391884	45391885	-	100	315	1	0	0	0	0	0	0	1	0	0	0	0	0	0	0	0	0	0	0	0	0	0	0	0	1	0	0	0	0	0	0	0	0	0	0	0.056856187	0.040133779	0.053511706	0.030100334	0.073578595	0.133779264
ENSMUSG00000023938_1_P	ENSMUSG00000023938	Aars2	chr17	45520698	45520699	+	31.32748387	249	1	0	0	0	0	0	0	0	0	0	0	0	0	0	0	0	0	0	1	0	0	0	0	0	0	0	0	0	0	1	0	0	0	0	0	0.107023411	0.090301003	0.036789298	0.093645485	0.066889632	0.013377926
ENSMUSG00000023939_1_S	ENSMUSG00000023939	Mrpl14	chr17	45698494	45698495	+	100	81	1	0	0	0	0	0	0	0	0	0	0	0	0	0	0	0	0	0	0	0	0	0	1	0	0	0	0	0	0	0	0	0	0	0	0	0.076923077	0.060200669	0.063545151	0.080267559	0.066889632	0.050167224
ENSMUSG00000023942_1_S	ENSMUSG00000023942	Slc29a1	chr17	45585203	45585204	-	100	467	1	0	0	0	0	0	0	0	1	0	0	0	0	0	0	0	0	0	0	0	0	0	0	0	0	0	0	0	0	0	0	1	0	0	0	0.066889632	0.063545151	0.076923077	0.060200669	0.093645485	0.086956522
ENSMUSG00000023951_3_P	ENSMUSG00000023951	Vegfa	chr17	46017639	46017640	-	46.02506452	1218	0	0	0	0	0	0	0	0	1	0	0	0	0	0	0	0	0	0	0	0	0	0	0	0	0	1	0	0	0	0	0	0	0	0	0	0.060200669	0.033444816	0.056856187	0.063545151	0.070234114	0.107023411
ENSMUSG00000023952_1_S	ENSMUSG00000023952	Gtpbp2	chr17	46169369	46169370	+	100	731	1	0	1	0	0	0	0	0	0	0	0	0	0	0	0	0	0	0	1	0	0	0	0	0	0	0	0	0	1	0	0	0	0	0	0	0.043478261	0.026755853	0.060200669	0.056856187	0.076923077	0.113712375
ENSMUSG00000023965_3_P	ENSMUSG00000023965	Fbxl17	chr17	63060046	63060047	-	33.2843871	224	0	0	0	0	0	0	0	0	0	0	0	0	0	0	0	0	0	0	0	1	0	0	0	0	0	0	0	0	0	0	0	0	0	0	0	0.063545151	0.056856187	0.056856187	0.076923077	0.076923077	0.073578595
ENSMUSG00000023972_1_S	ENSMUSG00000023972	Ptk7	chr17	46564472	46564473	-	100	862	1	0	0	0	0	0	0	0	0	0	0	0	0	0	0	0	0	0	0	0	0	0	0	0	0	0	0	0	1	0	0	0	0	0	0	0.036789298	0.053511706	0.023411371	0.100334448	0.063545151	0.224080268
ENSMUSG00000023973_2_P	ENSMUSG00000023973	Cnpy3	chr17	46736040	46736041	-	5.318064516	650	0	0	0	0	0	0	0	1	0	0	0	0	0	0	0	0	0	0	0	0	0	0	0	0	0	0	1	0	0	0	0	0	0	0	0	0.090301003	0.080267559	0.073578595	0.070234114	0.100334448	0.046822742
ENSMUSG00000023977_2_P	ENSMUSG00000023977	Ubr2	chr17	46930252	46930253	-	11.60345161	106	1	0	0	0	0	0	0	0	0	0	0	0	0	0	0	0	0	1	1	0	0	0	0	0	0	0	0	0	0	0	0	0	0	0	1	0.072874494	0.060728745	0.056680162	0.056680162	0.068825911	0.093117409
ENSMUSG00000023980_2_P	ENSMUSG00000023980	Taf8	chr17	47488286	47488287	-	97.44629032	1597	1	0	0	0	0	0	0	0	0	0	0	0	0	0	0	0	0	0	0	0	0	0	0	0	1	0	0	0	0	0	0	0	0	0	0	0.050167224	0.043478261	0.050167224	0.08361204	0.063545151	0.090301003
ENSMUSG00000023994_1_S	ENSMUSG00000023994	Nfya	chr17	48386886	48386887	-	100	2402	1	0	0	0	0	0	0	0	0	0	0	1	0	0	0	0	0	0	0	0	0	0	0	0	1	0	0	0	0	0	0	0	0	0	0	0.070234114	0.040133779	0.063545151	0.060200669	0.100334448	0.086956522
ENSMUSG00000024002_2_P	ENSMUSG00000024002	Brd4	chr17	32196652	32196653	-	3.847032258	1099	0	0	0	0	0	0	0	0	0	0	0	1	0	0	0	1	0	0	1	0	1	0	0	0	0	0	0	0	0	0	0	0	0	0	0	0.076923077	0.036789298	0.066889632	0.033444816	0.08361204	0.090301003
ENSMUSG00000024006_2_P	ENSMUSG00000024006	Stk38	chr17	28972420	28972421	-	6.578258065	125	0	0	1	0	0	0	0	0	0	0	0	0	0	0	0	0	0	0	0	0	0	0	0	0	1	0	0	0	0	0	0	0	0	0	0	0.090196078	0.047058824	0.070588235	0.074509804	0.078431373	0.058823529
ENSMUSG00000024012_1_S	ENSMUSG00000024012	Mtch1	chr17	29332071	29332072	-	100	635	1	0	0	0	0	0	0	0	0	0	0	0	0	0	0	0	0	0	0	0	0	0	0	1	0	0	0	0	0	0	0	0	0	0	0	0.066889632	0.046822742	0.080267559	0.080267559	0.086956522	0.060200669
ENSMUSG00000024014_1_S	ENSMUSG00000024014	Pim1	chr17	29496110	29496111	+	100	1364	1	0	0	0	0	0	0	0	0	0	0	0	0	0	0	0	0	0	1	0	0	0	0	0	0	0	0	0	1	0	0	0	0	0	0	0.026755853	0.070234114	0.043478261	0.113712375	0.100334448	0.123745819
ENSMUSG00000024019_1_P	ENSMUSG00000024019	Cmtr1	chr17	29703358	29703359	+	76.79996774	1064	0	0	0	0	0	0	0	0	1	0	0	0	0	0	0	0	0	0	0	0	0	0	0	0	0	0	1	0	0	0	0	0	0	0	0	0.086956522	0.056856187	0.060200669	0.100334448	0.066889632	0.08361204
ENSMUSG00000024026_3_P	ENSMUSG00000024026	Glo1	chr17	30593509	30593510	-	21.397	628	0	0	0	0	0	0	0	0	0	0	0	1	0	0	0	0	0	0	0	1	0	0	0	0	0	0	0	0	0	0	0	0	0	0	0	0.070234114	0.013377926	0.073578595	0.036789298	0.060200669	0.197324415
ENSMUSG00000024037_2_P	ENSMUSG00000024037	Wdr4	chr17	31496124	31496125	-	46.00267742	613	1	0	0	0	0	1	0	0	0	0	0	0	0	0	0	0	0	0	0	0	0	0	1	0	0	0	0	0	0	0	0	0	0	0	0	0.08361204	0.086956522	0.053511706	0.086956522	0.10367893	0.066889632
ENSMUSG00000024038_1_S	ENSMUSG00000024038	Ndufv3	chr17	31531325	31531326	+	100	74	1	0	0	0	0	0	0	0	0	0	0	0	0	0	0	0	0	0	0	0	0	1	0	0	0	0	0	0	0	0	0	0	0	0	0	0.111111111	0.055555556	0.060185185	0.041666667	0.083333333	0.027777778
ENSMUSG00000024042_3_P	ENSMUSG00000024042	Sik1	chr17	31846119	31846120	-	4.120967742	163	0	0	0	0	0	0	0	0	0	0	0	0	0	0	0	0	1	0	0	0	0	0	0	0	0	1	0	0	0	0	0	0	0	0	0	0.08361204	0.056856187	0.056856187	0.090301003	0.073578595	0.040133779
ENSMUSG00000024050_1_S	ENSMUSG00000024050	Wiz	chr17	32354056	32354057	-	100	967	0	0	0	0	0	0	0	0	1	0	0	0	0	0	0	0	0	0	0	0	0	0	0	0	0	0	0	0	0	0	0	0	1	0	0	0.033444816	0.043478261	0.063545151	0.076923077	0.093645485	0.130434783
ENSMUSG00000024052_1_P	ENSMUSG00000024052	Lpin2	chr17	71247328	71247329	+	10.24832258	358	0	0	0	1	0	0	0	1	0	0	0	0	0	0	0	0	0	0	0	0	0	0	0	0	0	0	0	0	0	0	0	0	1	0	0	0.086956522	0.073578595	0.050167224	0.063545151	0.096989967	0.050167224
ENSMUSG00000024054_2_P	ENSMUSG00000024054	Smchd1	chr17	71344657	71344658	-	21.21167742	680	0	0	0	0	0	0	0	0	0	0	0	1	0	0	0	0	0	0	0	0	0	0	0	1	0	0	0	0	0	0	0	0	0	0	0	0.066889632	0.036789298	0.033444816	0.033444816	0.046822742	0.120401338
ENSMUSG00000024067_1_S	ENSMUSG00000024067	Dpy30	chr17	74299481	74299482	-	100	270	1	0	0	0	0	0	0	0	0	0	0	0	0	0	0	0	0	0	0	0	0	0	0	0	0	0	0	0	0	0	0	0	0	0	1	0.066889632	0.033444816	0.056856187	0.030100334	0.073578595	0.143812709
ENSMUSG00000024068_1_P	ENSMUSG00000024068	Spast	chr17	74388483	74388484	+	47.99232258	172	1	0	0	0	0	0	0	0	0	0	0	0	0	0	0	0	1	0	0	0	0	0	0	0	0	0	0	0	0	1	0	0	0	0	0	0.081632653	0.034013605	0.037414966	0.037414966	0.051020408	0.091836735
ENSMUSG00000024069_3_P	ENSMUSG00000024069	Slc30a6	chr17	74423670	74423671	+	70.4606129	157	0	0	0	0	0	0	0	0	0	1	0	1	0	0	0	0	0	0	0	0	0	0	0	0	0	0	1	0	0	0	0	0	0	0	0	0.10367893	0.046822742	0.050167224	0.056856187	0.050167224	0.093645485
ENSMUSG00000024077_3_P	ENSMUSG00000024077	Strn	chr17	78652453	78652454	-	29.4943871	3036	0	1	0	0	0	0	0	0	1	0	0	0	0	0	0	0	0	0	1	0	0	0	0	0	0	0	0	0	1	0	0	0	0	0	0	0.030100334	0.02006689	0.040133779	0.026755853	0.056856187	0.110367893
ENSMUSG00000024078_1_S	ENSMUSG00000024078	Ttc27	chr17	74863569	74863570	+	100	114	1	0	0	0	0	0	0	0	0	0	0	0	0	0	0	0	0	0	1	0	0	0	0	0	0	0	0	0	0	0	0	1	0	0	0	0.06779661	0.072033898	0.063559322	0.033898305	0.088983051	0.080508475
ENSMUSG00000024079_3_P	ENSMUSG00000024079	Eif2ak2	chr17	78854511	78854512	-	29.564	627	0	0	0	0	0	0	0	0	1	0	0	0	0	0	0	0	0	0	0	0	1	0	0	0	0	0	0	0	0	0	0	0	0	0	0	0.093645485	0.033444816	0.026755853	0.08361204	0.050167224	0.023411371
ENSMUSG00000024081_3_P	ENSMUSG00000024081	Cebpz	chr17	78919826	78919827	-	1.022806452	54	1	0	0	0	0	0	0	0	0	0	0	0	0	0	0	1	0	0	0	0	0	0	0	0	0	0	1	0	0	0	0	0	0	0	0	0.078947368	0.042105263	0.042105263	0.042105263	0.047368421	0.068421053
ENSMUSG00000024083_2_P	ENSMUSG00000024083	Pja2	chr17	64283010	64283011	-	4.054193548	402	1	0	0	0	0	0	0	0	0	0	0	0	0	0	0	0	0	0	0	0	1	0	0	0	0	0	0	0	0	0	0	0	0	0	0	0.073578595	0.033444816	0.060200669	0.023411371	0.073578595	0.100334448
ENSMUSG00000024085_1_P	ENSMUSG00000024085	Man2a1	chr17	64753393	64753394	+	7.577935484	822	1	0	0	0	0	0	0	0	0	0	0	0	0	0	0	0	0	0	0	0	0	0	0	0	0	0	0	0	0	0	1	0	0	0	0	0.080267559	0.016722408	0.056856187	0.046822742	0.050167224	0.160535117
ENSMUSG00000024091_3_P	ENSMUSG00000024091	Vapa	chr17	65580473	65580474	-	31.47283871	215	1	0	0	0	0	0	0	0	0	0	0	0	0	1	0	0	0	0	1	1	0	0	0	0	0	0	0	0	0	0	0	0	0	0	0	0.060200669	0.043478261	0.073578595	0.040133779	0.073578595	0.177257525
ENSMUSG00000024099_1_P	ENSMUSG00000024099	Ndufv2	chr17	66079441	66079442	-	95.78909677	52	1	0	0	0	0	0	0	0	0	0	0	0	0	0	0	0	0	0	0	0	0	0	0	1	0	0	0	0	0	0	0	0	0	0	0	0.055172414	0.062068966	0.034482759	0.055172414	0.096551724	0.089655172
ENSMUSG00000024101_3_P	ENSMUSG00000024101	Wash	chr17	66119386	66119387	+	19.26854839	251	1	1	0	0	0	0	0	0	0	0	0	0	0	0	0	0	0	0	0	0	0	0	0	0	0	0	0	0	0	1	0	0	0	0	0	0.073578595	0.086956522	0.053511706	0.120401338	0.08361204	0.046822742
ENSMUSG00000024104_1_S	ENSMUSG00000024104	Fam21	chr6	116262675	116262676	+	100	202	1	0	0	0	0	0	0	0	0	0	0	0	0	0	1	0	0	0	1	0	0	0	0	0	1	0	0	0	0	0	0	0	0	0	0	0.096989967	0.076923077	0.060200669	0.030100334	0.073578595	0.10367893
ENSMUSG00000024118_3_P	ENSMUSG00000024118	1600002H07Rik	chr17	24215547	24215548	-	40.81103226	311	0	0	0	0	0	0	0	0	0	0	0	0	0	0	0	1	0	0	1	0	1	0	0	0	0	0	0	0	0	0	0	0	0	0	0	0.043478261	0.046822742	0.08361204	0.080267559	0.127090301	0.080267559
ENSMUSG00000024120_1_S	ENSMUSG00000024120	Lrpprc	chr17	84705239	84705240	-	100	176	1	0	0	0	0	1	0	0	0	0	0	0	0	0	0	0	0	0	1	0	0	0	1	0	0	0	0	0	0	0	0	0	0	0	0	0.034482759	0.060344828	0.034482759	0.021551724	0.056034483	0.051724138
ENSMUSG00000024121_1_S	ENSMUSG00000024121	Atp6v0c	chr17	24163862	24163863	-	100	541	1	0	0	0	0	0	0	0	0	0	0	0	0	0	0	0	0	0	0	0	0	0	0	0	1	0	0	0	0	0	0	0	0	0	0	0.046822742	0.050167224	0.070234114	0.043478261	0.10367893	0.070234114
ENSMUSG00000024122_1_S	ENSMUSG00000024122	Pdpk1	chr17	24073679	24073680	-	100	65	1	0	0	0	0	0	0	0	0	0	0	0	0	0	0	0	0	0	1	0	0	0	0	0	0	0	0	0	1	0	0	0	0	0	0	0.033444816	0.02006689	0.043478261	0.033444816	0.046822742	0.197324415
ENSMUSG00000024130_1_P	ENSMUSG00000024130	Abca3	chr17	24409543	24409544	+	4.527870968	144	0	0	0	0	0	0	0	0	0	0	0	0	0	0	0	0	0	0	0	0	0	0	0	0	0	0	0	0	0	0	0	0	1	0	0	0.061818182	0.058181818	0.076363636	0.065454545	0.087272727	0.076363636
ENSMUSG00000024137_1_S	ENSMUSG00000024137	E4f1	chr17	24443782	24443783	-	100	198	1	0	0	0	0	0	0	0	0	1	0	0	0	0	0	0	0	0	0	0	0	0	0	0	0	0	0	0	0	0	0	1	0	0	0	0.066889632	0.046822742	0.043478261	0.063545151	0.046822742	0.08361204
ENSMUSG00000024146_1_P	ENSMUSG00000024146	Cript	chr17	87035343	87035344	+	46.27006452	302	0	0	0	0	0	1	0	0	0	0	0	0	0	0	0	0	0	1	1	0	0	0	0	0	0	0	0	0	0	0	1	0	0	0	0	0.060200669	0.036789298	0.063545151	0.026755853	0.08361204	0.090301003
ENSMUSG00000024150_2_P	ENSMUSG00000024150	Mcfd2	chr17	87254785	87254786	-	46.72864516	1140	0	0	0	1	0	0	0	0	1	0	0	0	0	0	0	0	0	0	0	0	0	0	0	0	0	0	0	0	1	0	0	0	0	0	0	0.036789298	0.036789298	0.046822742	0.030100334	0.060200669	0.100334448
ENSMUSG00000024151_1_S	ENSMUSG00000024151	Msh2	chr17	87723714	87723715	+	100	211	1	0	0	0	0	0	0	0	0	0	0	1	0	0	0	0	0	0	1	0	0	0	1	0	0	0	0	0	0	0	0	0	0	0	0	0.056856187	0.070234114	0.040133779	0.093645485	0.070234114	0.056856187
ENSMUSG00000024158_1_S	ENSMUSG00000024158	Hagh	chr17	24864449	24864450	+	100	158	0	0	0	0	0	0	0	0	0	0	0	0	0	0	0	0	0	0	0	0	0	0	0	0	0	0	0	0	1	0	0	0	0	0	0	0.081712062	0.062256809	0.038910506	0.070038911	0.06614786	0.070038911
ENSMUSG00000024181_1_S	ENSMUSG00000024181	Mrpl28	chr17	26126612	26126613	+	100	232	0	0	0	0	0	0	0	1	0	0	0	0	0	0	0	0	0	0	0	0	0	1	0	0	0	0	0	0	0	0	0	0	0	0	0	0.076923077	0.093645485	0.050167224	0.080267559	0.076923077	0.050167224
ENSMUSG00000024187_1_S	ENSMUSG00000024187	Itfg3	chr17	26212698	26212699	-	100	807	1	0	0	0	0	0	0	0	0	0	0	0	0	0	0	0	0	0	1	0	0	1	0	0	0	0	0	0	0	0	0	0	0	0	0	0.096989967	0.076923077	0.066889632	0.053511706	0.076923077	0.053511706
ENSMUSG00000024190_1_S	ENSMUSG00000024190	Dusp1	chr17	26505592	26505593	-	100	687	1	0	0	0	0	0	0	0	0	0	0	0	0	0	0	0	0	0	0	0	0	0	0	0	1	0	0	0	0	0	0	0	0	0	0	0.056856187	0.023411371	0.053511706	0.026755853	0.063545151	0.16722408
ENSMUSG00000024191_1_S	ENSMUSG00000024191	Bnip1	chr17	26792537	26792538	+	100	401	1	0	0	1	0	0	0	0	0	0	0	0	0	0	0	0	0	0	0	0	0	0	0	0	0	0	0	0	0	0	1	0	0	0	0	0.063545151	0.080267559	0.040133779	0.127090301	0.073578595	0.036789298
ENSMUSG00000024201_1_P	ENSMUSG00000024201	Kdm4b	chr17	56402034	56402035	+	15.82848387	307	0	0	0	0	0	0	0	0	0	0	1	0	0	0	0	0	0	0	0	0	0	0	0	0	0	0	0	0	0	1	0	0	0	0	0	0.08361204	0.060200669	0.056856187	0.093645485	0.10367893	0.060200669
ENSMUSG00000024212_2_P	ENSMUSG00000024212	Mllt1	chr17	56893750	56893751	-	0.267	711	0	0	0	0	0	0	0	0	0	0	0	0	0	0	0	0	0	0	0	0	0	0	0	0	0	0	0	0	0	0	0	1	0	0	0	0.107023411	0.096989967	0.070234114	0.086956522	0.107023411	0.033444816
ENSMUSG00000024213_2_P	ENSMUSG00000024213	Nudt3	chr17	27580393	27580394	-	0.028645161	394	0	0	0	0	0	0	0	0	1	0	0	0	0	0	0	0	0	0	0	0	0	0	0	0	0	0	1	0	0	0	0	0	0	0	0	0.053511706	0.066889632	0.073578595	0.120401338	0.096989967	0.110367893
ENSMUSG00000024217_1_S	ENSMUSG00000024217	Snrpc	chr17	27851967	27851968	+	100	206	1	0	0	0	0	0	0	0	0	0	0	0	0	0	0	0	0	0	0	0	0	1	0	0	0	0	0	0	0	0	0	0	0	0	0	0.053511706	0.056856187	0.043478261	0.043478261	0.066889632	0.090301003
ENSMUSG00000024220_1_S	ENSMUSG00000024220	Zfp523	chr17	28205885	28205886	+	100	677	1	0	0	0	0	0	0	0	0	0	0	0	0	0	0	0	0	0	0	0	0	0	0	0	0	0	0	0	1	0	0	0	0	0	0	0.063545151	0.063545151	0.046822742	0.110367893	0.070234114	0.113712375
ENSMUSG00000024222_1_P	ENSMUSG00000024222	Fkbp5	chr17	28400648	28400649	-	0	398	0	0	0	0	0	0	0	0	0	0	1	0	0	1	0	0	0	0	0	0	1	0	0	0	0	0	0	0	0	0	0	0	0	0	0	0.10367893	0.073578595	0.060200669	0.100334448	0.073578595	0.043478261
ENSMUSG00000024232_1_S	ENSMUSG00000024232	Bambi	chr18	3512751	3512752	+	100	352	0	0	0	0	1	0	0	0	0	0	0	0	0	0	0	0	0	0	1	0	0	0	0	0	0	0	0	0	0	0	0	0	0	1	0	0.056856187	0.036789298	0.066889632	0.040133779	0.093645485	0.120401338
ENSMUSG00000024240_1_P	ENSMUSG00000024240	Epc1	chr18	6436752	6436753	-	4.57283871	482	0	0	0	0	0	0	0	1	0	0	0	0	0	0	0	0	0	0	1	1	0	0	0	0	0	0	0	0	0	0	0	0	0	0	0	0.063545151	0.046822742	0.036789298	0.066889632	0.066889632	0.08361204
ENSMUSG00000024241_2_P	ENSMUSG00000024241	Sos1	chr17	80397095	80397096	-	41.10903226	1085	0	0	0	0	0	0	0	0	1	0	0	0	0	0	0	1	0	0	0	1	0	0	0	0	0	0	0	0	0	0	0	0	0	0	0	0.053511706	0.036789298	0.040133779	0.033444816	0.076923077	0.093645485
ENSMUSG00000024242_1_S	ENSMUSG00000024242	Map4k3	chr17	80580514	80580515	-	100	1333	1	0	0	0	0	0	0	0	0	0	0	0	0	0	0	0	0	0	0	0	1	0	0	0	0	0	0	0	0	0	0	0	0	0	0	0.066889632	0.013377926	0.043478261	0.02006689	0.050167224	0.147157191
ENSMUSG00000024246_1_S	ENSMUSG00000024246	Thumpd2	chr17	81026331	81026332	-	100	239	0	0	0	0	0	0	0	0	1	0	0	0	0	0	0	0	0	0	0	0	0	0	0	1	0	0	0	0	0	0	0	0	0	0	0	0.060200669	0.036789298	0.053511706	0.046822742	0.080267559	0.117056856
ENSMUSG00000024248_1_S	ENSMUSG00000024248	Cox7a2l	chr17	83501895	83501896	-	100	707	1	0	0	0	0	1	0	0	0	0	0	0	0	0	0	0	0	0	0	0	0	0	0	0	0	0	0	0	0	0	0	0	0	0	1	0.050167224	0.053511706	0.036789298	0.073578595	0.060200669	0.130434783
ENSMUSG00000024253_1_S	ENSMUSG00000024253	Dync2li1	chr17	84655581	84655582	+	100	219	1	0	0	0	0	0	0	0	0	0	0	0	0	0	0	0	0	0	0	0	0	0	0	0	0	0	0	0	0	0	1	0	0	0	0	0.046263345	0.03202847	0.081850534	0.035587189	0.106761566	0.113879004
ENSMUSG00000024258_1_S	ENSMUSG00000024258	Polr2d	chr18	31796641	31796642	+	100	514	0	0	0	0	0	0	0	0	0	0	0	1	0	0	0	0	0	0	0	0	0	0	0	0	0	0	0	0	0	1	0	0	0	0	0	0.050167224	0.056856187	0.043478261	0.046822742	0.090301003	0.137123746
ENSMUSG00000024260_1_P	ENSMUSG00000024260	Sap130	chr18	31722727	31722728	+	0	398	0	0	0	0	0	0	1	0	0	1	0	0	0	0	0	0	0	0	1	0	0	0	0	0	0	0	0	0	0	0	0	0	1	0	0	0.080267559	0.040133779	0.076923077	0.060200669	0.10367893	0.080267559
ENSMUSG00000024270_1_S	ENSMUSG00000024270	Slc39a6	chr18	24579880	24579881	-	100	1044	0	0	0	0	0	0	0	0	1	0	0	0	0	0	0	0	0	0	1	0	0	1	0	0	0	0	0	0	0	0	0	0	0	0	0	0.056856187	0.033444816	0.076923077	0.036789298	0.100334448	0.117056856
ENSMUSG00000024271_1_P	ENSMUSG00000024271	Elp2	chr18	24638648	24638649	+	3.339612903	78	0	0	0	1	0	0	0	0	0	0	0	0	0	0	0	0	0	0	0	0	0	0	0	0	0	0	0	0	0	1	0	0	0	0	0	0.058823529	0.054901961	0.031372549	0.050980392	0.050980392	0.078431373
ENSMUSG00000024277_1_S	ENSMUSG00000024277	Mapre2	chr18	23893856	23893857	+	100	2926	1	0	0	0	0	0	0	0	0	0	0	0	0	0	0	0	0	0	0	0	0	0	1	0	0	0	0	0	0	0	0	0	0	0	0	0.046822742	0.023411371	0.043478261	0.016722408	0.050167224	0.133779264
ENSMUSG00000024283_1_P	ENSMUSG00000024283	Wac	chr18	7927074	7927075	+	88.78593548	936	1	0	0	0	0	0	0	0	0	0	0	0	0	1	0	0	0	0	0	0	0	0	0	0	0	0	0	0	0	0	0	0	1	0	0	0.066889632	0.046822742	0.036789298	0.056856187	0.063545151	0.08361204
ENSMUSG00000024299_1_S	ENSMUSG00000024299	Adamts10	chr17	33553767	33553768	+	100	574	1	0	0	0	0	0	0	0	0	0	0	0	0	0	0	0	0	0	0	0	0	1	0	0	0	0	0	0	0	0	0	0	0	0	0	0.063545151	0.056856187	0.053511706	0.123745819	0.096989967	0.033444816
ENSMUSG00000024304_1_S	ENSMUSG00000024304	Cdh2	chr18	16588876	16588877	-	100	1270	1	0	0	0	0	0	0	0	0	0	0	0	0	0	0	0	0	0	1	0	0	0	0	0	0	1	0	0	0	0	0	0	0	0	0	0.066889632	0.033444816	0.02006689	0.033444816	0.050167224	0.076923077
ENSMUSG00000024308_1_P	ENSMUSG00000024308	Tapbp	chr17	33928280	33928281	+	16.45248387	130	0	0	0	0	0	0	0	0	0	0	0	0	0	0	0	0	0	0	0	0	0	0	0	0	0	0	0	0	0	0	0	0	0	0	1	0.070921986	0.042553191	0.113475177	0.028368794	0.106382979	0.120567376
ENSMUSG00000024309_1_S	ENSMUSG00000024309	Pfdn6	chr17	33938918	33938919	-	100	69	1	0	0	0	0	0	0	0	0	0	0	0	0	0	0	0	0	0	0	0	0	1	0	0	0	0	0	0	0	0	0	0	0	0	0	0.088541667	0.088541667	0.041666667	0.119791667	0.0625	0.020833333
ENSMUSG00000024319_1_P	ENSMUSG00000024319	Vps52	chr17	33966488	33966489	+	74.08783871	384	0	0	0	0	0	0	0	0	0	0	0	0	1	0	0	0	0	1	1	0	1	0	0	0	0	0	0	0	0	0	0	0	0	0	0	0.093645485	0.070234114	0.100334448	0.060200669	0.127090301	0.036789298
ENSMUSG00000024325_2_P	ENSMUSG00000024325	Ring1	chr17	34021087	34021088	-	91.08574194	294	0	0	0	0	0	0	0	0	0	0	0	0	0	1	0	0	0	0	0	0	0	0	0	0	1	0	0	0	0	0	0	0	0	0	0	0.086956522	0.053511706	0.056856187	0.070234114	0.08361204	0.066889632
ENSMUSG00000024327_2_P	ENSMUSG00000024327	Slc39a7	chr17	34028726	34028727	-	0	69	1	0	0	0	0	0	0	0	0	0	0	0	0	0	0	0	0	0	0	0	1	0	0	0	0	0	0	0	0	0	0	0	0	0	0	0.063545151	0.080267559	0.050167224	0.117056856	0.093645485	0.036789298
ENSMUSG00000024335_1_S	ENSMUSG00000024335	Brd2	chr17	34112019	34112020	-	100	555	1	1	0	0	0	0	0	0	0	0	0	0	0	0	0	0	0	0	0	0	0	0	0	0	0	0	0	0	0	0	1	0	0	0	0	0.033444816	0.033444816	0.063545151	0.080267559	0.093645485	0.18729097
ENSMUSG00000024346_2_P	ENSMUSG00000024346	Pfdn1	chr18	36404084	36404085	-	97.94564516	292	1	0	0	0	0	0	0	0	0	0	0	0	0	0	0	0	0	0	0	0	0	0	0	0	0	0	0	0	0	0	0	0	0	0	1	0.090301003	0.073578595	0.080267559	0.086956522	0.107023411	0.033444816
ENSMUSG00000024357_1_S	ENSMUSG00000024357	Sil1	chr18	35266398	35266399	-	100	154	0	0	0	0	0	0	0	0	1	0	0	0	0	0	0	0	0	0	0	0	0	0	0	0	0	0	0	0	1	0	0	0	0	0	0	0.070234114	0.076923077	0.043478261	0.100334448	0.093645485	0.030100334
ENSMUSG00000024370_1_S	ENSMUSG00000024370	Cdc23	chr18	34630937	34630938	-	100	353	1	0	0	0	0	0	0	0	0	0	0	0	0	0	0	1	0	0	0	0	0	0	0	0	0	0	1	0	0	0	0	0	0	0	0	0.080267559	0.063545151	0.056856187	0.043478261	0.093645485	0.066889632
ENSMUSG00000024376_2_P	ENSMUSG00000024376	Epb4.1l4a	chr18	33796961	33796962	-	42.18651613	380	0	0	0	0	0	0	0	0	0	0	0	0	1	0	0	0	0	0	1	0	0	0	0	0	1	0	0	0	0	0	0	0	0	0	0	0.076923077	0.036789298	0.070234114	0.046822742	0.090301003	0.08361204
ENSMUSG00000024378_1_P	ENSMUSG00000024378	Stard4	chr18	33203422	33203423	-	30.142	163	0	0	1	0	0	0	0	0	1	0	0	0	0	0	0	0	0	0	0	0	0	0	0	0	0	1	0	0	0	0	0	0	0	0	0	0.080267559	0.076923077	0.060200669	0.050167224	0.086956522	0.060200669
ENSMUSG00000024381_1_S	ENSMUSG00000024381	Bin1	chr18	32435731	32435732	+	100	490	0	1	0	0	0	0	0	0	0	0	0	0	0	1	0	0	0	0	0	0	0	0	0	0	0	0	0	0	0	0	0	0	1	0	0	0.073578595	0.100334448	0.043478261	0.070234114	0.080267559	0.046822742
ENSMUSG00000024382_1_S	ENSMUSG00000024382	Ercc3	chr18	32270161	32270162	+	100	273	0	0	0	0	0	0	0	0	0	0	0	1	0	0	0	1	0	0	0	0	0	0	0	0	0	0	0	0	0	0	1	0	0	0	0	0.043478261	0.033444816	0.066889632	0.033444816	0.093645485	0.113712375
ENSMUSG00000024387_1_S	ENSMUSG00000024387	Csnk2b	chr17	35116185	35116186	-	100	60	1	1	0	0	0	0	0	0	0	0	0	0	0	0	0	0	0	0	0	0	0	0	0	1	0	0	0	0	0	0	0	0	0	0	0	0.079497908	0.062761506	0.075313808	0.041841004	0.087866109	0.075313808
ENSMUSG00000024393_1_S	ENSMUSG00000024393	Prrc2a	chr17	35149087	35149088	-	100	380	1	0	0	0	0	0	0	0	0	0	0	0	1	0	0	0	0	0	0	0	0	0	0	0	0	0	0	0	0	0	1	0	0	0	0	0.02006689	0.050167224	0.053511706	0.150501672	0.070234114	0.053511706
ENSMUSG00000024414_1_S	ENSMUSG00000024414	Mrpl27	chr11	94660088	94660089	+	100	274	1	0	0	0	0	0	0	0	0	0	0	1	0	1	0	0	0	0	0	0	0	1	0	0	0	0	0	0	0	0	0	0	0	0	0	0.090301003	0.036789298	0.063545151	0.056856187	0.066889632	0.046822742
ENSMUSG00000024423_1_S	ENSMUSG00000024423	Impact	chr18	12992947	12992948	+	100	2390	1	0	0	0	0	0	0	0	0	0	0	0	0	0	0	0	0	0	1	0	0	0	0	0	0	0	0	0	0	0	1	0	0	0	0	0.070234114	0.023411371	0.043478261	0.036789298	0.043478261	0.127090301
ENSMUSG00000024429_1_P	ENSMUSG00000024429	Gnl1	chr17	35988865	35988866	+	72.43335484	104	1	0	0	0	0	0	0	0	0	0	0	0	0	0	0	0	0	0	0	0	0	0	0	0	0	0	0	0	0	0	1	0	0	0	0	0.043478261	0.063545151	0.036789298	0.123745819	0.073578595	0.036789298
ENSMUSG00000024431_3_P	ENSMUSG00000024431	Nr3c1	chr18	39412270	39412271	-	8.195322581	2211	1	0	0	0	0	0	0	0	0	0	0	0	0	0	0	0	0	0	0	0	0	0	0	0	0	0	1	0	0	0	0	0	0	0	0	0.076923077	0.046822742	0.043478261	0.040133779	0.036789298	0.113712375
ENSMUSG00000024436_1_S	ENSMUSG00000024436	Mrps18b	chr17	35910379	35910380	-	100	287	1	0	0	0	0	0	0	0	0	0	0	0	0	0	0	0	0	0	1	0	0	0	0	0	0	0	0	0	0	0	0	0	0	0	1	0.046822742	0.036789298	0.040133779	0.086956522	0.090301003	0.066889632
ENSMUSG00000024446_1_S	ENSMUSG00000024446	Rpp21	chr17	36255666	36255667	-	100	46	1	0	0	0	0	0	0	0	0	0	1	0	0	0	0	0	0	0	0	0	0	0	0	0	0	1	0	0	0	0	0	0	0	0	0	0.114503817	0.038167939	0.061068702	0.007633588	0.06870229	0.083969466
ENSMUSG00000024454_2_P	ENSMUSG00000024454	Hdac3	chr18	37937070	37937071	-	56.10193548	543	1	0	0	0	0	0	0	0	0	0	0	0	0	0	0	0	0	0	0	0	0	0	0	0	0	1	0	0	0	0	0	0	0	0	0	0.050167224	0.033444816	0.070234114	0.063545151	0.10367893	0.133779264
ENSMUSG00000024456_1_S	ENSMUSG00000024456	Diap1	chr18	37843602	37843603	-	100	1738	1	0	0	0	0	0	0	0	0	0	0	0	0	0	0	0	0	0	0	0	0	0	0	0	0	0	0	0	0	1	0	0	0	0	0	0.050167224	0.050167224	0.050167224	0.08361204	0.086956522	0.130434783
ENSMUSG00000024457_1_S	ENSMUSG00000024457	Trim26	chr17	36859397	36859398	+	100	234	1	0	0	0	0	0	1	0	0	0	0	0	0	0	0	0	0	0	0	0	0	1	0	0	0	0	0	0	0	0	0	0	0	0	0	0.090301003	0.040133779	0.096989967	0.023411371	0.10367893	0.10367893
ENSMUSG00000024462_1_P	ENSMUSG00000024462	Gabbr1	chr17	37073147	37073148	+	0.965064516	122	0	0	1	0	0	0	0	0	0	0	0	0	0	0	0	0	1	0	0	0	0	0	0	0	0	0	0	0	0	0	0	0	1	0	0	0.06440678	0.061016949	0.061016949	0.125423729	0.06440678	0.027118644
ENSMUSG00000024480_1_S	ENSMUSG00000024480	Ap3s1	chr18	46790620	46790621	+	100	596	1	0	0	0	0	0	0	1	0	0	0	0	0	1	0	0	0	0	0	0	0	0	0	0	0	0	0	0	0	0	0	0	1	0	0	0.060200669	0.023411371	0.056856187	0.013377926	0.070234114	0.170568562
ENSMUSG00000024483_1_S	ENSMUSG00000024483	Ankhd1	chr18	36658913	36658914	+	100	455	1	0	0	0	0	1	0	0	0	0	0	0	0	0	0	0	0	0	1	0	0	0	0	0	0	0	0	0	0	1	0	0	0	0	0	0.046822742	0.023411371	0.033444816	0.026755853	0.060200669	0.117056856
ENSMUSG00000024487_2_P	ENSMUSG00000024487	Yipf5	chr18	40205431	40205432	-	78.26283871	806	0	0	0	0	0	0	0	0	1	0	0	0	0	0	0	0	0	0	0	0	0	0	0	0	0	0	0	0	0	0	0	0	0	0	1	0.086956522	0.023411371	0.060200669	0.010033445	0.053511706	0.107023411
ENSMUSG00000024493_1_S	ENSMUSG00000024493	Lars	chr18	42202350	42202351	-	100	162	1	0	0	0	0	0	0	0	0	0	0	0	0	0	0	0	0	0	1	0	0	0	0	0	0	0	1	0	0	0	0	0	0	0	0	0.066889632	0.046822742	0.08361204	0.053511706	0.086956522	0.096989967
ENSMUSG00000024498_1_S	ENSMUSG00000024498	Tcerg1	chr18	42575552	42575553	+	100	834	1	0	0	0	0	0	0	0	0	0	0	0	0	0	0	0	0	0	0	0	0	0	0	0	0	0	0	0	0	0	1	0	0	0	0	0.053511706	0.006688963	0.063545151	0.030100334	0.070234114	0.147157191
ENSMUSG00000024501_3_P	ENSMUSG00000024501	Dpysl3	chr18	43324145	43324146	-	23.61658065	186	0	0	0	0	0	0	0	0	0	0	0	0	0	0	0	0	0	0	0	0	0	0	0	0	0	0	0	0	0	0	0	0	0	0	1	0.069343066	0.069343066	0.047445255	0.04379562	0.058394161	0.069343066
ENSMUSG00000024515_1_S	ENSMUSG00000024515	Smad4	chr18	73639014	73639015	-	100	1243	1	0	0	0	0	0	0	0	0	0	0	0	0	0	0	0	0	0	1	0	0	0	1	0	0	0	0	0	0	0	0	0	0	0	0	0.060200669	0.023411371	0.030100334	0.036789298	0.063545151	0.160535117
ENSMUSG00000024516_1_S	ENSMUSG00000024516	Sec11c	chr18	65817683	65817684	+	100	171	1	0	0	0	0	0	0	1	0	0	0	0	0	0	0	0	0	0	1	0	0	0	0	0	0	0	0	0	0	1	0	0	0	0	0	0.035714286	0.03125	0.049107143	0.049107143	0.071428571	0.098214286
ENSMUSG00000024525_1_P	ENSMUSG00000024525	Impa2	chr18	67318857	67318858	+	67.99035484	348	1	0	0	0	0	0	0	0	0	0	0	0	0	0	0	1	0	0	0	0	0	0	0	0	0	0	0	0	0	0	0	0	1	0	0	0.056856187	0.050167224	0.10367893	0.066889632	0.093645485	0.08361204
ENSMUSG00000024527_1_S	ENSMUSG00000024527	Afg3l2	chr18	67404770	67404771	-	100	507	1	0	0	0	0	0	0	0	0	0	0	0	0	0	0	0	0	0	1	0	0	0	0	0	1	0	0	0	0	0	0	0	0	0	0	0.056856187	0.023411371	0.070234114	0.033444816	0.066889632	0.117056856
ENSMUSG00000024533_1_P	ENSMUSG00000024533	Spire1	chr18	67489862	67489863	-	12.60493548	1428	1	0	0	0	0	0	0	0	0	0	0	0	0	0	0	0	0	0	0	0	0	0	0	0	0	1	0	0	0	0	0	0	0	0	0	0.100334448	0.030100334	0.046822742	0.02006689	0.053511706	0.093645485
ENSMUSG00000024537_1_S	ENSMUSG00000024537	Psmg2	chr18	67654161	67654162	+	100	184	1	0	0	0	0	0	0	0	0	0	0	0	0	0	0	0	0	0	1	0	0	0	0	0	0	0	0	0	0	0	1	0	0	0	0	0.043478261	0.057971014	0.054347826	0.061594203	0.083333333	0.094202899
ENSMUSG00000024538_2_P	ENSMUSG00000024538	Ppic	chr18	53406637	53406638	-	3.844451613	299	1	0	0	0	0	0	0	0	0	0	0	0	0	0	0	0	0	0	0	0	0	0	0	0	0	0	0	0	0	0	0	1	0	0	0	0.113712375	0.043478261	0.066889632	0.056856187	0.046822742	0.073578595
ENSMUSG00000024556_2_P	ENSMUSG00000024556	Me2	chr18	73770571	73770572	-	23.4756129	54	0	0	0	0	0	0	0	0	0	0	0	0	0	0	0	0	0	0	0	0	0	0	0	0	1	0	0	0	0	0	0	0	0	0	0	0.063559322	0.050847458	0.050847458	0.046610169	0.080508475	0.050847458
ENSMUSG00000024560_1_S	ENSMUSG00000024560	Cxxc1	chr18	74221506	74221507	+	100	302	1	0	0	0	0	0	0	0	0	0	0	0	0	0	0	0	1	0	0	0	0	0	0	0	0	0	0	0	0	0	0	0	1	0	0	0.076923077	0.053511706	0.110367893	0.050167224	0.107023411	0.100334448
ENSMUSG00000024561_1_S	ENSMUSG00000024561	Mbd1	chr18	74282145	74282146	+	100	195	0	1	0	0	0	0	0	0	0	0	0	0	0	0	0	0	0	0	1	0	0	0	0	0	0	0	0	0	0	0	1	0	0	0	0	0.052434457	0.041198502	0.014981273	0.037453184	0.048689139	0.082397004
ENSMUSG00000024563_1_P	ENSMUSG00000024563	Smad2	chr18	76305148	76305149	+	56.94022581	419	0	0	0	0	0	0	0	0	0	0	0	1	0	0	1	0	0	0	1	0	0	0	0	0	0	0	0	0	0	0	0	0	1	0	0	0.046822742	0.036789298	0.043478261	0.043478261	0.060200669	0.093645485
ENSMUSG00000024566_3_P	ENSMUSG00000024566	Atp9b	chr18	80735078	80735079	-	85.96977419	934	1	0	0	0	0	0	0	0	0	0	0	0	0	0	0	0	0	0	0	0	0	0	0	0	0	0	0	0	0	0	0	1	0	0	0	0.063545151	0.093645485	0.070234114	0.063545151	0.113712375	0.046822742
ENSMUSG00000024570_1_S	ENSMUSG00000024570	Rbfa	chr18	80192266	80192267	-	100	213	1	0	0	0	0	0	0	0	0	0	1	0	0	0	0	0	0	0	0	0	0	0	0	1	0	0	0	0	0	0	0	0	0	0	0	0.070234114	0.086956522	0.060200669	0.100334448	0.08361204	0.023411371
ENSMUSG00000024579_1_S	ENSMUSG00000024579	Pcyox1l	chr18	61696833	61696834	-	100	478	0	1	0	0	1	0	0	0	0	0	0	1	0	0	0	0	0	0	0	0	0	0	0	0	0	0	0	0	0	0	0	0	0	0	1	0.016722408	0.016722408	0.033444816	0.090301003	0.030100334	0.341137124
ENSMUSG00000024581_1_P	ENSMUSG00000024581	Napg	chr18	62997250	62997251	+	34.29170968	291	0	0	0	0	0	0	0	1	0	0	1	0	0	0	0	1	0	0	0	0	0	0	0	0	0	0	0	0	0	0	1	0	0	0	0	0.056856187	0.036789298	0.050167224	0.040133779	0.060200669	0.10367893
ENSMUSG00000024583_3_P	ENSMUSG00000024583	Txnl1	chr18	63664172	63664173	-	19.83158065	130	1	0	0	0	0	0	0	0	0	0	0	0	0	0	0	0	0	0	0	0	1	0	0	0	0	0	0	0	0	0	0	0	0	0	0	0.06918239	0.050314465	0.050314465	0.06918239	0.075471698	0.125786164
ENSMUSG00000024589_2_P	ENSMUSG00000024589	Nedd4l	chr18	65213201	65213202	+	57.37754839	316	1	0	0	0	0	1	0	0	0	0	0	0	0	0	0	0	0	0	0	0	0	0	0	0	0	0	0	0	0	1	0	0	0	0	0	0.086956522	0.10367893	0.043478261	0.060200669	0.070234114	0.090301003
ENSMUSG00000024590_1_P	ENSMUSG00000024590	Lmnb1	chr18	56752846	56752847	+	2.01	199	0	1	0	0	0	0	0	0	0	0	0	0	0	0	0	0	0	0	0	0	0	0	0	0	0	0	0	0	0	1	0	0	0	0	0	0.066666667	0.05	0.058333333	0.016666667	0.0625	0.1125
ENSMUSG00000024592_3_P	ENSMUSG00000024592	C330018D20Rik	chr18	56957176	56957177	-	40.83880645	565	0	0	0	0	0	1	0	0	0	0	0	0	0	0	0	0	0	0	1	0	0	0	0	0	0	0	1	0	0	0	0	0	0	0	0	0.066889632	0.030100334	0.040133779	0.033444816	0.053511706	0.110367893
ENSMUSG00000024594_1_P	ENSMUSG00000024594	Prrc1	chr18	57389630	57389631	+	49.12103226	202	0	1	0	1	0	0	0	1	0	0	0	0	0	0	0	0	0	0	0	0	0	0	0	0	0	0	0	0	0	0	1	0	0	0	0	0.086956522	0.076923077	0.056856187	0.060200669	0.056856187	0.08361204
ENSMUSG00000024597_1_P	ENSMUSG00000024597	Slc12a2	chr18	57944984	57944985	+	1.881806452	934	1	0	0	1	0	0	0	0	0	0	0	0	0	0	0	0	0	0	0	0	0	0	0	0	0	0	0	0	0	0	0	0	1	0	0	0.053511706	0.02006689	0.046822742	0.030100334	0.046822742	0.183946488
ENSMUSG00000024601_1_P	ENSMUSG00000024601	Isoc1	chr18	58678868	58678869	+	17.00422581	958	1	0	0	0	0	0	0	0	0	0	0	0	0	0	0	0	0	0	0	0	0	0	0	0	0	0	0	0	0	1	0	0	0	0	0	0.086956522	0.02006689	0.056856187	0.053511706	0.060200669	0.130434783
ENSMUSG00000024603_1_P	ENSMUSG00000024603	Dctn4	chr18	60557248	60557249	+	22.44222581	808	0	0	0	0	0	0	0	0	1	0	0	0	0	0	0	0	0	0	1	0	0	0	0	0	0	0	0	0	0	0	0	0	1	0	0	0.070234114	0.046822742	0.070234114	0.050167224	0.096989967	0.127090301
ENSMUSG00000024608_1_S	ENSMUSG00000024608	Rps14	chr18	60778546	60778547	+	100	49	1	0	0	0	0	0	0	0	0	0	0	0	0	0	0	0	0	0	0	0	0	0	0	0	0	0	0	0	0	0	0	0	0	0	1	0.043103448	0.034482759	0.094827586	0.060344828	0.077586207	0.086206897
ENSMUSG00000024639_1_S	ENSMUSG00000024639	Gnaq	chr19	16387462	16387463	+	100	4069	1	0	0	0	0	0	0	0	0	0	0	1	0	0	0	0	0	0	0	0	0	0	1	0	0	0	0	0	0	0	0	0	0	0	0	0.056856187	0.033444816	0.030100334	0.030100334	0.040133779	0.096989967
ENSMUSG00000024640_3_P	ENSMUSG00000024640	Psat1	chr19	15905569	15905570	-	0.131322581	476	0	0	0	0	0	0	0	0	0	1	0	0	0	0	0	0	0	0	0	0	0	0	0	0	0	0	0	0	0	0	0	0	0	0	1	0.066889632	0.073578595	0.063545151	0.063545151	0.096989967	0.110367893
ENSMUSG00000024642_2_P	ENSMUSG00000024642	Tle4	chr19	14449375	14449376	-	37.08996774	358	1	0	0	0	0	1	1	0	0	0	0	0	0	0	0	0	0	0	1	0	0	0	0	0	0	1	0	0	0	0	0	0	0	0	0	0.053511706	0.030100334	0.070234114	0.023411371	0.08361204	0.10367893
ENSMUSG00000024644_1_S	ENSMUSG00000024644	Cndp2	chr18	84667470	84667471	-	100	560	1	0	0	0	0	0	0	0	0	0	0	0	0	0	0	0	0	0	0	1	0	0	0	0	0	0	0	0	0	0	0	0	0	0	0	0.086956522	0.050167224	0.070234114	0.043478261	0.090301003	0.026755853
ENSMUSG00000024645_1_S	ENSMUSG00000024645	Timm21	chr18	84947285	84947286	-	100	361	1	1	0	0	0	0	0	0	0	0	0	0	0	0	0	0	0	0	0	0	0	1	0	0	0	0	0	0	0	0	0	0	0	0	0	0.08361204	0.023411371	0.053511706	0.013377926	0.056856187	0.120401338
ENSMUSG00000024646_2_P	ENSMUSG00000024646	Cyb5a	chr18	84879754	84879755	+	1.121548387	171	0	0	0	0	0	0	0	0	0	0	0	0	0	1	0	0	1	0	1	0	0	0	0	0	0	0	1	0	0	0	0	0	0	0	0	0.051587302	0.043650794	0.071428571	0.043650794	0.103174603	0.051587302
ENSMUSG00000024654_3_P	ENSMUSG00000024654	Asrgl1	chr19	9112929	9112930	-	51.91622581	70	0	0	0	0	0	0	0	0	0	0	0	0	0	0	0	0	0	0	0	0	0	0	0	0	0	0	0	0	0	0	0	0	0	0	1	0.068345324	0.064748201	0.039568345	0.089928058	0.086330935	0.028776978
ENSMUSG00000024660_3_P	ENSMUSG00000024660	Incenp	chr19	9872403	9872404	-	69.98358065	273	1	0	0	1	0	0	0	0	0	0	0	0	0	0	0	0	0	0	0	0	0	0	0	0	0	0	1	0	0	0	0	0	0	0	0	0.070234114	0.053511706	0.066889632	0.086956522	0.08361204	0.08361204
ENSMUSG00000024663_1_P	ENSMUSG00000024663	Rab3il1	chr19	10035454	10035455	+	89.84235484	916	1	0	0	0	0	0	0	0	0	0	0	0	0	0	0	0	0	0	0	0	0	0	0	0	0	0	0	0	0	0	1	0	0	0	0	0.066889632	0.056856187	0.063545151	0.127090301	0.080267559	0.053511706
ENSMUSG00000024665_1_S	ENSMUSG00000024665	Fads2	chr19	10064148	10064149	-	100	114	0	0	0	0	0	0	0	0	0	0	0	0	0	0	0	0	0	0	0	0	0	0	0	0	0	0	0	0	1	0	0	0	0	0	0	0.048484848	0.066666667	0.066666667	0.139393939	0.103030303	0.048484848
ENSMUSG00000024666_1_S	ENSMUSG00000024666	Tmem138	chr19	10570478	10570479	-	100	677	1	0	0	0	0	0	0	0	0	0	1	0	0	0	0	0	0	0	0	0	0	0	0	0	0	0	1	0	0	0	0	0	0	0	0	0.056856187	0.040133779	0.080267559	0.033444816	0.113712375	0.120401338
ENSMUSG00000024667_1_S	ENSMUSG00000024667	Tmem216	chr19	10550460	10550461	-	100	564	1	0	0	0	0	0	0	0	0	0	0	0	0	0	0	0	0	0	0	0	0	1	0	0	0	0	0	0	0	0	0	0	0	0	0	0.08361204	0.050167224	0.073578595	0.036789298	0.086956522	0.093645485
ENSMUSG00000024683_1_S	ENSMUSG00000024683	Mrpl16	chr19	11774801	11774802	+	100	169	0	0	0	0	0	0	0	0	1	0	0	0	0	0	0	0	0	0	0	0	0	0	0	0	0	0	0	0	0	0	1	0	0	0	0	0.063545151	0.066889632	0.040133779	0.053511706	0.080267559	0.063545151
ENSMUSG00000024735_1_P	ENSMUSG00000024735	Prpf19	chr19	10905543	10905544	+	97.91064516	412	0	0	0	0	0	0	0	1	1	0	0	0	0	0	0	0	0	0	1	0	0	0	0	0	0	0	0	0	0	0	0	0	0	0	1	0.096989967	0.070234114	0.070234114	0.096989967	0.070234114	0.070234114
ENSMUSG00000024740_1_S	ENSMUSG00000024740	Ddb1	chr19	10629831	10629832	+	100	670	1	1	0	0	0	0	0	0	0	0	0	0	0	0	0	0	0	0	0	0	0	0	0	0	0	1	0	0	0	0	0	0	0	0	0	0.033444816	0.036789298	0.066889632	0.117056856	0.090301003	0.093645485
ENSMUSG00000024742_2_P	ENSMUSG00000024742	Fen1	chr19	10199919	10199920	-	0.302451613	16	1	0	0	0	0	0	0	0	0	0	0	0	0	0	0	0	0	0	0	0	0	0	0	0	0	0	0	0	0	0	0	1	0	0	0	0.060200669	0.073578595	0.053511706	0.096989967	0.060200669	0.040133779
ENSMUSG00000024750_1_P	ENSMUSG00000024750	Zfand5	chr19	21281888	21281889	+	53.03835484	1318	0	0	0	0	0	0	0	0	1	0	0	0	0	0	0	0	0	0	1	0	0	0	0	0	0	0	0	0	0	0	0	0	1	0	0	0.053511706	0.033444816	0.043478261	0.036789298	0.063545151	0.150501672
ENSMUSG00000024764_3_P	ENSMUSG00000024764	Naa40	chr19	7225921	7225922	-	14.70970968	2028	0	0	0	0	0	0	0	0	0	0	0	0	0	0	0	0	0	0	1	0	0	0	0	0	0	0	0	0	0	0	0	0	0	0	1	0.08361204	0.056856187	0.076923077	0.070234114	0.08361204	0.070234114
ENSMUSG00000024767_3_P	ENSMUSG00000024767	Otub1	chr19	7198847	7198848	-	45.55941935	194	0	0	0	0	0	0	0	0	1	0	0	0	0	0	0	0	0	0	1	0	0	0	0	0	1	0	0	0	0	0	0	0	0	0	0	0.050167224	0.050167224	0.076923077	0.070234114	0.096989967	0.150501672
ENSMUSG00000024772_1_P	ENSMUSG00000024772	Ehd1	chr19	6298758	6298759	+	56.45077419	161	0	0	0	0	0	0	0	0	0	1	0	0	0	0	0	0	0	0	0	0	0	0	0	0	0	0	0	0	0	0	0	0	1	0	0	0.076923077	0.066889632	0.053511706	0.110367893	0.08361204	0.053511706
ENSMUSG00000024773_1_S	ENSMUSG00000024773	Atg2a	chr19	6262293	6262294	+	100	457	1	0	0	0	0	0	0	0	0	0	0	0	0	0	0	0	0	0	1	0	0	0	0	0	0	0	0	0	0	0	0	0	1	0	0	0.053511706	0.066889632	0.063545151	0.110367893	0.093645485	0.060200669
ENSMUSG00000024780_1_P	ENSMUSG00000024780	Cdc37l1	chr19	29016606	29016607	+	30.3763871	503	1	0	0	0	0	0	0	0	1	0	0	0	0	0	0	0	0	0	0	0	0	0	0	0	0	0	0	0	0	0	1	0	0	0	0	0.08361204	0.030100334	0.066889632	0.040133779	0.076923077	0.086956522
ENSMUSG00000024782_3_P	ENSMUSG00000024782	Ak3	chr19	29022720	29022721	-	0.845258065	105	0	0	0	0	0	0	0	0	0	0	0	0	0	0	0	0	0	0	0	0	0	0	0	1	0	0	0	0	0	0	0	0	0	0	0	0.057777778	0.04	0.093333333	0.062222222	0.12	0.066666667
ENSMUSG00000024785_1_S	ENSMUSG00000024785	Rcl1	chr19	29143843	29143844	+	100	552	0	0	0	0	0	0	0	0	0	1	0	0	0	0	0	0	0	0	0	0	0	0	0	0	0	0	0	0	0	0	1	0	0	0	0	0.063545151	0.050167224	0.063545151	0.086956522	0.080267559	0.10367893
ENSMUSG00000024787_1_S	ENSMUSG00000024787	Snx15	chr19	6119398	6119399	-	100	464	0	0	0	0	0	0	0	1	0	1	0	0	0	0	0	0	0	0	0	0	0	0	0	0	0	0	0	0	1	0	0	0	0	0	0	0.040133779	0.033444816	0.093645485	0.026755853	0.127090301	0.157190635
ENSMUSG00000024790_1_S	ENSMUSG00000024790	Sac3d1	chr19	6115997	6115998	-	100	96	1	0	0	0	0	0	0	0	0	0	0	0	0	0	0	0	0	0	0	0	0	0	1	0	0	0	0	0	0	0	0	0	0	0	0	0.086956522	0.040133779	0.060200669	0.096989967	0.076923077	0.046822742
ENSMUSG00000024797_1_P	ENSMUSG00000024797	Vps51	chr19	6067989	6067990	-	97.28558065	125	1	0	0	0	0	0	0	0	0	0	0	0	0	0	0	0	0	0	0	0	0	0	0	1	0	0	0	0	0	0	0	0	0	0	0	0.043478261	0.10367893	0.073578595	0.050167224	0.113712375	0.040133779
ENSMUSG00000024817_1_P	ENSMUSG00000024817	Uhrf2	chr19	30093388	30093389	+	14.79948387	525	0	0	0	0	0	0	0	0	0	0	0	0	0	0	0	0	0	0	1	0	0	0	0	0	0	0	0	0	0	0	0	0	1	0	0	0.070234114	0.043478261	0.043478261	0.033444816	0.056856187	0.153846154
ENSMUSG00000024826_1_P	ENSMUSG00000024826	Dpf2	chr19	5897371	5897372	-	98.35087097	1183	1	0	0	0	0	0	0	1	0	0	0	0	0	0	0	0	0	0	1	0	0	0	0	0	0	1	0	0	0	0	0	0	0	0	0	0.060200669	0.060200669	0.066889632	0.066889632	0.110367893	0.090301003
ENSMUSG00000024829_1_S	ENSMUSG00000024829	Mrpl21	chr19	3291200	3291201	+	100	160	1	0	0	0	0	1	0	0	0	0	0	0	0	1	0	0	0	0	0	0	0	1	0	0	0	0	0	0	0	0	0	0	0	0	0	0.080357143	0.044642857	0.0625	0.040178571	0.071428571	0.071428571
ENSMUSG00000024831_1_S	ENSMUSG00000024831	Ighmbp2	chr19	3260925	3260926	-	100	506	0	0	0	0	1	0	0	0	1	0	0	1	1	0	0	0	0	0	0	1	0	0	0	0	0	0	0	0	0	0	0	0	0	0	0	0.080267559	0.073578595	0.060200669	0.076923077	0.096989967	0.050167224
ENSMUSG00000024833_1_S	ENSMUSG00000024833	Pola2	chr19	5940550	5940551	-	100	311	1	0	1	0	0	0	0	0	0	0	0	0	0	0	0	0	0	0	1	0	0	0	0	0	0	1	0	0	0	0	0	0	0	0	0	0.080267559	0.056856187	0.056856187	0.076923077	0.08361204	0.060200669
ENSMUSG00000024835_1_S	ENSMUSG00000024835	Coro1b	chr19	4154034	4154035	+	100	313	1	0	0	0	0	0	0	0	0	0	0	0	0	0	0	0	0	0	0	0	0	1	0	0	0	0	0	0	0	0	0	0	0	0	0	0.107023411	0.070234114	0.070234114	0.060200669	0.093645485	0.073578595
ENSMUSG00000024841_1_P	ENSMUSG00000024841	Eif1ad	chr19	5370246	5370247	+	77.76748387	162	0	0	0	0	0	0	0	0	1	0	0	0	0	0	0	0	0	0	0	0	0	0	0	0	0	0	0	0	0	0	1	0	0	0	0	0.063545151	0.040133779	0.053511706	0.086956522	0.08361204	0.070234114
ENSMUSG00000024843_1_P	ENSMUSG00000024843	Chka	chr19	3893575	3893576	+	1.945258065	169	0	0	0	0	0	0	0	0	1	0	0	0	0	0	0	0	0	0	0	0	0	0	0	0	0	0	0	0	0	0	0	0	1	0	0	0.065789474	0.074561404	0.039473684	0.092105263	0.087719298	0.048245614
ENSMUSG00000024844_1_S	ENSMUSG00000024844	Banf1	chr19	5364641	5364642	-	100	370	1	0	0	0	0	0	0	0	0	0	0	1	0	0	0	0	0	0	0	0	0	0	0	0	0	0	1	0	0	0	0	0	0	0	0	0.056856187	0.040133779	0.10367893	0.053511706	0.110367893	0.120401338
ENSMUSG00000024853_2_P	ENSMUSG00000024853	Sf3b2	chr19	5274292	5274293	-	10.06967742	163	1	0	1	0	0	0	0	0	0	0	0	0	0	0	0	0	0	0	0	0	1	0	0	0	0	0	0	0	0	0	0	0	0	0	0	0.051282051	0.068376068	0.068376068	0.076923077	0.102564103	0.094017094
ENSMUSG00000024854_1_S	ENSMUSG00000024854	Pold4	chr19	4233630	4233631	+	100	393	1	0	0	0	0	0	0	0	0	0	0	0	0	0	0	0	0	0	0	0	0	0	0	0	0	0	0	0	0	1	0	0	0	0	0	0.096989967	0.080267559	0.050167224	0.066889632	0.090301003	0.030100334
ENSMUSG00000024855_1_S	ENSMUSG00000024855	Pacs1	chr19	5133691	5133692	-	100	1218	1	0	0	0	0	0	0	0	0	0	0	0	0	0	0	0	0	0	0	0	0	0	0	0	0	0	0	0	0	0	0	0	0	0	1	0.093645485	0.066889632	0.090301003	0.060200669	0.113712375	0.070234114
ENSMUSG00000024856_1_S	ENSMUSG00000024856	Cdk2ap2	chr19	4099009	4099010	+	100	445	1	0	0	0	0	0	1	0	0	0	0	1	0	0	0	0	0	0	0	0	0	0	0	0	0	0	0	0	0	0	0	0	1	0	0	0.066889632	0.056856187	0.090301003	0.063545151	0.130434783	0.080267559
ENSMUSG00000024858_1_S	ENSMUSG00000024858	Adrbk1	chr19	4286002	4286003	-	100	30	0	0	0	0	0	0	0	0	0	0	0	1	0	0	0	0	0	0	0	0	0	0	0	0	1	0	0	0	0	0	0	0	0	0	0	0.070234114	0.080267559	0.053511706	0.066889632	0.08361204	0.066889632
ENSMUSG00000024862_1_S	ENSMUSG00000024862	Klc2	chr19	5107745	5107746	-	100	859	1	0	0	0	0	0	0	0	0	0	0	0	0	0	0	0	0	0	0	0	0	0	0	0	0	0	0	0	1	0	0	0	0	0	0	0.096989967	0.066889632	0.070234114	0.056856187	0.08361204	0.060200669
ENSMUSG00000024869_1_S	ENSMUSG00000024869	Nudt8	chr19	4002102	4002103	+	100	80	0	0	0	0	0	0	0	0	1	0	0	0	0	0	0	0	0	0	0	0	0	0	0	1	0	0	0	0	0	0	0	0	0	0	0	0.08361204	0.090301003	0.060200669	0.066889632	0.120401338	0.056856187
ENSMUSG00000024870_2_P	ENSMUSG00000024870	Rab1b	chr19	5100107	5100108	-	4.998387097	270	0	0	0	0	0	0	0	0	0	0	0	0	0	0	0	0	0	0	0	1	0	0	0	0	0	0	0	0	0	0	0	0	0	0	0	0.056856187	0.093645485	0.066889632	0.123745819	0.117056856	0.043478261
ENSMUSG00000024878_3_P	ENSMUSG00000024878	Cbwd1	chr19	24920537	24920538	-	8.500096774	55	0	0	0	0	0	0	0	0	0	0	0	0	0	1	0	0	0	0	0	0	0	0	0	0	1	0	0	0	0	0	0	0	0	0	0	0.079268293	0.048780488	0.054878049	0.042682927	0.067073171	0.073170732
ENSMUSG00000024891_1_S	ENSMUSG00000024891	Slc29a2	chr19	5031963	5031964	+	100	851	0	0	0	0	0	0	0	0	1	0	0	0	0	0	0	0	0	0	0	0	0	0	0	0	0	0	0	0	0	0	1	0	0	0	0	0.070234114	0.080267559	0.076923077	0.060200669	0.100334448	0.110367893
ENSMUSG00000024892_1_S	ENSMUSG00000024892	Pcx	chr19	4621675	4621676	+	100	388	1	0	0	0	0	0	0	0	0	0	0	0	0	0	0	0	0	0	0	0	0	0	0	0	0	0	0	0	0	0	0	0	1	0	0	0.070234114	0.060200669	0.066889632	0.113712375	0.100334448	0.066889632
ENSMUSG00000024896_1_P	ENSMUSG00000024896	Minpp1	chr19	32515030	32515031	+	24.01074194	662	0	0	0	0	0	0	0	0	0	0	0	1	1	0	0	0	0	0	0	0	0	0	0	0	0	0	0	0	0	0	0	0	1	0	0	0.066889632	0.036789298	0.056856187	0.056856187	0.053511706	0.080267559
ENSMUSG00000024902_1_P	ENSMUSG00000024902	Mrpl11	chr19	4964945	4964946	+	93.41103226	167	1	0	0	0	0	0	0	0	0	0	0	0	0	0	0	0	0	0	0	0	0	0	0	0	0	0	0	0	0	0	0	0	1	0	0	0.077205882	0.069852941	0.047794118	0.066176471	0.073529412	0.084558824
ENSMUSG00000024906_1_S	ENSMUSG00000024906	Mus81	chr19	5482831	5482832	-	100	131	1	0	0	0	0	0	0	0	0	0	0	0	0	0	0	0	0	0	0	0	0	0	1	0	0	0	0	0	0	0	0	0	0	0	0	0.060913706	0.086294416	0.065989848	0.060913706	0.116751269	0.040609137
ENSMUSG00000024909_1_S	ENSMUSG00000024909	Efemp2	chr19	5481852	5481853	+	100	131	1	0	0	0	0	0	0	0	0	0	0	0	0	0	0	0	0	0	0	0	0	1	0	0	0	0	0	0	0	0	0	0	0	0	0	0.054794521	0.058219178	0.047945205	0.113013699	0.075342466	0.030821918
ENSMUSG00000024914_1_S	ENSMUSG00000024914	Drap1	chr19	5422802	5422803	-	100	117	0	0	0	0	0	0	0	0	1	0	0	0	0	0	0	0	0	0	0	0	0	0	0	0	0	0	0	0	0	0	0	0	0	0	1	0.054054054	0.058558559	0.054054054	0.04954955	0.081081081	0.081081081
ENSMUSG00000024927_1_S	ENSMUSG00000024927	Rela	chr19	5648129	5648130	+	100	714	1	0	0	0	0	0	0	0	0	0	0	0	0	0	0	0	0	0	0	1	0	0	0	0	0	0	0	0	0	0	0	0	0	0	0	0.066889632	0.090301003	0.066889632	0.080267559	0.113712375	0.060200669
ENSMUSG00000024939_1_S	ENSMUSG00000024939	Fam89b	chr19	5728086	5728087	-	100	503	1	0	0	0	0	0	0	0	0	0	0	0	1	0	0	0	0	0	1	0	0	0	1	0	0	0	0	0	0	0	0	0	0	0	0	0.066889632	0.090301003	0.066889632	0.086956522	0.10367893	0.08361204
ENSMUSG00000024944_1_S	ENSMUSG00000024944	Arl2	chr19	6134373	6134374	-	100	293	1	0	0	0	0	0	0	0	0	0	0	0	0	0	0	0	0	0	0	0	0	1	0	0	0	0	0	0	0	0	0	0	0	0	0	0.086956522	0.090301003	0.066889632	0.073578595	0.110367893	0.02006689
ENSMUSG00000024947_1_S	ENSMUSG00000024947	Men1	chr19	6340890	6340891	+	100	719	0	1	0	0	0	0	0	0	0	0	1	0	0	0	0	0	0	0	1	0	0	1	0	0	0	0	0	0	0	0	0	0	0	0	0	0.053511706	0.046822742	0.070234114	0.060200669	0.090301003	0.080267559
ENSMUSG00000024949_1_P	ENSMUSG00000024949	Sf1	chr19	6377198	6377199	+	96.55248387	774	1	0	0	0	0	0	0	0	0	0	0	0	0	0	0	0	0	0	0	0	0	0	0	0	0	0	0	0	0	0	0	1	0	0	0	0.043478261	0.046822742	0.08361204	0.043478261	0.096989967	0.16722408
ENSMUSG00000024953_1_S	ENSMUSG00000024953	Prdx5	chr19	6906703	6906704	-	100	142	1	0	0	0	0	0	0	0	0	0	0	0	0	0	0	0	0	0	0	0	0	0	0	0	0	0	0	0	0	0	0	0	1	0	0	0.08097166	0.060728745	0.08097166	0.064777328	0.105263158	0.044534413
ENSMUSG00000024958_1_S	ENSMUSG00000024958	Gpr137	chr19	6938070	6938071	-	100	299	1	0	0	0	0	0	0	0	0	0	0	0	0	0	0	0	0	0	0	0	0	0	0	0	0	0	1	0	0	0	0	0	0	0	0	0.060200669	0.093645485	0.060200669	0.046822742	0.130434783	0.040133779
ENSMUSG00000024959_1_S	ENSMUSG00000024959	Bad	chr19	6951897	6951898	+	100	209	1	0	0	0	0	0	0	0	0	0	0	0	0	0	0	0	0	0	0	0	1	0	0	0	0	0	0	0	0	0	0	0	0	0	0	0.033444816	0.073578595	0.056856187	0.090301003	0.08361204	0.063545151
ENSMUSG00000024962_1_S	ENSMUSG00000024962	Vegfb	chr19	6982471	6982472	-	100	374	0	0	0	0	0	0	0	0	0	0	1	0	0	0	0	0	0	0	0	0	0	0	1	0	0	0	0	0	0	0	0	0	0	0	0	0.093645485	0.033444816	0.096989967	0.063545151	0.120401338	0.046822742
ENSMUSG00000024963_1_S	ENSMUSG00000024963	Dnajc4	chr19	6987911	6987912	-	100	85	1	0	0	0	0	0	0	0	0	0	0	0	0	0	0	0	0	0	0	0	0	0	0	0	0	0	0	0	0	0	0	1	0	0	0	0.112244898	0.096938776	0.066326531	0.06122449	0.081632653	0.035714286
ENSMUSG00000024966_1_S	ENSMUSG00000024966	Stip1	chr19	7020702	7020703	-	100	396	1	0	0	0	0	0	0	0	0	0	0	0	0	0	0	0	0	0	0	0	0	0	0	0	1	0	0	0	0	0	0	0	0	0	0	0.080267559	0.056856187	0.093645485	0.076923077	0.086956522	0.073578595
ENSMUSG00000024970_1_S	ENSMUSG00000024970	AI846148	chr19	7356463	7356464	-	100	1812	1	0	0	0	0	0	0	0	0	0	0	0	0	0	0	0	0	0	0	0	0	0	0	0	0	0	0	0	0	0	0	1	0	0	0	0.060200669	0.033444816	0.053511706	0.046822742	0.080267559	0.110367893
ENSMUSG00000024978_1_S	ENSMUSG00000024978	Gpam	chr19	55070641	55070642	-	100	288	0	0	0	0	0	0	0	0	1	0	0	0	0	0	0	0	0	0	0	0	0	0	0	0	0	0	0	0	1	0	0	0	0	0	0	0.080267559	0.076923077	0.066889632	0.053511706	0.076923077	0.053511706
ENSMUSG00000024991_2_P	ENSMUSG00000024991	Eif3a	chr19	60761785	60761786	-	32.24677419	295	1	0	0	0	0	0	1	0	0	0	0	0	0	0	0	0	0	0	0	0	0	0	0	0	0	0	0	0	0	0	0	0	0	0	1	0.086956522	0.02006689	0.056856187	0.033444816	0.046822742	0.107023411
ENSMUSG00000024993_1_S	ENSMUSG00000024993	Fam45a	chr19	60836249	60836250	+	100	1248	0	0	0	0	0	0	0	0	1	0	0	1	0	0	0	0	0	0	0	0	0	0	0	0	0	0	0	0	0	0	0	0	0	0	1	0.063545151	0.030100334	0.046822742	0.033444816	0.076923077	0.150501672
ENSMUSG00000024997_1_S	ENSMUSG00000024997	Prdx3	chr19	60864052	60864053	-	100	613	1	0	0	0	0	0	0	0	1	0	0	0	0	0	0	0	0	0	0	0	0	0	0	0	0	0	0	0	0	0	0	0	0	0	1	0.060200669	0.030100334	0.056856187	0.023411371	0.060200669	0.140468227
ENSMUSG00000024999_2_P	ENSMUSG00000024999	Noc3l	chr19	38789133	38789134	-	33.32906452	411	1	0	0	0	0	0	0	0	0	0	0	0	0	0	0	0	0	0	0	0	0	0	0	0	0	0	0	0	0	0	0	0	0	0	1	0.08361204	0.060200669	0.060200669	0.030100334	0.080267559	0.117056856
ENSMUSG00000025007_1_S	ENSMUSG00000025007	Aldh18a1	chr19	40550246	40550247	-	100	901	1	0	0	0	0	0	0	0	0	0	0	1	0	0	0	0	0	0	0	0	0	0	0	0	0	0	0	0	0	0	0	0	0	0	1	0.066889632	0.030100334	0.066889632	0.056856187	0.070234114	0.100334448
ENSMUSG00000025008_2_P	ENSMUSG00000025008	Tctn3	chr19	40597180	40597181	-	24.94832258	131	0	0	0	0	0	0	0	0	0	0	0	0	0	0	0	1	0	0	0	1	0	0	0	0	0	0	0	0	0	0	0	0	0	0	0	0.063545151	0.036789298	0.080267559	0.063545151	0.086956522	0.080267559
ENSMUSG00000025010_1_P	ENSMUSG00000025010	Ccnj	chr19	40848443	40848444	+	44.84045161	2346	1	0	0	0	0	0	0	0	0	0	0	0	0	0	0	0	0	0	1	0	0	0	0	0	0	0	0	0	0	0	1	0	0	0	0	0.050167224	0.02006689	0.036789298	0.090301003	0.046822742	0.143812709
ENSMUSG00000025024_2_P	ENSMUSG00000025024	Smndc1	chr19	53379374	53379375	-	95.46703226	1089	1	0	0	0	0	0	0	0	0	0	0	0	0	1	0	0	0	0	1	1	0	0	0	0	0	0	0	0	0	0	0	0	0	0	0	0.056856187	0.023411371	0.043478261	0.02006689	0.030100334	0.170568562
ENSMUSG00000025025_2_P	ENSMUSG00000025025	Mxi1	chr19	53372667	53372668	+	9.072516129	932	1	0	0	0	0	0	0	1	0	0	0	0	0	0	0	0	0	0	1	0	0	0	0	0	0	0	0	0	0	0	0	0	1	0	0	0.073578595	0.08361204	0.040133779	0.053511706	0.050167224	0.076923077
ENSMUSG00000025027_1_S	ENSMUSG00000025027	Xpnpep1	chr19	52991182	52991183	-	100	408	1	0	0	0	0	0	0	0	0	0	0	0	0	0	0	0	0	0	0	0	0	0	0	0	0	0	0	0	0	0	0	0	0	1	0	0.070234114	0.040133779	0.056856187	0.056856187	0.08361204	0.080267559
ENSMUSG00000025035_1_S	ENSMUSG00000025035	Arl3	chr19	46531072	46531073	-	100	266	0	0	0	0	0	0	0	0	1	0	0	0	0	0	0	0	0	0	0	0	0	0	0	0	1	0	0	0	0	0	0	0	0	0	0	0.073578595	0.076923077	0.056856187	0.076923077	0.063545151	0.063545151
ENSMUSG00000025047_1_S	ENSMUSG00000025047	Pdcd11	chr19	47131136	47131137	+	100	327	0	0	0	0	0	0	0	0	1	0	0	0	0	0	0	0	0	0	1	0	0	0	0	0	0	0	0	0	0	0	1	0	0	0	0	0.070234114	0.08361204	0.043478261	0.086956522	0.090301003	0.090301003
ENSMUSG00000025049_1_P	ENSMUSG00000025049	Taf5	chr19	47083022	47083023	+	23.67458065	379	0	1	0	0	1	0	0	0	0	0	0	0	0	0	0	0	0	0	0	0	0	0	0	0	0	0	0	0	0	0	1	0	0	0	0	0.056856187	0.026755853	0.043478261	0.036789298	0.046822742	0.16722408
ENSMUSG00000025050_1_S	ENSMUSG00000025050	Pcgf6	chr19	47033619	47033620	-	100	1009	1	0	0	0	0	0	0	0	0	1	0	0	0	0	0	0	0	0	1	0	0	0	0	0	0	0	0	0	0	0	0	1	0	0	0	0.053511706	0.026755853	0.060200669	0.010033445	0.070234114	0.170568562
ENSMUSG00000025068_1_P	ENSMUSG00000025068	Gsto1	chr19	47864516	47864517	+	17.89629032	67	0	0	0	0	0	0	0	0	0	0	0	0	0	0	0	0	0	0	0	0	0	0	0	0	0	0	0	0	0	0	1	0	0	0	0	0.086363636	0.081818182	0.063636364	0.045454545	0.090909091	0.045454545
ENSMUSG00000025076_1_S	ENSMUSG00000025076	Casp7	chr19	56442340	56442341	+	100	1246	1	0	0	0	0	0	0	0	1	0	0	0	0	0	0	0	0	0	0	0	0	0	0	0	0	0	0	0	0	1	0	0	0	0	0	0.076923077	0.010033445	0.080267559	0.026755853	0.056856187	0.190635452
ENSMUSG00000025077_1_S	ENSMUSG00000025077	Dclre1a	chr19	56529168	56529169	-	100	333	1	0	0	0	1	0	0	0	0	0	0	0	0	0	0	0	0	0	1	0	0	0	0	0	0	0	0	0	1	0	0	0	0	0	0	0.070234114	0.043478261	0.060200669	0.050167224	0.070234114	0.056856187
ENSMUSG00000025103_3_P	ENSMUSG00000025103	Btbd1	chr7	81793510	81793511	-	43.24490323	57	0	0	0	0	0	0	0	0	0	1	0	0	0	0	0	0	0	0	0	0	0	0	0	0	0	0	0	0	0	0	0	0	0	0	1	0.106976744	0.046511628	0.051162791	0.03255814	0.055813953	0.065116279
ENSMUSG00000025130_2_P	ENSMUSG00000025130	P4hb	chr11	120560873	120560874	-	27.26174194	309	0	0	0	0	0	0	0	0	0	0	0	0	0	0	0	0	0	0	1	0	0	0	0	0	0	0	1	0	0	0	0	0	0	0	0	0.073578595	0.053511706	0.076923077	0.076923077	0.093645485	0.10367893
ENSMUSG00000025132_2_P	ENSMUSG00000025132	Arhgdia	chr11	120578893	120578894	-	18.71351613	337	0	0	0	0	0	0	0	0	0	0	0	0	0	0	0	0	0	0	0	0	0	0	0	0	0	0	1	0	0	0	0	0	0	0	0	0.08361204	0.056856187	0.10367893	0.063545151	0.120401338	0.030100334
ENSMUSG00000025133_1_S	ENSMUSG00000025133	Ints4	chr7	97541396	97541397	+	100	207	1	0	0	0	0	0	0	0	0	0	0	0	0	0	0	0	0	0	0	0	0	0	0	0	0	0	0	0	0	0	1	0	0	0	0	0.117056856	0.053511706	0.063545151	0.033444816	0.053511706	0.060200669
ENSMUSG00000025134_2_P	ENSMUSG00000025134	Alyref	chr11	120594511	120594512	-	88.90277419	341	1	0	0	1	0	0	0	0	0	0	0	0	0	0	0	0	0	0	1	0	0	1	0	0	0	0	0	0	0	0	0	0	0	0	0	0.026755853	0.023411371	0.036789298	0.050167224	0.060200669	0.2909699
ENSMUSG00000025135_1_P	ENSMUSG00000025135	Anapc11	chr11	120605690	120605691	+	78.0406129	265	0	0	0	0	0	0	0	1	0	0	0	0	0	0	1	0	0	1	0	0	0	0	0	1	0	0	0	0	0	0	0	0	0	0	0	0.08361204	0.063545151	0.070234114	0.053511706	0.073578595	0.073578595
ENSMUSG00000025138_1_S	ENSMUSG00000025138	Sirt7	chr11	120618371	120618372	-	100	476	0	0	0	0	0	0	0	0	1	0	0	0	0	0	0	0	0	0	1	0	0	0	0	1	0	0	0	0	0	0	0	0	0	0	0	0.076923077	0.066889632	0.093645485	0.060200669	0.120401338	0.063545151
ENSMUSG00000025139_3_P	ENSMUSG00000025139	Tollip	chr7	141883375	141883376	-	4.101677419	991	0	0	0	0	0	0	0	0	1	1	0	0	0	0	0	0	0	0	1	0	0	0	0	0	1	0	0	0	0	0	0	0	0	0	0	0.076923077	0.060200669	0.050167224	0.066889632	0.093645485	0.073578595
ENSMUSG00000025144_2_P	ENSMUSG00000025144	Stra13	chr11	120711058	120711059	-	2.137612903	204	1	0	0	0	0	0	0	0	0	0	0	1	0	0	0	1	0	0	0	0	0	0	0	1	0	0	0	0	0	0	0	0	0	0	0	0.097165992	0.085020243	0.076923077	0.048582996	0.105263158	0.036437247
ENSMUSG00000025145_1_S	ENSMUSG00000025145	Lrrc45	chr11	120721149	120721150	+	100	336	0	0	0	0	0	0	0	0	0	0	1	0	0	0	0	0	0	0	0	0	0	0	0	0	0	0	0	0	0	0	0	0	1	0	0	0.120401338	0.076923077	0.073578595	0.096989967	0.046822742	0.046822742
ENSMUSG00000025147_2_P	ENSMUSG00000025147	Mob2	chr7	142009031	142009032	-	41.84632258	236	0	0	0	0	0	0	0	0	0	0	0	0	0	1	0	0	0	0	0	1	0	0	0	0	0	0	0	0	0	0	0	0	0	0	0	0.08361204	0.073578595	0.043478261	0.100334448	0.053511706	0.060200669
ENSMUSG00000025158_1_S	ENSMUSG00000025158	Rfng	chr11	120780746	120780747	-	100	1075	0	0	0	0	0	0	0	1	0	0	0	0	0	0	0	0	0	0	0	0	0	0	0	1	0	0	0	0	0	0	0	0	0	0	0	0.053511706	0.060200669	0.070234114	0.090301003	0.100334448	0.086956522
ENSMUSG00000025162_3_P	ENSMUSG00000025162	Csnk1d	chr11	120963418	120963419	-	15.7416129	437	0	1	0	0	0	0	0	0	0	0	0	0	0	0	0	0	0	0	0	0	0	0	0	0	1	0	0	0	0	0	0	0	0	0	0	0.076923077	0.073578595	0.053511706	0.073578595	0.080267559	0.043478261
ENSMUSG00000025171_1_S	ENSMUSG00000025171	Ubtd1	chr19	42034648	42034649	+	100	675	1	0	0	0	0	0	0	0	0	0	0	0	0	0	0	0	0	0	0	0	0	0	0	0	0	0	0	0	0	0	1	0	0	0	0	0.090301003	0.093645485	0.063545151	0.130434783	0.090301003	0.036789298
ENSMUSG00000025178_1_P	ENSMUSG00000025178	Pi4k2a	chr19	42122029	42122030	+	90.63696774	2076	0	0	0	0	0	0	0	0	0	0	0	0	0	1	0	0	0	0	1	0	0	0	0	0	0	0	0	0	0	1	0	0	0	0	0	0.060200669	0.086956522	0.050167224	0.070234114	0.086956522	0.046822742
ENSMUSG00000025198_1_S	ENSMUSG00000025198	Erlin1	chr19	44034943	44034944	-	100	1983	1	0	0	0	0	0	0	0	0	0	0	0	0	0	0	0	0	0	1	0	0	0	0	0	0	0	0	0	0	1	0	0	0	0	0	0.046822742	0.033444816	0.056856187	0.043478261	0.066889632	0.120401338
ENSMUSG00000025199_1_S	ENSMUSG00000025199	Chuk	chr19	44073336	44073337	-	100	1174	0	0	0	0	0	0	0	0	1	0	0	0	0	0	0	0	0	0	0	0	0	0	0	0	0	0	0	0	0	0	0	0	0	0	1	0.040133779	0.033444816	0.053511706	0.030100334	0.080267559	0.150501672
ENSMUSG00000025200_3_P	ENSMUSG00000025200	Cwf19l1	chr19	44110245	44110246	-	8.692387097	270	0	0	0	0	0	0	0	0	0	0	0	0	0	0	0	0	0	0	1	1	0	0	0	0	0	0	0	0	0	0	0	0	0	0	0	0.066889632	0.046822742	0.080267559	0.050167224	0.110367893	0.086956522
ENSMUSG00000025208_1_S	ENSMUSG00000025208	Mrpl43	chr19	45005423	45005424	-	100	275	0	0	0	0	0	0	0	0	0	0	0	0	1	0	0	0	0	0	1	0	0	0	0	0	0	0	0	0	1	0	0	0	0	0	0	0.056856187	0.056856187	0.040133779	0.063545151	0.066889632	0.086956522
ENSMUSG00000025209_1_S	ENSMUSG00000025209	Peo1	chr19	45012761	45012762	+	100	858	0	0	0	0	0	1	0	0	0	0	0	0	0	0	0	0	0	0	0	0	0	0	0	0	0	1	0	0	0	0	0	0	0	0	0	0.043478261	0.096989967	0.046822742	0.053511706	0.113712375	0.076923077
ENSMUSG00000025218_1_S	ENSMUSG00000025218	Poll	chr19	45552278	45552279	-	100	527	1	0	0	0	0	0	0	0	0	0	0	0	0	0	0	0	0	0	0	0	0	0	0	0	0	0	1	0	0	0	0	0	0	0	0	0.070234114	0.090301003	0.063545151	0.110367893	0.096989967	0.053511706
ENSMUSG00000025220_2_P	ENSMUSG00000025220	Mgea5	chr19	45751839	45751840	-	34.26919355	304	1	0	0	0	0	0	0	0	0	0	0	0	0	0	0	0	0	0	0	0	0	0	0	1	0	0	0	0	0	0	0	0	0	0	0	0.066889632	0.056856187	0.070234114	0.08361204	0.086956522	0.066889632
ENSMUSG00000025223_1_S	ENSMUSG00000025223	Ldb1	chr19	46032576	46032577	-	100	534	0	0	0	0	0	0	0	0	1	0	0	0	0	0	0	0	0	0	0	0	0	0	0	1	0	0	0	0	0	0	0	0	0	0	0	0.040133779	0.040133779	0.073578595	0.08361204	0.093645485	0.093645485
ENSMUSG00000025224_1_S	ENSMUSG00000025224	Gbf1	chr19	46286511	46286512	+	100	572	1	0	0	0	0	0	0	0	0	0	0	0	0	0	0	0	0	0	1	0	0	0	0	0	0	0	0	0	0	0	0	0	0	0	1	0.080267559	0.073578595	0.056856187	0.073578595	0.076923077	0.066889632
ENSMUSG00000025227_1_S	ENSMUSG00000025227	Tmem180	chr19	46375253	46375254	+	100	540	0	0	0	0	0	0	0	1	0	0	0	0	0	0	0	0	0	0	1	0	0	0	1	0	0	0	0	0	0	0	0	0	0	0	0	0.050167224	0.090301003	0.086956522	0.073578595	0.120401338	0.040133779
ENSMUSG00000025228_2_P	ENSMUSG00000025228	Actr1a	chr19	46377590	46377591	-	0	776	0	0	0	0	0	0	0	1	0	0	0	0	0	0	0	0	0	0	0	1	0	0	0	0	0	0	0	0	0	0	0	0	0	0	0	0.076923077	0.043478261	0.046822742	0.113712375	0.060200669	0.076923077
ENSMUSG00000025231_3_P	ENSMUSG00000025231	Sufu	chr19	46486050	46486051	+	15.48519355	107	1	0	0	0	0	0	0	0	0	0	0	0	0	0	0	0	0	0	0	0	0	0	0	0	0	0	0	0	0	1	0	0	0	0	0	0.076530612	0.066326531	0.045918367	0.076530612	0.076530612	0.035714286
ENSMUSG00000025232_1_S	ENSMUSG00000025232	Hexa	chr9	59565106	59565107	+	100	223	1	0	0	0	0	0	0	0	0	0	0	0	0	0	0	0	0	0	0	0	0	0	0	0	0	0	0	0	0	0	1	0	0	0	0	0.076923077	0.090909091	0.041958042	0.090909091	0.08041958	0.048951049
ENSMUSG00000025235_1_S	ENSMUSG00000025235	Bbs4	chr9	59321969	59321970	-	100	900	1	0	0	0	0	0	0	0	1	0	0	0	0	0	0	0	0	0	1	0	0	0	0	0	0	0	0	0	0	0	0	0	0	0	1	0.073578595	0.046822742	0.043478261	0.060200669	0.063545151	0.080267559
ENSMUSG00000025236_1_P	ENSMUSG00000025236	Adpgk	chr9	59316093	59316094	+	6.597354839	812	0	0	0	0	0	0	0	0	1	0	0	0	0	0	0	0	0	0	0	0	0	0	0	0	0	0	0	0	0	0	0	0	0	0	1	0.070234114	0.076923077	0.053511706	0.046822742	0.100334448	0.100334448
ENSMUSG00000025237_1_S	ENSMUSG00000025237	Parp6	chr9	59650283	59650284	+	100	258	1	0	0	0	0	0	0	0	0	0	0	0	0	0	0	0	0	0	0	0	0	0	0	0	0	0	0	0	0	1	0	0	0	0	0	0.070234114	0.040133779	0.046822742	0.080267559	0.070234114	0.046822742
ENSMUSG00000025240_1_P	ENSMUSG00000025240	Sacm1l	chr9	123591184	123591185	+	7.526354839	248	0	0	0	0	0	0	0	0	1	0	0	0	0	0	0	0	0	0	0	0	0	0	0	0	0	0	0	0	0	0	0	0	1	0	0	0.026755853	0.040133779	0.046822742	0.050167224	0.076923077	0.120401338
ENSMUSG00000025241_1_P	ENSMUSG00000025241	Fyco1	chr9	123792583	123792584	-	0.999225806	90	0	0	0	0	0	0	0	0	1	0	0	0	0	0	0	0	0	0	0	0	0	0	0	0	0	0	1	0	0	0	0	0	0	0	0	0.096969697	0.036363636	0.090909091	0.018181818	0.109090909	0.060606061
ENSMUSG00000025245_2_P	ENSMUSG00000025245	Lztfl1	chr9	123699655	123699656	-	63.295	429	1	0	0	0	0	0	0	1	0	0	0	0	0	0	0	0	0	0	1	0	0	0	0	0	0	0	0	0	0	0	0	0	0	1	0	0.050167224	0.030100334	0.060200669	0.013377926	0.060200669	0.123745819
ENSMUSG00000025246_1_P	ENSMUSG00000025246	Tbl1x	chrX	77659950	77659951	+	7.541935484	210	0	0	1	0	0	0	0	0	0	0	0	0	0	1	0	0	0	0	0	0	0	0	0	0	0	0	0	0	0	0	0	0	1	0	0	0.080508475	0.029661017	0.06779661	0.033898305	0.06779661	0.06779661
ENSMUSG00000025261_1_P	ENSMUSG00000025261	Huwe1	chrX	151934503	151934504	+	2.781612903	121	1	1	0	0	0	1	0	0	0	0	0	0	0	0	0	0	0	0	0	0	0	0	0	0	0	0	0	0	0	0	0	0	1	0	0	0.049327354	0.058295964	0.049327354	0.094170404	0.089686099	0.080717489
ENSMUSG00000025266_2_P	ENSMUSG00000025266	Gnl3l	chrX	150983275	150983276	-	28.33590323	2828	0	0	0	0	0	0	0	0	0	0	0	1	0	0	0	1	0	0	1	0	0	0	1	0	0	0	0	0	0	0	0	0	0	0	0	0.040133779	0.030100334	0.053511706	0.026755853	0.070234114	0.160535117
ENSMUSG00000025268_1_S	ENSMUSG00000025268	Maged2	chrX	150806419	150806420	-	100	297	0	0	0	0	0	0	0	0	1	0	0	0	0	0	0	0	0	0	0	0	0	0	0	0	0	1	0	0	0	0	0	0	0	0	0	0.080267559	0.066889632	0.066889632	0.073578595	0.093645485	0.080267559
ENSMUSG00000025269_1_P	ENSMUSG00000025269	Apex2	chrX	150520348	150520349	-	90.24112903	859	0	0	0	0	0	0	0	0	0	0	1	0	0	0	0	0	0	0	1	1	0	0	0	0	0	0	0	0	0	0	0	0	0	0	0	0.053511706	0.056856187	0.056856187	0.036789298	0.10367893	0.130434783
ENSMUSG00000025272_1_S	ENSMUSG00000025272	Tro	chrX	150645300	150645301	-	100	125	0	0	0	0	0	0	0	0	1	0	0	0	0	0	0	0	0	0	0	0	0	0	0	1	0	0	0	0	0	0	0	0	0	0	0	0.072727273	0.072727273	0.036363636	0.018181818	0.077272727	0.118181818
ENSMUSG00000025277_1_P	ENSMUSG00000025277	Abhd6	chr14	8055909	8055910	+	16.26174194	266	1	0	0	0	0	0	0	0	0	0	0	0	0	1	0	0	0	0	0	0	0	0	0	0	0	0	0	0	0	0	1	0	0	0	0	0.123745819	0.063545151	0.053511706	0.033444816	0.070234114	0.040133779
ENSMUSG00000025278_1_P	ENSMUSG00000025278	Flnb	chr14	7950505	7950506	+	9.174322581	14	0	0	0	0	0	0	0	0	0	0	0	0	0	0	0	0	0	0	0	0	0	0	0	0	0	0	0	0	0	0	0	0	1	0	0	0.089552239	0.059701493	0.059701493	0.099502488	0.044776119	0.034825871
ENSMUSG00000025280_1_S	ENSMUSG00000025280	Polr3a	chr14	24448695	24448696	-	100	378	0	0	1	0	0	0	0	0	0	0	0	0	0	0	0	0	0	0	0	1	0	0	0	0	0	0	0	0	0	0	0	0	0	0	0	0.096989967	0.056856187	0.063545151	0.053511706	0.086956522	0.070234114
ENSMUSG00000025283_1_S	ENSMUSG00000025283	Sat1	chrX	155213131	155213132	-	100	365	1	0	0	0	0	0	0	0	0	0	0	0	0	0	0	0	0	0	1	0	0	1	0	0	0	0	0	0	0	0	0	0	0	0	0	0.056856187	0.02006689	0.053511706	0.026755853	0.056856187	0.157190635
ENSMUSG00000025287_1_P	ENSMUSG00000025287	Acot9	chrX	155297506	155297507	+	0.075806452	73	1	0	0	0	0	0	0	0	0	0	0	0	0	0	0	0	0	0	0	0	0	0	0	0	0	0	0	0	0	0	1	0	0	0	0	0.062111801	0.043478261	0.037267081	0.037267081	0.074534161	0.049689441
ENSMUSG00000025290_1_P	ENSMUSG00000025290	Rps24	chr14	24495875	24495876	+	36.2196129	90	1	0	0	0	0	0	1	0	0	0	0	0	0	0	0	0	0	0	0	0	0	0	0	0	0	0	0	0	0	0	1	0	0	0	0	0.03960396	0.069306931	0.04950495	0.02970297	0.118811881	0.069306931
ENSMUSG00000025314_1_S	ENSMUSG00000025314	Ptprj	chr2	90432888	90432889	-	100	3521	0	0	0	0	1	0	0	0	0	0	0	1	0	0	0	0	0	0	0	0	0	0	1	0	0	0	0	0	0	0	0	0	0	0	0	0.056856187	0.040133779	0.036789298	0.036789298	0.076923077	0.16722408
ENSMUSG00000025316_1_P	ENSMUSG00000025316	Banp	chr8	122025953	122025954	+	31.52645161	319	0	1	0	0	0	0	0	0	0	0	0	0	0	1	0	0	0	0	0	0	0	0	0	0	0	0	0	0	1	0	0	0	0	0	0	0.070234114	0.080267559	0.060200669	0.056856187	0.093645485	0.066889632
ENSMUSG00000025337_2_P	ENSMUSG00000025337	Sbds	chr5	130246122	130246123	-	46.67216129	210	0	0	1	0	0	1	0	0	0	0	0	0	0	0	0	0	0	0	0	0	0	0	0	1	0	0	0	0	0	0	0	0	0	0	0	0.070234114	0.060200669	0.053511706	0.063545151	0.063545151	0.066889632
ENSMUSG00000025340_1_P	ENSMUSG00000025340	Rabgef1	chr5	130213580	130213581	+	20.02748387	349	0	0	0	0	0	1	0	0	0	0	0	1	0	0	0	0	0	0	1	0	0	0	0	0	0	0	0	0	0	0	0	0	1	0	0	0.030100334	0.033444816	0.060200669	0.060200669	0.08361204	0.147157191
ENSMUSG00000025351_1_S	ENSMUSG00000025351	Cd63	chr10	128912809	128912810	+	100	70	0	0	0	0	0	0	0	0	1	0	0	0	0	0	0	0	0	0	1	0	0	0	0	0	0	0	0	0	0	0	0	0	1	0	0	0.022222222	0.022222222	0.088888889	0.125925926	0.066666667	0.155555556
ENSMUSG00000025364_2_P	ENSMUSG00000025364	Pa2g4	chr10	128558647	128558648	-	30.20883871	258	1	1	0	0	0	0	0	0	0	0	0	0	1	0	0	0	0	0	0	1	0	0	0	0	0	0	0	0	0	0	0	0	0	0	0	0.086956522	0.043478261	0.076923077	0.066889632	0.080267559	0.046822742
ENSMUSG00000025366_1_S	ENSMUSG00000025366	Esyt1	chr10	128510247	128510248	-	100	372	1	0	0	0	1	0	0	0	0	0	0	0	0	0	0	0	0	0	0	0	0	0	0	0	0	0	0	0	1	0	0	0	0	0	0	0.073578595	0.096989967	0.066889632	0.073578595	0.113712375	0.093645485
ENSMUSG00000025371_1_S	ENSMUSG00000025371	Chmp6	chr11	119919547	119919548	+	100	889	0	0	0	0	0	0	0	0	1	0	0	0	0	0	0	0	0	0	0	0	0	0	0	0	0	0	0	0	1	0	0	0	0	0	0	0.076923077	0.036789298	0.060200669	0.086956522	0.080267559	0.070234114
ENSMUSG00000025374_1_S	ENSMUSG00000025374	Nabp2	chr10	128401390	128401391	-	100	333	1	0	0	0	0	0	0	0	0	0	0	0	0	0	0	0	0	0	0	0	0	0	0	0	1	0	0	0	0	0	0	0	0	0	0	0.060200669	0.050167224	0.080267559	0.070234114	0.10367893	0.066889632
ENSMUSG00000025381_1_S	ENSMUSG00000025381	Cnpy2	chr10	128327185	128327186	+	100	125	0	0	0	0	0	1	0	0	0	0	0	0	0	0	0	0	0	0	0	0	0	0	0	0	0	0	0	0	0	0	1	0	0	0	0	0.077380952	0.053571429	0.029761905	0.047619048	0.05952381	0.05952381
ENSMUSG00000025393_1_P	ENSMUSG00000025393	Atp5b	chr10	128090275	128090276	+	97.99580645	157	1	0	0	0	0	0	0	0	0	0	0	0	0	0	0	0	0	0	0	0	0	0	0	0	0	0	0	0	0	0	1	0	0	0	0	0.089494163	0.062256809	0.06614786	0.050583658	0.06614786	0.058365759
ENSMUSG00000025404_2_P	ENSMUSG00000025404	R3hdm2	chr10	127499100	127499101	+	12.29696774	392	1	1	0	0	1	0	0	0	0	0	0	0	0	0	0	0	0	0	0	0	0	0	0	0	0	0	1	0	0	0	0	0	0	0	0	0.060200669	0.026755853	0.10367893	0.036789298	0.090301003	0.143812709
ENSMUSG00000025413_1_S	ENSMUSG00000025413	Ttc4	chr4	106662255	106662256	-	100	879	0	0	0	0	0	0	0	0	1	0	0	0	0	0	0	0	0	0	0	0	0	0	1	0	0	0	0	0	0	0	0	0	0	0	0	0.070234114	0.056856187	0.036789298	0.070234114	0.060200669	0.093645485
ENSMUSG00000025428_1_P	ENSMUSG00000025428	Atp5a1	chr18	77782456	77782457	+	8.175	75	0	0	0	0	0	0	0	0	0	0	0	0	0	0	0	0	0	0	0	0	0	0	0	0	0	1	0	0	0	0	0	0	0	0	0	0.08974359	0.038461538	0.070512821	0.057692308	0.070512821	0.096153846
ENSMUSG00000025437_3_P	ENSMUSG00000025437	Usp33	chr3	152393350	152393351	+	97.79667742	985	1	0	0	0	0	0	0	0	0	0	0	1	1	0	0	0	0	0	0	0	0	0	0	0	0	0	0	0	0	0	0	0	0	0	1	0.066889632	0.040133779	0.036789298	0.02006689	0.056856187	0.107023411
ENSMUSG00000025453_1_P	ENSMUSG00000025453	Nnt	chr13	119335902	119335903	-	30.60351613	354	0	0	0	0	0	0	0	0	0	0	0	0	0	0	1	0	0	0	0	0	0	0	0	0	0	1	0	0	0	0	0	0	0	0	0	0.100334448	0.046822742	0.073578595	0.023411371	0.053511706	0.08361204
ENSMUSG00000025464_1_S	ENSMUSG00000025464	Paox	chr7	140134334	140134335	+	100	182	0	0	0	0	0	0	0	0	0	1	0	0	0	0	0	0	0	0	0	0	0	0	0	0	0	0	0	0	0	0	0	1	0	0	0	0.060200669	0.066889632	0.060200669	0.093645485	0.090301003	0.107023411
ENSMUSG00000025466_1_S	ENSMUSG00000025466	Fuom	chr7	140099469	140099470	-	100	173	0	0	0	0	0	0	0	0	0	0	0	0	0	0	0	0	0	0	0	0	0	0	0	0	0	0	0	0	1	0	0	0	0	0	0	0.076271186	0.033898305	0.084745763	0.072033898	0.088983051	0.059322034
ENSMUSG00000025470_1_S	ENSMUSG00000025470	Zfp511	chr7	140040599	140040600	+	100	279	1	0	0	0	0	0	0	0	1	0	0	0	0	0	0	0	0	0	0	0	0	0	0	0	0	0	0	0	0	1	0	0	0	0	0	0.090301003	0.040133779	0.070234114	0.053511706	0.093645485	0.063545151
ENSMUSG00000025477_1_S	ENSMUSG00000025477	Inpp5a	chr7	139579651	139579652	+	100	1225	1	0	0	0	0	0	0	0	0	0	0	0	0	0	0	0	0	0	0	0	0	1	0	0	0	0	0	0	0	0	0	0	0	0	0	0.050167224	0.080267559	0.063545151	0.090301003	0.076923077	0.060200669
ENSMUSG00000025479_1_S	ENSMUSG00000025479	Cyp2e1	chr7	140774984	140774985	+	100	243	1	0	0	0	0	0	0	0	0	0	0	0	0	0	0	0	0	1	1	0	0	0	0	0	0	0	0	0	0	0	0	0	1	0	0	0.070234114	0.050167224	0.076923077	0.043478261	0.080267559	0.056856187
ENSMUSG00000025484_2_P	ENSMUSG00000025484	Bet1l	chr7	140854357	140854358	-	4.523258065	98	0	0	0	0	0	0	0	0	0	0	0	0	0	0	0	0	0	0	1	0	0	0	0	0	0	0	0	0	0	0	0	0	0	0	1	0.060377358	0.052830189	0.075471698	0.086792453	0.098113208	0.049056604
ENSMUSG00000025492_1_S	ENSMUSG00000025492	Ifitm3	chr7	141009590	141009591	-	100	134	1	0	0	0	0	0	0	0	0	0	0	0	0	0	0	0	0	0	1	0	0	0	0	0	0	0	0	0	0	0	0	1	0	0	0	0.087248322	0.05033557	0.087248322	0.046979866	0.087248322	0.060402685
ENSMUSG00000025499_1_P	ENSMUSG00000025499	Hras	chr7	141190925	141190926	-	98.99596774	422	0	0	0	0	0	0	0	1	0	0	0	0	0	0	0	0	0	0	0	0	0	0	0	0	0	0	0	0	1	0	0	0	0	0	0	0.08361204	0.060200669	0.053511706	0.107023411	0.050167224	0.040133779
ENSMUSG00000025503_1_S	ENSMUSG00000025503	Taldo1	chr7	141402967	141402968	+	100	192	0	0	0	0	0	0	0	0	1	0	0	0	0	0	0	0	0	0	0	0	0	0	1	0	0	0	0	0	0	0	0	0	0	0	0	0.058035714	0.0625	0.044642857	0.053571429	0.0625	0.107142857
ENSMUSG00000025509_1_P	ENSMUSG00000025509	Pnpla2	chr7	141460102	141460103	+	99.26312903	435	1	0	0	0	0	0	0	0	0	0	0	0	0	0	0	0	0	0	0	0	0	0	0	0	0	0	0	0	1	0	0	0	0	0	0	0.086956522	0.073578595	0.076923077	0.050167224	0.100334448	0.070234114
ENSMUSG00000025521_1_S	ENSMUSG00000025521	Tmem192	chr8	64969031	64969032	+	100	198	0	0	0	0	0	0	0	0	0	0	0	1	0	0	0	1	0	0	1	0	1	0	0	0	0	0	0	0	0	0	0	0	0	0	0	0.066889632	0.08361204	0.036789298	0.063545151	0.073578595	0.036789298
ENSMUSG00000025531_1_S	ENSMUSG00000025531	Chm	chrX	113040592	113040593	-	100	2851	1	0	0	0	0	0	0	0	0	0	0	0	0	0	0	0	0	0	0	0	0	0	0	0	0	0	0	0	0	0	0	0	0	0	1	0.043478261	0.030100334	0.050167224	0.023411371	0.070234114	0.143812709
ENSMUSG00000025532_1_S	ENSMUSG00000025532	Crcp	chr5	130060790	130060791	+	100	937	1	0	0	0	0	0	0	0	0	1	0	0	0	1	0	0	0	0	0	0	0	0	0	0	0	0	0	0	0	0	0	0	1	0	0	0.10367893	0.066889632	0.073578595	0.030100334	0.076923077	0.073578595
ENSMUSG00000025534_1_S	ENSMUSG00000025534	Gusb	chr5	129999598	129999599	-	100	296	1	0	0	0	0	0	1	0	0	0	0	0	0	0	0	0	0	0	1	0	0	1	0	0	0	0	0	0	0	0	0	0	0	0	0	0.073578595	0.033444816	0.086956522	0.060200669	0.096989967	0.073578595
ENSMUSG00000025545_1_S	ENSMUSG00000025545	Clybl	chr14	122402231	122402232	+	100	190	1	0	0	0	0	0	0	0	0	0	0	0	0	0	0	0	0	0	0	0	0	0	0	0	0	0	0	0	0	0	1	0	0	0	0	0.070175439	0.066666667	0.063157895	0.052631579	0.09122807	0.070175439
ENSMUSG00000025555_1_P	ENSMUSG00000025555	Farp1	chr14	121282807	121282808	+	18.05970968	417	0	0	0	0	0	0	0	1	0	0	0	0	0	0	0	0	0	0	0	0	0	0	0	0	0	0	0	0	0	0	0	0	1	0	0	0.110367893	0.063545151	0.08361204	0.073578595	0.066889632	0.093645485
ENSMUSG00000025557_1_S	ENSMUSG00000025557	Slc15a1	chr14	121459618	121459619	-	100	963	1	0	0	0	0	0	0	0	0	0	0	0	0	0	0	0	0	0	1	0	0	1	0	0	0	0	0	0	0	0	0	0	0	0	0	0.040133779	0.02006689	0.046822742	0.023411371	0.066889632	0.224080268
ENSMUSG00000025575_2_P	ENSMUSG00000025575	Cant1	chr11	118407644	118407645	-	19.29667742	79	0	0	0	0	0	0	0	0	0	1	0	0	0	0	0	0	0	0	0	0	0	0	0	0	0	0	0	0	0	0	0	1	0	0	0	0.090301003	0.066889632	0.086956522	0.080267559	0.070234114	0.026755853
ENSMUSG00000025579_1_S	ENSMUSG00000025579	Gaa	chr11	119285453	119285454	+	100	390	1	0	0	0	0	0	0	0	0	0	0	0	0	0	0	0	0	0	0	0	0	0	0	0	0	0	0	0	0	0	0	0	1	0	0	0.076923077	0.076923077	0.060200669	0.043478261	0.096989967	0.060200669
ENSMUSG00000025580_1_S	ENSMUSG00000025580	Eif4a3	chr11	119288364	119288365	-	100	178	0	0	0	0	0	0	0	0	1	0	0	0	0	0	0	0	0	0	0	0	0	0	0	0	1	0	0	0	0	0	0	0	0	0	0	0.046391753	0.056701031	0.067010309	0.072164948	0.097938144	0.092783505
ENSMUSG00000025583_1_S	ENSMUSG00000025583	Rptor	chr11	119899418	119899419	+	100	1937	1	0	0	0	0	0	0	0	0	0	0	0	0	0	0	0	0	0	0	0	0	0	0	0	0	0	0	0	0	0	0	1	0	0	0	0.076923077	0.090301003	0.043478261	0.060200669	0.070234114	0.056856187
ENSMUSG00000025609_1_P	ENSMUSG00000025609	Mkln1	chr6	31507967	31507968	+	71.06225806	222	1	0	0	0	0	0	0	0	0	0	0	0	0	0	0	0	0	0	0	0	0	0	0	0	0	0	0	0	0	0	1	0	0	0	0	0.063545151	0.033444816	0.060200669	0.063545151	0.093645485	0.10367893
ENSMUSG00000025645_1_S	ENSMUSG00000025645	Ccdc51	chr9	109092491	109092492	+	100	225	0	0	0	0	0	0	0	0	1	0	0	0	0	0	0	0	0	0	1	0	0	0	0	0	0	0	0	0	0	0	1	0	0	0	0	0.063545151	0.033444816	0.060200669	0.053511706	0.08361204	0.100334448
ENSMUSG00000025651_1_S	ENSMUSG00000025651	Uqcrc1	chr9	108949622	108949623	+	100	124	1	0	0	0	0	0	0	0	0	0	0	0	0	0	0	0	0	0	0	0	0	0	0	0	0	0	0	0	1	0	0	0	0	0	0	0.106382979	0.117021277	0.04787234	0.095744681	0.074468085	0.021276596
ENSMUSG00000025702_1_P	ENSMUSG00000025702	08-Mar	chr6	116409330	116409331	+	61.8833871	3005	1	0	0	0	0	0	0	0	0	0	0	0	0	0	0	0	0	0	1	0	0	0	0	0	0	1	0	0	0	0	0	0	0	0	0	0.070234114	0.053511706	0.040133779	0.090301003	0.053511706	0.066889632
ENSMUSG00000025722_2_P	ENSMUSG00000025722	Wdr73	chr7	80891247	80891248	-	62.42083871	429	1	0	1	0	0	0	0	0	0	0	0	0	0	0	0	0	0	0	0	0	1	0	0	0	0	0	0	0	0	0	0	0	0	0	0	0.08361204	0.056856187	0.053511706	0.073578595	0.056856187	0.040133779
ENSMUSG00000025724_2_P	ENSMUSG00000025724	Sec11a	chr7	80915567	80915568	-	76.18629032	286	0	0	0	0	0	0	0	0	1	0	0	0	0	0	0	0	0	0	0	0	1	0	0	0	0	0	0	0	0	0	0	0	0	0	0	0.076923077	0.043478261	0.060200669	0.070234114	0.056856187	0.120401338
ENSMUSG00000025728_1_S	ENSMUSG00000025728	Pigq	chr17	25926420	25926421	-	100	1183	1	0	0	0	0	0	0	0	0	0	0	0	0	0	0	0	0	0	0	0	0	1	0	0	0	0	0	0	0	0	0	0	0	0	0	0.063545151	0.050167224	0.060200669	0.113712375	0.090301003	0.053511706
ENSMUSG00000025730_1_S	ENSMUSG00000025730	Rab40c	chr17	25882111	25882112	-	100	1516	0	0	0	0	0	0	0	1	0	0	0	0	0	0	0	0	0	0	0	0	0	0	0	1	0	0	0	0	0	0	0	0	0	0	0	0.070234114	0.060200669	0.050167224	0.073578595	0.096989967	0.076923077
ENSMUSG00000025733_2_P	ENSMUSG00000025733	Rhot2	chr17	25838839	25838840	-	40.09787097	528	0	0	0	0	0	0	0	0	1	0	0	0	0	0	0	0	0	0	0	0	0	0	0	0	0	0	0	0	0	0	0	1	0	0	0	0.066889632	0.050167224	0.050167224	0.117056856	0.056856187	0.070234114
ENSMUSG00000025737_1_S	ENSMUSG00000025737	Wdr24	chr17	25828723	25828724	+	100	141	1	0	0	0	0	0	0	0	0	0	0	0	0	0	0	0	0	0	1	0	0	0	0	1	0	0	0	0	0	0	0	0	0	0	0	0.086956522	0.086956522	0.066889632	0.066889632	0.086956522	0.033444816
ENSMUSG00000025757_1_P	ENSMUSG00000025757	Hspa4l	chr3	40789474	40789475	+	40.79151613	86	0	0	0	0	0	0	0	0	0	0	0	0	0	0	0	0	0	0	0	0	0	0	0	0	0	0	0	0	0	0	1	0	0	0	0	0.102189781	0.03649635	0.047445255	0.054744526	0.040145985	0.051094891
ENSMUSG00000025764_1_S	ENSMUSG00000025764	Jade1	chr3	41616873	41616874	+	100	2871	1	0	1	0	0	0	0	0	0	0	0	0	0	0	0	0	0	0	1	0	0	0	0	0	0	0	0	0	0	1	0	0	0	0	0	0.043478261	0.026755853	0.030100334	0.013377926	0.056856187	0.157190635
ENSMUSG00000025781_1_S	ENSMUSG00000025781	Atp5c1	chr2	10056037	10056038	-	100	120	1	0	0	0	0	0	0	0	0	0	0	0	0	0	0	0	0	0	0	0	0	0	1	0	0	0	0	0	0	0	0	0	0	0	0	0.073170732	0.040650407	0.032520325	0.024390244	0.06504065	0.105691057
ENSMUSG00000025785_1_S	ENSMUSG00000025785	Exosc7	chr9	123136128	123136129	+	100	126	1	0	0	0	0	0	0	0	0	0	0	0	0	0	0	0	0	0	1	0	0	0	1	0	0	0	0	0	0	0	0	0	0	0	0	0.073913043	0.060869565	0.065217391	0.069565217	0.065217391	0.126086957
ENSMUSG00000025791_1_P	ENSMUSG00000025791	Pgm2	chr4	99987005	99987006	+	29.52125806	242	0	0	0	0	0	0	0	0	1	0	0	0	0	0	0	0	0	0	0	0	0	0	0	0	0	0	0	0	0	1	0	0	0	0	0	0.070234114	0.063545151	0.050167224	0.070234114	0.080267559	0.073578595
ENSMUSG00000025792_1_S	ENSMUSG00000025792	Slc25a10	chr11	120499186	120499187	+	100	1012	1	0	0	0	0	0	0	0	0	0	0	0	0	0	0	0	0	0	0	0	0	0	0	0	0	0	0	0	1	0	0	0	0	0	0	0.090301003	0.08361204	0.080267559	0.107023411	0.090301003	0.053511706
ENSMUSG00000025793_1_S	ENSMUSG00000025793	Hgs	chr11	120483983	120483984	+	100	485	1	0	0	0	0	0	0	0	0	0	0	0	0	0	0	0	0	0	0	0	0	0	0	0	0	0	0	0	0	0	0	0	1	0	0	0.053511706	0.063545151	0.076923077	0.086956522	0.10367893	0.033444816
ENSMUSG00000025794_1_P	ENSMUSG00000025794	Rpl14	chr9	120574431	120574432	+	97.85022581	38	1	1	0	0	0	0	0	0	0	0	0	0	1	0	0	0	0	0	0	0	0	0	0	0	0	0	0	0	0	0	1	0	0	0	0	0.090301003	0.133779264	0.036789298	0.073578595	0.090301003	0.023411371
ENSMUSG00000025809_1_P	ENSMUSG00000025809	Itgb1	chr8	128732610	128732611	+	2.432806452	523	1	0	0	0	0	0	0	0	1	0	0	0	0	0	0	0	0	0	1	0	0	0	0	0	0	0	0	0	0	1	0	0	0	0	0	0.086956522	0.066889632	0.053511706	0.056856187	0.076923077	0.093645485
ENSMUSG00000025812_1_S	ENSMUSG00000025812	Pard3	chr8	127612287	127612288	+	100	1514	1	0	0	0	0	0	0	0	0	0	0	0	0	0	0	0	0	0	0	0	0	0	0	0	0	0	0	0	0	0	0	0	0	0	1	0.046822742	0.050167224	0.053511706	0.036789298	0.080267559	0.130434783
ENSMUSG00000025825_1_S	ENSMUSG00000025825	Iscu	chr5	113778287	113778288	+	100	370	1	0	0	0	0	0	0	0	0	0	0	0	0	0	0	1	0	0	0	0	0	0	0	0	0	0	0	0	1	0	0	0	0	0	0	0.060200669	0.053511706	0.046822742	0.030100334	0.080267559	0.08361204
ENSMUSG00000025856_2_P	ENSMUSG00000025856	Pdgfa	chr5	138976389	138976390	-	79.31032258	827	1	0	0	0	0	0	0	0	1	0	0	0	0	0	0	0	0	0	1	0	0	0	0	1	0	0	0	0	0	0	0	0	0	0	0	0.036789298	0.043478261	0.070234114	0.036789298	0.100334448	0.204013378
ENSMUSG00000025858_2_P	ENSMUSG00000025858	Get4	chr5	139269328	139269329	+	60.65858065	260	1	0	0	0	0	0	0	0	0	0	0	0	0	0	0	0	0	0	0	0	0	0	1	0	0	0	0	0	0	0	0	0	0	0	0	0.086956522	0.123745819	0.040133779	0.090301003	0.076923077	0.030100334
ENSMUSG00000025860_1_P	ENSMUSG00000025860	Xiap	chrX	42107109	42107110	+	0.000322581	2126	0	0	0	0	0	0	0	0	1	0	0	0	0	0	0	0	0	0	0	0	0	0	0	0	0	1	0	0	0	0	0	0	0	0	0	0.063545151	0.023411371	0.096989967	0.026755853	0.093645485	0.160535117
ENSMUSG00000025868_1_S	ENSMUSG00000025868	Higd2a	chr13	54591162	54591163	+	100	273	1	0	0	0	0	0	0	0	0	0	0	0	0	0	1	0	0	0	0	0	0	0	0	0	0	0	0	0	0	0	0	0	0	0	1	0.063545151	0.056856187	0.060200669	0.040133779	0.073578595	0.100334448
ENSMUSG00000025872_3_P	ENSMUSG00000025872	Thoc3	chr13	54459816	54459817	-	13.64835484	257	0	0	0	0	0	0	0	0	0	1	0	0	0	0	0	0	0	0	1	0	0	0	0	0	0	0	0	0	1	0	0	0	0	0	0	0.043478261	0.043478261	0.030100334	0.100334448	0.073578595	0.063545151
ENSMUSG00000025873_1_P	ENSMUSG00000025873	Faf2	chr13	54661590	54661591	+	26.62293548	455	0	0	0	0	0	0	0	0	0	0	0	0	0	0	0	0	0	0	0	0	0	0	0	0	0	0	0	0	0	1	0	0	0	0	0	0.08361204	0.066889632	0.053511706	0.053511706	0.063545151	0.070234114
ENSMUSG00000025875_1_S	ENSMUSG00000025875	Tspan17	chr13	54796773	54796774	+	100	552	1	0	0	0	0	0	0	0	0	0	0	0	0	0	0	0	0	0	0	0	0	0	0	0	0	0	0	0	0	0	0	0	1	0	0	0.063545151	0.063545151	0.086956522	0.100334448	0.127090301	0.036789298
ENSMUSG00000025878_1_S	ENSMUSG00000025878	Uimc1	chr13	55028271	55028272	-	100	248	0	0	0	1	1	0	0	0	0	0	0	0	0	0	0	0	0	0	0	1	0	0	0	0	0	0	0	0	0	0	0	0	0	0	0	0.060200669	0.016722408	0.066889632	0.033444816	0.053511706	0.137123746
ENSMUSG00000025898_1_P	ENSMUSG00000025898	Cwf19l2	chr9	3478694	3478695	+	36.3293871	735	0	0	0	0	0	0	0	0	1	0	0	0	0	0	0	0	0	0	1	0	0	0	0	0	0	0	0	0	0	0	0	0	1	0	0	0.046822742	0.006688963	0.053511706	0.026755853	0.053511706	0.127090301
ENSMUSG00000025899_2_P	ENSMUSG00000025899	Alkbh8	chr9	3385864	3385865	+	2.034064516	266	0	0	0	0	0	0	0	0	0	0	1	0	0	0	0	0	0	0	0	0	0	0	0	0	0	0	0	0	0	0	0	0	0	0	1	0.036789298	0.006688963	0.066889632	0.036789298	0.070234114	0.133779264
ENSMUSG00000025903_1_S	ENSMUSG00000025903	Lypla1	chr1	4846738	4846739	+	100	1723	1	0	0	0	0	0	0	0	0	0	0	0	0	0	0	0	0	0	1	0	0	0	1	0	0	0	0	0	0	0	0	0	0	0	0	0.060200669	0.023411371	0.053511706	0.023411371	0.053511706	0.157190635
ENSMUSG00000025917_2_P	ENSMUSG00000025917	Cops5	chr1	10024833	10024834	-	84.78158065	145	1	0	0	0	0	0	0	0	0	0	0	0	0	0	0	0	0	0	0	0	0	0	0	0	1	0	0	0	0	0	0	0	0	0	0	0.069868996	0.026200873	0.043668122	0.034934498	0.069868996	0.065502183
ENSMUSG00000025933_1_S	ENSMUSG00000025933	Tmem14a	chr1	21230177	21230178	+	100	548	1	0	0	0	0	0	0	0	0	0	0	0	0	0	0	0	0	0	0	0	0	0	0	0	0	0	1	0	0	0	0	0	0	0	0	0.076923077	0.036789298	0.066889632	0.073578595	0.070234114	0.120401338
ENSMUSG00000025937_2_P	ENSMUSG00000025937	Lactb2	chr1	13626754	13626755	-	6.33216129	106	0	0	0	0	0	0	0	0	1	0	0	0	0	0	0	1	0	0	0	0	0	0	1	0	0	0	0	0	0	0	0	0	0	0	0	0.053691275	0.026845638	0.053691275	0.013422819	0.067114094	0.154362416
ENSMUSG00000025940_1_P	ENSMUSG00000025940	Tmem70	chr1	16677829	16677830	+	57.01174194	405	1	0	0	0	0	0	0	0	1	0	0	0	0	0	0	0	0	0	0	1	0	0	0	0	0	0	0	0	0	0	0	0	0	0	0	0.060200669	0.040133779	0.030100334	0.053511706	0.050167224	0.090301003
ENSMUSG00000025950_3_P	ENSMUSG00000025950	Idh1	chr1	65158859	65158860	-	0	605	1	0	0	0	0	0	0	0	0	0	0	0	0	0	0	0	0	0	1	1	0	0	0	0	0	0	0	0	0	0	0	0	0	0	0	0.070234114	0.036789298	0.033444816	0.053511706	0.053511706	0.043478261
ENSMUSG00000025956_3_P	ENSMUSG00000025956	Mettl21a	chr1	64607374	64607375	-	38.56419355	365	0	0	0	0	0	0	0	0	0	0	0	0	0	0	1	0	0	0	0	0	0	0	0	0	1	0	0	0	0	0	0	0	0	0	0	0.066889632	0.053511706	0.073578595	0.053511706	0.096989967	0.076923077
ENSMUSG00000025959_2_P	ENSMUSG00000025959	Klf7	chr1	64034768	64034769	-	23.32896774	944	1	0	0	0	0	0	0	0	0	0	1	0	0	0	0	0	0	0	0	0	0	0	0	1	0	0	0	0	0	0	0	0	0	0	0	0.063545151	0.043478261	0.076923077	0.046822742	0.10367893	0.127090301
ENSMUSG00000025962_1_P	ENSMUSG00000025962	Fastkd2	chr1	63752464	63752465	+	84.90693548	61	1	0	0	0	0	0	0	0	0	0	0	0	0	0	0	0	0	0	1	0	0	0	0	0	0	0	0	0	0	0	1	0	0	0	0	0.077380952	0.035714286	0.041666667	0.041666667	0.05952381	0.06547619
ENSMUSG00000025969_2_P	ENSMUSG00000025969	Nrp2	chr1	62817344	62817345	+	0	1708	0	0	1	0	0	0	0	0	0	0	0	0	0	0	0	0	0	0	0	0	0	0	0	0	0	0	0	0	0	0	0	0	1	0	0	0.060200669	0.040133779	0.080267559	0.043478261	0.090301003	0.040133779
ENSMUSG00000025980_1_S	ENSMUSG00000025980	Hspd1	chr1	55077834	55077835	-	100	453	1	0	0	0	0	0	0	0	0	0	0	0	0	0	0	0	0	0	1	0	0	0	0	0	0	0	0	0	0	0	0	0	0	0	1	0.070234114	0.040133779	0.046822742	0.033444816	0.060200669	0.107023411
ENSMUSG00000025981_1_P	ENSMUSG00000025981	Coq10b	chr1	55072294	55072295	+	26.53335484	492	0	0	0	0	0	1	0	0	1	0	0	0	0	0	0	0	0	0	0	0	0	0	0	0	0	0	0	0	0	0	1	0	0	0	0	0.066889632	0.026755853	0.046822742	0.030100334	0.050167224	0.123745819
ENSMUSG00000025986_2_P	ENSMUSG00000025986	Slc39a10	chr1	46809277	46809278	-	0.009225806	675	0	0	0	0	0	1	0	0	0	0	0	0	0	0	0	0	0	0	1	0	0	0	0	1	0	0	0	0	0	0	0	0	0	0	0	0.050167224	0.040133779	0.030100334	0.043478261	0.066889632	0.130434783
ENSMUSG00000025995_1_S	ENSMUSG00000025995	Wdr75	chr1	45823636	45823637	+	100	122	0	0	0	0	0	0	0	0	1	0	0	1	0	0	0	0	0	0	1	0	0	0	0	0	0	0	0	0	0	0	1	0	0	0	0	0.053511706	0.033444816	0.033444816	0.036789298	0.063545151	0.080267559
ENSMUSG00000026000_2_P	ENSMUSG00000026000	Lancl1	chr1	67003370	67003371	-	74.42196774	110	0	0	0	0	0	1	0	0	0	0	0	0	0	0	0	0	0	0	1	0	0	0	0	0	0	1	0	0	0	0	0	0	0	0	0	0.053763441	0.064516129	0.043010753	0.048387097	0.102150538	0.086021505
ENSMUSG00000026003_3_P	ENSMUSG00000026003	Acadl	chr1	66831279	66831280	-	57.495	154	1	1	0	1	0	0	0	0	0	0	0	0	0	0	0	0	0	0	1	0	0	0	0	0	0	0	0	0	0	0	0	0	0	0	1	0.044534413	0.048582996	0.044534413	0.064777328	0.064777328	0.04048583
ENSMUSG00000026014_2_P	ENSMUSG00000026014	Raph1	chr1	60483187	60483188	-	97.62964516	5112	1	0	0	0	0	0	0	0	0	0	0	0	0	0	0	0	0	0	0	0	0	1	0	0	0	0	0	0	0	0	0	0	0	0	0	0.080267559	0.040133779	0.066889632	0.046822742	0.070234114	0.08361204
ENSMUSG00000026021_2_P	ENSMUSG00000026021	Sumo1	chr1	59639549	59639550	-	21.45625806	650	1	0	0	0	0	0	0	0	0	0	0	0	0	0	0	0	0	0	0	0	0	0	0	0	0	1	0	0	0	0	0	0	0	0	0	0.076923077	0.030100334	0.063545151	0.043478261	0.066889632	0.08361204
ENSMUSG00000026024_1_S	ENSMUSG00000026024	Als2	chr1	59162925	59162926	-	100	1251	1	0	0	0	0	0	0	0	0	0	0	0	0	0	0	0	0	0	0	0	0	1	0	0	0	0	0	0	0	0	0	0	0	0	0	0.08361204	0.070234114	0.060200669	0.060200669	0.080267559	0.090301003
ENSMUSG00000026027_1_P	ENSMUSG00000026027	Stradb	chr1	58995133	58995134	+	96.89435484	698	1	0	0	0	0	0	0	0	1	0	0	1	0	0	0	0	0	0	1	0	0	0	0	0	0	0	0	0	0	0	1	0	0	0	0	0.066889632	0.040133779	0.046822742	0.053511706	0.070234114	0.133779264
ENSMUSG00000026028_2_P	ENSMUSG00000026028	Trak2	chr1	58902464	58902465	-	19.87645161	1039	0	0	0	0	0	0	0	1	1	0	0	1	0	0	0	1	0	0	1	0	0	0	0	0	0	0	0	0	0	0	0	0	0	0	1	0.070234114	0.036789298	0.036789298	0.033444816	0.036789298	0.147157191
ENSMUSG00000026032_1_P	ENSMUSG00000026032	Ndufb3	chr1	58595854	58595855	+	16.94267742	50	0	0	0	0	0	0	0	0	0	1	0	0	0	0	0	0	0	1	0	0	0	0	0	0	0	0	0	0	0	0	1	0	0	0	0	0.058252427	0.058252427	0.058252427	0.087378641	0.067961165	0.087378641
ENSMUSG00000026047_1_P	ENSMUSG00000026047	Kdelc1	chr1	44106884	44106885	-	93.11825806	202	1	0	0	0	0	0	0	0	0	0	0	0	0	0	0	0	0	0	0	0	0	1	0	0	0	0	0	0	0	0	0	0	0	0	0	0.082191781	0.02739726	0.073059361	0.01369863	0.068493151	0.159817352
ENSMUSG00000026064_2_P	ENSMUSG00000026064	Ptp4a1	chr1	30941277	30941278	-	80.56880645	1928	0	0	0	0	0	0	0	0	0	0	0	1	0	0	0	1	0	0	1	0	0	0	0	0	1	0	0	0	0	0	0	0	0	0	0	0.053511706	0.043478261	0.036789298	0.033444816	0.080267559	0.147157191
ENSMUSG00000026074_3_P	ENSMUSG00000026074	Map4k4	chr1	40024967	40024968	+	18.60348387	256	1	0	0	0	0	0	0	0	0	0	0	0	0	0	0	0	0	0	0	0	0	0	0	0	0	0	0	0	0	0	0	0	1	0	0	0.066889632	0.08361204	0.096989967	0.073578595	0.123745819	0.073578595
ENSMUSG00000026080_1_S	ENSMUSG00000026080	Chst10	chr1	38863866	38863867	-	100	1631	0	0	0	0	0	0	0	0	1	0	0	0	0	1	0	0	0	0	0	0	0	1	0	0	0	0	0	0	0	0	0	0	0	0	0	0.056856187	0.040133779	0.066889632	0.076923077	0.076923077	0.096989967
ENSMUSG00000026087_1_P	ENSMUSG00000026087	Mrpl30	chr1	37898336	37898337	+	93.86816129	73	0	0	0	0	0	0	0	0	1	0	0	0	0	0	0	0	0	0	0	0	0	0	0	0	0	0	0	0	0	0	0	0	1	0	0	0.126811594	0.072463768	0.06884058	0.043478261	0.061594203	0.036231884
ENSMUSG00000026088_1_S	ENSMUSG00000026088	Mitd1	chr1	37878887	37878888	-	100	380	1	0	0	0	0	0	0	0	0	0	0	0	0	0	0	0	0	0	0	0	0	0	1	0	0	0	0	0	0	0	0	0	0	0	0	0.076923077	0.040133779	0.063545151	0.066889632	0.076923077	0.113712375
ENSMUSG00000026097_1_S	ENSMUSG00000026097	Ormdl1	chr1	53310243	53310244	+	100	1282	1	0	0	0	0	0	0	0	0	0	0	0	0	0	0	0	0	0	1	0	0	0	0	0	0	0	0	0	0	0	1	0	0	0	0	0.046822742	0.023411371	0.046822742	0.026755853	0.063545151	0.130434783
ENSMUSG00000026112_3_P	ENSMUSG00000026112	Coa5	chr1	37420326	37420327	-	8.460096774	259	0	0	0	0	0	1	0	0	0	0	0	0	0	0	0	0	0	0	0	0	0	0	0	0	0	0	1	0	0	0	0	0	0	0	0	0.076923077	0.043478261	0.056856187	0.073578595	0.060200669	0.050167224
ENSMUSG00000026116_1_S	ENSMUSG00000026116	Tmem131	chr1	36792194	36792195	-	100	726	1	0	0	0	0	0	0	0	0	0	0	0	0	0	0	0	0	0	1	0	0	0	0	0	0	0	0	0	0	0	0	1	0	0	0	0.060200669	0.056856187	0.016722408	0.026755853	0.056856187	0.127090301
ENSMUSG00000026123_1_P	ENSMUSG00000026123	Plekhb2	chr1	34877228	34877229	+	3.689064516	182	0	1	0	0	0	0	0	0	0	0	0	0	0	0	0	0	0	0	0	0	0	0	0	0	0	0	0	0	0	1	0	0	0	0	0	0.070234114	0.070234114	0.063545151	0.063545151	0.076923077	0.08361204
ENSMUSG00000026127_1_P	ENSMUSG00000026127	Imp4	chr1	34444968	34444969	+	70.66454839	499	1	0	0	0	0	0	0	0	0	0	0	0	0	0	0	0	0	0	0	0	0	0	0	0	0	0	0	0	0	0	1	0	0	0	0	0.073578595	0.063545151	0.060200669	0.063545151	0.100334448	0.093645485
ENSMUSG00000026131_2_P	ENSMUSG00000026131	Dst	chr1	34307714	34307715	+	39.467	123	0	0	0	0	0	0	0	0	0	0	0	0	0	0	0	0	0	0	1	0	0	0	0	0	0	0	0	0	0	0	1	0	0	0	0	0.093645485	0.056856187	0.056856187	0.030100334	0.050167224	0.070234114
ENSMUSG00000026134_1_S	ENSMUSG00000026134	Prim2	chr1	33453809	33453810	-	100	276	1	0	0	0	0	0	0	0	0	0	0	0	0	0	0	0	0	0	1	0	0	0	1	0	0	0	0	0	0	0	0	0	0	0	0	0.080267559	0.043478261	0.033444816	0.050167224	0.066889632	0.123745819
ENSMUSG00000026150_1_P	ENSMUSG00000026150	Mff	chr1	82751779	82751780	+	8.481451613	64	0	0	0	0	1	0	0	0	0	0	0	1	0	0	0	0	0	0	0	0	0	0	0	0	0	0	0	0	0	0	0	0	1	0	0	0.066666667	0.051282051	0.076923077	0.046153846	0.082051282	0.061538462
ENSMUSG00000026154_1_S	ENSMUSG00000026154	1110058L19Rik	chr1	23995938	23995939	-	100	312	1	0	1	0	0	0	0	0	0	0	0	1	0	0	0	0	0	0	0	0	0	1	0	0	0	0	0	0	0	0	0	0	0	0	0	0.066889632	0.040133779	0.066889632	0.02006689	0.073578595	0.137123746
ENSMUSG00000026171_1_S	ENSMUSG00000026171	Rnf25	chr1	74593747	74593748	-	100	76	1	0	0	0	0	0	0	0	0	0	0	0	0	0	0	0	0	0	0	0	0	1	0	0	0	0	0	0	0	0	0	0	0	0	0	0.066889632	0.070234114	0.056856187	0.157190635	0.08361204	0.033444816
ENSMUSG00000026172_3_P	ENSMUSG00000026172	Bcs1l	chr1	74592123	74592124	+	39.98093548	53	0	0	0	0	0	0	0	0	0	1	0	0	0	0	0	0	0	0	0	0	0	0	1	0	0	0	0	0	0	0	0	0	0	0	0	0.086956522	0.060200669	0.070234114	0.063545151	0.096989967	0.043478261
ENSMUSG00000026174_1_P	ENSMUSG00000026174	Rqcd1	chr1	74529455	74529456	+	10.54774194	602	1	0	0	0	0	0	0	0	0	0	0	0	0	0	0	0	0	0	1	0	0	0	0	0	0	0	0	0	0	0	0	0	1	0	0	0.066889632	0.050167224	0.050167224	0.056856187	0.073578595	0.160535117
ENSMUSG00000026179_1_S	ENSMUSG00000026179	Pnkd	chr1	74353693	74353694	+	100	1763	1	0	0	0	0	1	0	0	0	0	0	0	0	0	0	0	0	0	1	0	0	0	0	1	0	0	0	0	0	0	0	0	0	0	0	0.066889632	0.070234114	0.086956522	0.043478261	0.127090301	0.066889632
[truncated: 3,231 more rows]
[truncated: 1,255 more columns]
